# Supplementary material for: Variable habitat conditions drive species covariation in the human microbiota
Source: PLoS Comput Biol. 2017 Apr 27;13(4):e1005435. doi: 10.1371/journal.pcbi.1005435 (PMC5407567; doi:10.1371/journal.pcbi.1005435)
Supplement: S1 Code — (ZIP) [file pcbi.1005435.s011.zip]

Archive with 8 entries (7 files):
- code/
- code/common_components.py
- code/common_components_randomize.py
- code/enzyme_numbers_averages.dat
- code/enzyme_numbers_pathways.dat
- code/hmp_top_species_counts.dat
- code/readme.txt
- code/taxa.dat
