# Supplementary material for: Variable habitat conditions drive species covariation in the human microbiota
Source: PLoS Comput Biol. 2017 Apr 27;13(4):e1005435. doi: 10.1371/journal.pcbi.1005435 (PMC5407567; doi:10.1371/journal.pcbi.1005435)
Supplement: S1 Code — (ZIP) [file pcbi.1005435.s011.zip › code/enzyme_numbers_averages.dat]

EC	Streptococcus_pneumoniae	Bacteroides_vulgatus	Bacteroides_fragilis	Bacillus_cereus	Clostridium_botulinum	Fusobacterium_nucleatum	Haemophilus_influenzae	Streptococcus_pyogenes	Escherichia_coli	Enterococcus_faecalis	Clostridium_difficile	Veillonella_parvula	Streptococcus_suis	Bacteroides_thetaiotaomicron	Bifidobacterium_longum	Prevotella_melaninogenica	Staphylococcus_aureus	Streptococcus_agalactiae	Fibrobacter_succinogenes	Clostridium_perfringens	Desulfitobacterium_hafniense	Streptococcus_mitis	Lactococcus_lactis	Listeria_monocytogenes	Neisseria_meningitidis	Enterococcus_faecium	Parabacteroides_distasonis	Bacillus_thuringiensis	Bacillus_subtilis	Salmonella_enterica	Streptococcus_sanguinis	Clostridium_beijerinckii	Streptococcus_thermophilus	Eubacterium_rectale	Actinobacillus_pleuropneumoniae	Streptococcus_mutans	Flavobacterium_johnsoniae	Streptococcus_gordonii	Prevotella_ruminicola	Rhodopseudomonas_palustris	Clostridium_saccharolyticum	Porphyromonas_gingivalis	Propionibacterium_acnes	Alkaliphilus_metalliredigens	Finegoldia_magna	Leptotrichia_buccalis	Clostridium_thermocellum	Clostridium_phytofermentans	Kineococcus_radiotolerans
[EC:1.10.2.2]	0.	0.	0.	0.	0.	0.	0.	0.	0.	0.	0.	0.	0.	0.	0.	0.	0.	0.	0.	0.	0.	0.	0.	0.	1.	0.	0.	0.	0.	0.	0.	0.	0.	0.	0.	0.	0.	0.	0.	1.	0.	0.	0.	0.	0.	0.	0.	0.	0.
[EC:1.10.3.12]	0.	0.	0.	1.	0.	0.	0.	0.	0.	0.	0.	0.	0.	0.	0.	0.	0.9811320754716981	0.	0.	0.	0.	0.	0.	1.	0.	0.	0.	1.	1.	0.	0.	0.	0.	0.	0.	0.	0.	0.	0.	0.	0.	0.	0.	0.	0.	0.	0.	0.	0.
[EC:1.10.3.3]	0.	0.	0.	0.	0.	0.	0.	0.	0.	0.	0.	0.	0.	0.	0.	0.	0.	0.	0.	0.	0.	0.	0.	0.	0.	0.	0.	0.	0.	0.	0.	0.	0.	0.	0.	0.	0.	0.	0.	0.	0.	0.	0.	0.	0.	0.	0.	0.	0.
[EC:1.10.9.1]	0.	0.	0.	0.	0.	0.	0.	0.	0.	0.	0.	0.	0.	0.	0.	0.	0.	0.	0.	0.	0.	0.	0.	0.	0.	0.	0.	0.	0.	0.	0.	0.	0.	0.	0.	0.	0.	0.	0.	0.	0.	0.	0.	0.	0.	0.	0.	0.	0.
[EC:1.1.1.1]	1.	1.	0.3333333333333333	1.	0.	0.	0.	1.	1.	0.8571428571428571	0.	0.	1.	0.	0.5833333333333334	0.	0.9811320754716981	0.8	0.5	1.	1.	1.	1.	0.	1.	0.	0.	1.	1.	0.8979591836734694	1.	0.5	1.	0.6666666666666666	1.	0.5	1.	1.	0.	1.	0.5	0.	0.18181818181818182	1.	0.	1.	0.	0.	1.
[EC:1.1.1.10]	0.	0.	0.	0.	0.	0.	0.	0.	0.	0.	0.	0.	0.	0.	0.	0.	0.	0.	0.	0.	0.	0.	0.	0.	0.	0.	0.	0.	0.	0.	0.	0.	0.	0.	0.	0.	0.	0.	0.	0.	0.	0.	0.	0.	0.	0.	0.	0.	0.
[EC:1.1.1.100]	1.	1.	1.	1.	1.	1.	0.8	1.	1.	1.	0.8	1.	1.	1.	0.9166666666666666	1.	0.9811320754716981	1.	1.	1.	1.	1.	1.	1.	1.	1.	1.	1.	1.	0.8979591836734694	1.	1.	1.	1.	1.	1.	1.	1.	1.	1.	1.	1.	1.	1.	1.	1.	1.	1.	1.
[EC:1.1.1.103]	0.	0.	0.	0.	0.	0.	0.	0.	1.	0.	0.	0.	0.	0.	0.	0.	0.	0.	0.	0.	0.	0.	0.	0.	0.	0.	0.	0.	1.	0.8979591836734694	0.	0.	0.	0.	0.	0.	0.	0.	0.	0.	0.	0.	1.	0.	0.	0.	0.	0.	0.
[EC:1.1.1.11]	0.	0.	0.	0.	0.	0.	0.	0.	0.078125	0.	0.	0.	0.	0.	0.	0.	0.	0.	0.	0.	0.	0.	0.	0.	0.	0.	0.	0.	0.	0.	0.	0.	0.	0.	0.	0.	0.	0.	0.	0.	0.	0.	0.	0.	0.	0.	0.	0.	0.
[EC:1.11.1.21]	0.	0.	0.	0.	0.15384615384615385	0.	0.	0.	1.	0.	0.	0.	0.	0.	0.	0.	0.	0.	0.	0.	1.	0.	0.	0.	0.	0.	0.	0.	0.	0.8775510204081632	0.	0.	0.	0.	0.	0.	1.	0.	0.	1.	0.	0.	0.	1.	0.	0.	0.	0.	0.
[EC:1.1.1.122]	0.	0.	0.	0.5	0.	0.	0.	0.	0.03125	0.	0.	0.	0.	0.	0.	0.	0.	0.	0.	0.	0.	0.	0.	0.	0.	0.	0.	0.6	0.	0.	0.	0.	0.	0.	0.	0.	0.	0.	0.	0.	0.	0.	0.	0.	0.	0.	0.	0.	1.
[EC:1.1.1.125]	0.	0.	0.	0.07142857142857142	0.07692307692307693	0.2	0.	0.	0.96875	0.	0.	0.	0.	0.	0.	0.	0.	0.	0.	0.6666666666666666	0.	0.	0.	0.	0.	0.	0.	0.	1.	0.8775510204081632	0.	1.	0.	0.	0.	0.	0.	0.	0.	0.2857142857142857	0.5	0.	0.	1.	0.	0.	0.	0.	1.
[EC:1.1.1.130]	0.	0.	0.	0.	0.	0.	0.13333333333333333	0.	0.859375	0.	0.	0.	0.	0.	0.	0.	0.	0.	0.	0.	0.	0.	0.	0.	0.	0.	0.	0.	0.	0.8571428571428571	0.	0.	0.	0.	1.	0.	0.	0.	0.	0.	0.	0.	0.	0.	0.	0.	0.	1.	0.
[EC:1.1.1.132]	0.	0.	0.	0.	0.	0.	0.	0.	0.	0.	0.	0.	0.	0.	0.	0.	0.	0.	0.	0.	0.	0.	0.	0.	0.	0.	0.	0.	0.	0.	0.	0.	0.	0.	0.	0.	0.	0.	0.	0.	0.	0.	0.	0.	0.	0.	0.	0.	0.
[EC:1.1.1.133]	0.4	1.	1.	0.9285714285714286	0.3076923076923077	1.	0.	0.95	0.40625	1.	0.6	0.	1.	1.	0.5	1.	0.	1.	1.	0.6666666666666666	0.5	0.	1.	0.5675675675675675	1.	1.	1.	1.	0.8	0.7959183673469388	1.	1.	1.	0.6666666666666666	0.3333333333333333	1.	1.	1.	1.	0.8571428571428571	1.	1.	0.	1.	1.	1.	0.	1.	0.
[EC:1.1.1.136]	0.	0.	0.	0.	0.8461538461538461	0.	0.	0.	0.	0.	0.	0.	0.	0.	0.	0.	0.	0.	0.	0.	1.	0.	0.	0.	0.	0.	0.	0.13333333333333333	0.2	0.	0.	1.	0.	0.	0.	0.	0.	0.	0.	0.	0.	0.	0.	0.	0.	0.	0.	0.	0.
[EC:1.1.1.137]	1.	0.	0.	0.	0.15384615384615385	0.	0.	0.	0.	0.	0.	0.	0.	0.	0.	0.	0.9811320754716981	0.	0.	0.	0.	1.	0.07692307692307693	1.	0.	0.	0.	0.	0.4	0.	0.	0.	0.	0.	0.	0.	0.	0.	0.	0.	0.	0.	0.	0.	0.	0.	0.	0.	0.
[EC:1.1.1.14]	0.	0.	0.	0.	0.9230769230769231	0.	0.	0.	0.046875	0.	0.8	0.	0.	0.	0.	0.	0.9811320754716981	0.	0.	0.3333333333333333	0.	0.	0.	1.	0.	0.	1.	0.	1.	0.061224489795918366	0.	1.	0.	0.6666666666666666	0.	0.	0.	0.	0.	0.	0.	0.	1.	1.	0.	0.	1.	0.	1.
[EC:1.1.1.140]	0.	0.	0.	0.	0.9230769230769231	0.	0.	0.	1.	1.	0.8	0.	0.	0.	0.	0.	0.	0.	0.	0.	0.	0.	0.	0.	0.	0.8	0.	0.	0.	0.8979591836734694	0.	1.	0.	0.	0.	1.	0.	0.	0.	0.	0.	0.	0.	0.	0.	0.	0.	0.	0.
[EC:1.1.1.157]	0.	0.	0.	0.9285714285714286	1.	1.	0.	0.	0.578125	0.	0.8	0.	0.	0.	0.75	0.	0.	0.9333333333333333	0.	1.	1.	0.	0.	0.	0.	0.	0.	1.	1.	0.	0.	1.	0.	1.	0.	0.	1.	0.	0.	1.	0.5	1.	0.	1.	0.	0.	0.	0.	1.
[EC:1.11.1.6]	0.	0.	1.	1.	0.15384615384615385	0.	0.8	0.	1.	1.	0.	1.	0.	1.	0.	0.	0.9811320754716981	0.	0.	0.	1.	0.	0.	1.	1.	0.	1.	1.	1.	0.8775510204081632	0.	0.	0.	0.	1.	0.	1.	0.	0.	0.8571428571428571	0.	0.	1.	1.	0.	0.	0.	1.	1.
[EC:1.1.1.169]	0.	1.	1.	1.	0.9230769230769231	0.	0.	1.	1.	1.	0.8	0.	1.	1.	0.	0.	0.9811320754716981	0.8	1.	1.	1.	0.	1.	0.9459459459459459	0.	1.	1.	1.	1.	0.8979591836734694	0.	1.	1.	0.	0.	0.75	0.	0.	1.	1.	1.	0.6666666666666666	1.	0.	1.	0.	0.	0.	1.
[EC:1.1.1.17]	0.52	0.	0.	0.	0.	0.	0.	0.1	1.	1.	0.8	0.	0.	0.	0.	0.	0.9811320754716981	0.	0.	0.	0.	0.	1.	0.	0.	1.	0.	0.	0.9333333333333333	0.8979591836734694	0.	1.	0.	0.	1.	1.	0.	0.	0.	0.	0.	0.	0.	0.	0.	0.	0.	0.	0.
[EC:1.1.1.173]	0.	0.	0.	0.	0.	0.	0.	0.	0.	0.	0.	0.	0.	0.	0.	0.	0.	0.	0.	0.	0.	0.	0.	0.	0.	0.	0.	0.	0.	0.	0.	0.	0.	0.	0.	0.	0.	0.	0.	0.	0.	0.	0.	0.	0.	0.	0.	0.	0.
[EC:1.11.1.9]	1.	1.	1.	0.9285714285714286	0.07692307692307693	1.	0.	0.95	1.	0.	0.	1.	1.	1.	0.	1.	0.9811320754716981	0.	1.	1.	0.	1.	1.	1.	1.	1.	0.	1.	1.	0.8979591836734694	1.	1.	0.	0.	0.	0.	1.	1.	1.	1.	0.5	0.	0.	0.	0.	0.	0.	1.	1.
[EC:1.1.1.193]	0.	0.	0.	0.	0.	0.	0.	0.	0.	0.	0.	0.	0.	0.	0.	0.	0.	0.	0.	0.	0.	0.	0.	0.	0.	0.	0.	0.	0.	0.	0.	0.	0.	0.	0.	0.	0.	0.	0.	0.	0.	0.	0.	0.	0.	0.	0.	0.	0.
[EC:1.1.1.2]	0.	0.	0.	0.	0.	0.	0.	0.	0.	0.	0.	0.	0.	0.	0.	0.	0.	0.	0.	0.	0.	0.	0.	0.	0.	0.	0.	0.	0.	0.	0.	0.	0.	0.	0.	0.	0.	0.	0.	0.	0.	0.	0.	0.	0.	0.	0.	0.	0.
[EC:1.1.1.202]	0.	0.	0.	0.07142857142857142	0.23076923076923078	0.	0.	0.	0.	0.	0.	0.	0.	0.	0.	0.	0.	0.	0.	1.	0.	0.	0.	0.	0.	0.	0.	0.	0.	0.	0.	0.	0.	0.	0.	0.	0.	0.	0.	0.	0.	0.	0.	0.	0.	0.	0.	0.	0.
[EC:1.1.1.203]	0.	0.	0.	0.	0.	0.	0.	0.	0.	0.	0.	0.	0.	0.	0.	0.	0.	0.	0.	0.	0.	0.	0.	0.	0.	0.	0.	0.	0.	0.	0.	0.	0.	0.	0.	0.	0.	0.	0.	0.	0.	0.	0.	0.	0.	0.	0.	0.	0.
[EC:1.1.1.205]	1.	1.	1.	1.	1.	1.	0.8	1.	1.	1.	0.8	1.	1.	1.	1.	1.	0.9811320754716981	1.	1.	1.	1.	1.	1.	1.	1.	1.	1.	1.	0.9333333333333333	0.8979591836734694	1.	1.	1.	1.	1.	1.	1.	1.	1.	1.	1.	1.	1.	1.	1.	1.	1.	1.	1.
[EC:1.1.1.215]	0.	0.	0.	0.9285714285714286	0.	0.	0.	0.	1.	0.	0.	0.	0.	0.	0.	0.	0.	0.	0.	0.	1.	0.	0.	0.	0.	0.	0.	0.9333333333333333	1.	0.8979591836734694	0.	0.	0.	0.	0.	0.	0.	0.	0.	0.	0.	0.	0.	0.	0.	0.	0.	0.	0.
[EC:1.1.1.22]	0.84	1.	1.	1.	0.07692307692307693	0.	0.	0.95	1.	0.2857142857142857	0.8	1.	0.16666666666666666	1.	0.4166666666666667	1.	0.	0.	1.	0.3333333333333333	1.	0.	0.38461538461538464	0.	0.	0.6	1.	1.	1.	0.8979591836734694	0.	1.	0.42857142857142855	0.	0.	0.	1.	0.	1.	1.	0.5	1.	0.9090909090909091	0.	0.	0.	1.	1.	1.
[EC:1.1.1.220]	0.	0.	0.	0.	0.	0.	0.	0.	0.	0.	0.	0.	0.	0.	0.	0.	0.	0.	0.	0.	0.	0.	0.	0.	0.	0.	0.	0.	0.	0.	0.	0.	0.	0.	0.	0.	0.	0.	0.	0.	0.	0.	0.	0.	0.	0.	0.	0.	0.
[EC:1.1.1.23]	0.	1.	1.	1.	0.7692307692307693	0.	0.6666666666666666	0.	1.	0.	0.8	1.	0.	1.	1.	0.	0.9811320754716981	0.	1.	0.	1.	0.	1.	1.	1.	0.	1.	1.	1.	0.8775510204081632	1.	1.	0.7142857142857143	1.	1.	1.	1.	1.	1.	1.	0.5	0.	1.	1.	0.	1.	1.	1.	1.
[EC:1.1.1.25]	1.	1.	1.	0.9285714285714286	1.	1.	0.8	1.	0.984375	1.	0.8	0.	1.	1.	1.	1.	0.9811320754716981	1.	1.	1.	1.	1.	1.	1.	1.	1.	1.	1.	0.9333333333333333	0.8979591836734694	1.	1.	1.	1.	1.	1.	1.	1.	1.	1.	1.	1.	1.	1.	0.	1.	1.	1.	1.
[EC:1.1.1.251]	0.	0.	0.	0.	0.	0.	0.	0.	0.921875	0.	0.	0.	0.	0.	0.	0.	0.	0.	0.	0.	0.	0.	0.	0.	0.	0.	0.	0.	0.	0.8775510204081632	0.	0.	0.	0.	0.	0.	0.	0.	0.	0.	0.	0.	0.	0.	0.	0.	0.	0.	0.
[EC:1.1.1.26]	0.	0.	0.	0.	0.	0.	0.	0.	0.	0.	0.	0.	0.	0.	0.	0.	0.	0.	0.	0.	0.5	0.	0.	0.	0.	0.	0.	0.	0.	0.	0.	0.	0.	0.	0.	0.	0.	0.	0.	0.8571428571428571	0.	0.	0.	0.	0.	0.	0.	0.	0.
[EC:1.1.1.261]	0.04	0.	0.	0.	0.15384615384615385	0.	0.	0.	0.	0.	0.	0.	0.	0.	0.	0.	0.	0.	0.	0.	0.	0.	0.	0.	0.	0.	0.	0.	1.	0.	0.	1.	0.	1.	0.	0.	0.	0.	0.	0.	0.	0.3333333333333333	1.	0.	0.	0.	0.	0.	0.
[EC:1.1.1.262]	0.	1.	1.	0.	0.6923076923076923	0.8	0.	0.	1.	0.	0.	0.	0.	1.	0.	1.	0.	0.	0.	0.	1.	0.	0.	0.	1.	0.	1.	0.	0.	0.8979591836734694	0.	0.	0.	0.6666666666666666	0.	0.	1.	0.	1.	1.	1.	1.	0.2727272727272727	1.	0.	0.	1.	0.	1.
[EC:1.1.1.267]	0.	1.	1.	1.	1.	1.	0.8	0.	0.984375	0.	0.8	1.	0.	1.	0.9166666666666666	1.	0.	0.	1.	1.	1.	0.	0.	1.	1.	0.	1.	1.	1.	0.8979591836734694	0.	1.	0.	1.	1.	0.	0.	0.	1.	1.	1.	1.	1.	1.	0.	0.	1.	1.	1.
[EC:1.1.1.27]	1.	0.	0.	1.	1.	1.	0.	1.	0.265625	1.	0.8	1.	1.	0.	1.	0.	0.9811320754716981	1.	0.	1.	0.	1.	1.	1.	0.	1.	0.	1.	1.	0.	1.	1.	1.	1.	0.	1.	0.	1.	0.	0.	1.	0.	1.	0.	0.	0.	1.	1.	0.
[EC:1.1.1.271]	0.	1.	1.	0.	0.	0.	0.	0.	0.96875	0.	0.	0.	0.	1.	0.	1.	0.	0.	0.	0.	0.	0.	0.	0.	0.	0.4	1.	0.	0.	0.8775510204081632	0.	0.	0.	0.	0.	0.	1.	0.	1.	0.14285714285714285	0.	1.	0.	0.	0.	0.	0.	0.	1.
[EC:1.1.1.275]	0.	0.	0.	0.	0.	0.	0.	0.	0.	0.	0.	0.	0.	0.	0.	0.	0.	0.	0.	0.	0.	0.	0.	0.	0.	0.	0.	0.	0.	0.	0.	0.	0.	0.	0.	0.	0.	0.	0.	0.	0.	0.	0.	0.	0.	0.	0.	0.	0.
[EC:1.1.1.28]	0.	1.	1.	0.	0.8461538461538461	1.	0.8	0.6	1.	0.2857142857142857	0.8	0.	0.	1.	0.	1.	0.9811320754716981	1.	0.	1.	0.	0.	0.3076923076923077	0.	1.	1.	1.	0.06666666666666667	0.	0.8979591836734694	0.	1.	0.	0.3333333333333333	1.	0.	1.	0.	0.	0.2857142857142857	0.	0.	0.	0.	0.	1.	0.	1.	0.
[EC:1.1.1.281]	0.	0.	0.	0.	0.	0.	0.	0.	0.	0.	0.	0.	0.	0.	0.	0.	0.	0.	0.	0.	0.	0.	0.	0.	0.	0.	0.	0.	0.	0.	0.	0.	0.	0.	0.	0.	0.	0.	0.	0.	0.	0.	0.	0.	0.	0.	0.	0.	0.
[EC:1.1.1.282]	0.	0.	0.	0.	0.	0.	0.	0.	1.	0.	0.	0.	0.	0.	0.	0.	0.	0.	0.	0.	0.	0.	0.	0.	0.	0.	0.	0.	0.	0.7551020408163265	0.	0.	0.	0.	0.	0.	0.	0.	0.	0.	0.	0.	0.	0.	0.	0.	0.	0.	0.
[EC:1.1.1.29]	0.	1.	1.	0.	0.07692307692307693	0.8	0.8	0.	0.015625	0.	0.	1.	0.	1.	0.	1.	0.	0.	0.	0.	1.	0.	0.07692307692307693	0.	1.	0.	0.	0.	0.	0.	0.	1.	0.	0.6666666666666666	1.	0.	0.	0.	1.	0.	0.5	1.	0.	1.	0.	1.	1.	0.	0.
[EC:1.1.1.290]	0.	1.	1.	0.	0.	0.	0.	0.	1.	0.	0.	0.	0.	1.	0.	0.	0.	0.	0.	0.	0.	0.	0.	0.	0.	0.	1.	0.	0.	0.8979591836734694	0.	0.	0.	0.	0.	0.	0.	0.	0.	0.	0.	1.	0.	0.	0.	0.	0.	0.	0.
[EC:1.1.1.3]	0.96	0.	0.	1.	1.	0.4	0.	0.	0.	1.	0.8	1.	1.	0.	0.9166666666666666	0.	0.9811320754716981	1.	1.	0.	1.	1.	1.	1.	1.	0.	0.	1.	1.	0.	1.	1.	1.	1.	0.	1.	1.	1.	0.	1.	1.	0.	1.	1.	1.	1.	1.	1.	1.
[EC:1.1.1.30]	0.	0.	0.	0.9285714285714286	0.	0.	0.	0.9	0.0625	0.	0.8	0.	0.	0.	0.	0.	0.	0.	0.	0.	0.	0.	0.	0.	0.	0.	0.	1.	1.	0.	0.	0.	0.	0.	0.	0.	0.	0.	0.	1.	0.	0.	0.	0.	0.	0.	0.	0.	0.
[EC:1.1.1.31]	0.	0.	0.	0.42857142857142855	0.	0.	0.	0.	0.	0.8571428571428571	0.	0.	0.	0.	0.	0.	0.	0.	0.	0.3333333333333333	1.	0.	0.23076923076923078	1.	1.	0.8	0.	0.2	0.06666666666666667	0.	0.	0.	0.	0.	1.	0.	0.	0.	0.	0.8571428571428571	0.	0.	0.	0.	0.	0.	0.	0.	0.
[EC:1.1.1.312]	0.	0.	0.	0.	0.	0.	0.	0.	0.	0.	0.	0.	0.	0.	0.	0.	0.	0.	0.	0.	0.	0.	0.	0.	0.	0.	0.	0.	0.	0.	0.	0.	0.	0.	0.	0.	0.	0.	0.	0.8571428571428571	0.	0.	0.	0.	0.	0.	0.	0.	0.
[EC:1.1.1.313]	0.	0.	0.	0.	0.	0.	0.	0.	0.	0.	0.	0.	0.	0.	0.	0.	0.	0.	0.	0.	0.	0.	0.	0.	0.	0.	0.	0.	0.	0.	0.	0.	0.	0.	0.	0.	0.	0.	0.	0.	0.	0.	0.	0.	0.	0.	0.	0.	0.
[EC:1.1.1.328]	0.	0.	0.	0.	0.	0.	0.	0.	0.	0.	0.	0.	0.	0.	0.	0.	0.	0.	0.	0.	0.	0.	0.	0.	0.	0.	0.	0.	0.	0.	0.	0.	0.	0.	0.	0.	0.	0.	0.	0.	0.	0.	0.	0.	0.	0.	0.	0.	0.
[EC:1.1.1.335]	0.	0.	0.	0.	0.	0.	0.	0.	0.	0.	0.	0.	0.	0.	0.	0.	0.	0.	0.	0.	0.	0.	0.	0.	0.	0.	0.	0.	0.	0.	0.	0.	0.	0.	0.	0.	0.	0.	0.	0.	0.	1.	0.	1.	0.	0.	0.	0.	0.
[EC:1.1.1.336]	0.	1.	1.	0.2857142857142857	0.	0.	0.	0.	1.	0.	0.	0.	0.	1.	0.	0.	0.9811320754716981	0.	0.	0.	0.	0.	0.	0.	0.	0.	1.	0.3333333333333333	0.	0.8979591836734694	0.	0.	0.	0.	1.	0.	0.	0.	0.	0.	0.	1.	0.	0.	1.	0.	0.	0.	0.
[EC:1.1.1.338]	0.	0.	0.	0.	0.	0.	0.	0.	0.	0.	0.	0.	0.	0.	0.	0.	0.	0.	0.	0.	0.	0.	0.	0.	0.	0.	0.	0.	0.	0.	0.	0.	0.	0.	0.	0.	0.	0.	0.	0.	0.	0.	0.	0.	0.	0.	0.	0.	0.
[EC:1.1.1.339]	0.	0.	0.	0.	0.	0.	0.	0.	0.	0.	0.	0.	0.	0.	0.08333333333333333	0.	0.	0.	0.	0.	0.5	0.	0.	0.	0.	0.	0.	0.	0.	0.	0.	0.	0.	0.	0.	0.	0.	0.	0.	0.	0.	0.	0.	0.	0.	0.	0.	0.	0.
[EC:1.1.1.34]	0.	0.	0.	0.	0.	0.	0.	0.	0.	0.	0.	0.	0.	0.	0.	0.	0.	0.	0.	0.	0.	0.	0.	0.	0.	0.	0.	0.	0.	0.	0.	0.	0.	0.	0.	0.	0.	0.	0.	0.	0.	0.	0.	0.	0.	0.	0.	0.	0.
[EC:1.1.1.341]	0.	0.	0.	0.	0.	0.	0.	0.	0.	0.	0.	0.	0.	0.	0.	0.	0.	0.	0.	0.	0.	0.	0.	0.	0.	0.	0.	0.	0.	0.42857142857142855	0.	0.	0.	0.	0.	0.	0.	0.	0.	0.	0.	0.	0.	0.	0.	0.	0.	0.	0.
[EC:1.1.1.342]	0.	0.	0.	0.	0.	0.	0.	0.	0.	0.	0.	0.	0.	0.	0.	0.	0.	0.	0.	0.	0.	0.	0.	0.	0.	0.	0.	0.	0.	0.22448979591836735	0.	0.	0.	0.	0.	0.	0.	0.	0.	0.	0.	0.	0.	0.	0.	0.	0.	0.	0.
[EC:1.1.1.35]	0.	0.	0.	1.	0.	0.	0.	0.	0.	0.	0.	0.	0.	0.	0.	0.	0.9811320754716981	0.	0.	0.	1.	0.	0.	0.	0.	0.	0.	1.	1.	0.	0.	0.	0.	0.	0.	0.	1.	0.	0.	1.	0.	0.	0.	0.	0.	0.	0.	0.	0.
[EC:1.1.1.350]	0.	0.	0.	0.	0.	0.	0.	0.	1.	1.	0.	0.	0.	0.	0.	0.	0.	0.	0.	0.	0.	0.	0.	0.	0.	0.	0.	0.	0.8666666666666667	0.7346938775510204	0.	0.	0.	0.	0.	0.	0.	0.	0.	0.	0.	0.	0.	0.	0.	0.	0.	0.	0.
[EC:1.1.1.36]	0.	0.	0.	1.	0.	0.	0.	0.	0.	0.	0.	0.	0.	0.	0.	0.	0.	0.	0.	0.	0.	0.	0.	0.	0.	0.	0.	1.	0.	0.	0.	0.	0.	0.	0.	0.	0.	0.	0.	1.	0.	0.	0.	0.	0.	0.	0.	0.	0.
[EC:1.1.1.37]	0.	1.	1.	1.	0.	0.	0.8	0.	1.	0.	0.	0.	0.	1.	0.	1.	0.	0.	1.	0.	1.	0.	0.	0.05405405405405406	0.	0.	1.	1.	1.	0.8979591836734694	0.	0.	0.	0.	1.	0.	1.	0.	1.	1.	0.	1.	1.	0.	0.	0.	0.	0.	0.
[EC:1.1.1.370]	0.	0.	0.	0.	0.	0.	0.	0.	0.	0.	0.	0.	0.	0.	0.	0.	0.	0.	0.	0.	0.	0.	0.	0.	0.	0.	0.	0.	1.	0.	0.	0.	0.	0.	0.	0.	0.	0.	0.	0.	0.	0.	0.	0.	0.	0.	0.	0.	0.
[EC:1.1.1.371]	0.	0.	0.	1.	0.	0.	0.	0.	0.	0.	0.	0.	0.	0.	0.	0.	0.	0.	0.	0.	0.	0.	0.	0.	0.	0.	0.	0.9333333333333333	1.	0.	0.	0.	0.	0.	0.	0.	0.	0.	0.	0.	0.	0.	0.	0.	0.	0.	0.	0.	0.
[EC:1.1.1.38]	0.	0.	0.	1.	1.	0.6	0.	0.6	0.984375	1.	0.8	1.	0.	0.	0.	1.	0.9811320754716981	0.8	0.	0.6666666666666666	1.	0.	0.9230769230769231	1.	0.26666666666666666	1.	0.	1.	1.	0.8979591836734694	1.	1.	0.	1.	0.	0.75	0.	1.	0.	0.	0.5	0.	1.	1.	1.	1.	1.	1.	0.
[EC:1.1.1.380]	0.	0.	0.	0.	0.	0.	0.	0.	0.90625	0.	0.	0.	0.	0.	0.	0.	0.	0.	0.	0.	0.	0.	0.	0.	0.	0.	0.	0.	1.	0.8775510204081632	0.	0.	0.	0.	0.	0.	0.	0.	0.	0.	0.	0.	0.	0.	0.	0.	0.	0.	0.
[EC:1.1.1.39]	0.	0.	0.	0.	0.	0.	0.	0.4	0.	0.	0.	0.	0.	0.	0.	0.	0.	0.	0.	0.	0.	0.	0.	0.	0.	0.	0.	0.	0.	0.	0.	0.	0.	0.	0.	0.	0.	0.	0.	0.	0.	0.	0.	0.	0.	0.	0.	0.	0.
[EC:1.1.1.40]	0.	1.	1.	0.	0.	0.	0.8	0.	1.	0.	0.	0.	0.	1.	0.	1.	0.	0.	1.	0.	0.	0.	0.	0.	0.7333333333333333	0.	1.	0.	0.	0.8979591836734694	0.	0.	0.	0.	0.6666666666666666	0.	1.	0.	0.	1.	0.	1.	0.	0.	0.	0.	0.	0.	0.
[EC:1.1.1.41]	0.	0.	0.	0.	0.8461538461538461	0.	0.	0.	0.	0.	0.8	0.	0.	0.	0.	0.	0.	0.	0.	0.	0.	0.	0.	0.	0.	0.	0.	0.	0.	0.	0.	0.	0.	0.	0.	0.	0.	0.	0.	0.	0.	0.	0.	1.	0.	1.	0.	1.	0.
[EC:1.1.1.42]	0.	1.	1.	1.	0.15384615384615385	0.	0.	0.	1.	0.	0.	0.	1.	1.	1.	0.	0.9811320754716981	0.	1.	0.	1.	0.	1.	1.	1.	0.	1.	1.	1.	0.8979591836734694	1.	1.	1.	1.	0.	1.	1.	1.	0.	1.	0.5	0.	1.	0.	0.	0.	1.	0.	1.
[EC:1.1.1.43]	0.	0.	0.	0.	0.	0.	0.	0.	0.	0.	0.	0.	0.	0.	0.	0.	0.	0.	0.	0.	0.	0.	0.	0.	0.	0.	0.	0.	0.	0.	0.	0.	0.	0.	0.	0.	0.	0.	0.	0.	0.	0.	0.	0.	0.	0.	0.	0.	0.
[EC:1.1.1.44]	1.	1.	1.	1.	0.07692307692307693	0.	0.8	0.	1.	1.	0.	0.	1.	1.	1.	0.	0.9811320754716981	0.	0.	0.	0.	1.	1.	1.	1.	1.	1.	1.	1.	0.8979591836734694	1.	1.	0.	0.	1.	0.	1.	1.	0.	1.	0.	0.	1.	1.	0.	0.	0.	0.	1.
[EC:1.1.1.47]	0.	0.	0.	0.9285714285714286	0.	0.	0.	0.	0.	0.7142857142857143	0.	0.	0.	0.	0.	0.	0.018867924528301886	0.	0.	0.	0.	0.	0.	0.	0.	1.	0.	1.	1.	0.	0.	0.	0.	0.	0.	0.	0.	0.	0.	0.	0.	0.	0.	0.	0.	0.	0.	0.	0.
[EC:1.1.1.48]	0.	0.	0.	0.	0.	0.	0.	0.	0.	0.	0.	0.	0.	0.	0.	0.	0.	0.	0.	0.	0.	0.	0.	0.	0.	0.	0.	0.	0.	0.	0.	0.	0.	0.	0.	0.	0.	0.	0.	0.	0.	0.	0.	0.	0.	0.	0.	0.	0.
[EC:1.1.1.49]	1.	1.	1.	0.9285714285714286	0.	0.	0.8	0.	1.	1.	0.	0.	1.	1.	1.	0.	0.9811320754716981	0.	0.	0.	0.	1.	1.	1.	1.	1.	1.	1.	1.	0.8979591836734694	1.	0.	0.	0.	1.	0.	1.	1.	0.	1.	0.	0.	1.	1.	0.	0.	0.	0.	1.
[EC:1.1.1.56]	0.	0.	0.	0.	0.	0.	0.	0.	0.046875	0.	0.	0.	0.	0.	0.	0.	0.	0.	0.	0.	0.	0.	0.	0.	0.	0.	0.	0.	0.	0.	0.	0.	0.	0.	0.	0.	0.	0.	0.	0.	0.	0.	0.	0.	0.	0.	0.	0.	0.
[EC:1.1.1.57]	0.	0.	0.	0.	0.	0.	0.	0.	0.96875	0.	0.	0.	0.	0.	0.16666666666666666	0.	0.	0.	0.	0.	0.	0.	0.9230769230769231	0.	0.	0.8	0.	0.	0.	0.8979591836734694	0.	1.	0.	0.3333333333333333	0.	0.	0.	0.	1.	0.	0.5	0.	1.	1.	0.	0.	0.	1.	1.
[EC:1.1.1.58]	0.	1.	0.	0.	0.	0.	0.	0.	0.953125	0.	0.	0.	0.	1.	0.	0.	0.	0.	0.	0.	0.	0.	0.15384615384615385	0.	0.	1.	0.	0.	1.	0.	0.	1.	0.	0.	0.	0.	1.	0.	1.	0.	0.5	0.	0.	1.	0.	0.	0.	1.	0.
[EC:1.1.1.6]	1.	0.	0.	0.	0.9230769230769231	0.	0.	1.	1.	1.	0.	1.	0.9444444444444444	0.	0.	0.	0.	1.	0.	0.6666666666666666	0.	0.	0.	0.	0.	1.	0.	0.06666666666666667	0.	0.8979591836734694	1.	1.	0.	0.	0.	1.	0.	1.	0.	0.	0.5	0.	0.	0.	0.	1.	0.	0.	0.
[EC:1.1.1.60]	0.	0.	0.	0.35714285714285715	0.15384615384615385	0.	0.	0.	0.984375	0.	0.6	0.	0.	0.	0.	0.	0.	0.	0.	0.3333333333333333	1.	0.	0.	0.	0.	0.	0.	0.	0.	0.8775510204081632	0.	0.5	0.	0.	0.	0.	0.	0.	0.	0.	0.	0.	0.	1.	0.	0.	0.	0.	1.
[EC:1.1.1.61]	0.	0.	0.	0.	0.	0.2	0.	0.	0.	0.	0.8	0.	0.	0.	0.	0.	0.	0.	0.	1.	0.	0.	0.	0.	0.	0.	0.	0.	0.	0.	0.	1.	0.	0.	0.	0.	0.	0.	0.	0.	0.	1.	0.	0.	0.	0.	0.	0.	0.
[EC:1.1.1.65]	0.	0.	0.	0.	0.	0.	0.	0.	0.	0.	0.	0.	0.	0.	0.	0.	0.	0.	0.	0.	0.	0.	0.	0.	0.	0.	0.	0.	0.	0.	0.	0.	0.	0.	0.	0.	0.	0.	0.	0.14285714285714285	0.	0.	0.	0.	0.	0.	0.	0.	0.
[EC:1.1.1.67]	0.	0.	0.	0.	0.	0.	0.	0.	0.	0.	0.	0.	0.	0.	0.	0.	0.	0.	0.	0.	0.	0.	0.	0.	0.	0.	0.	0.	0.	0.	0.	0.	0.	0.	0.	0.	0.	0.	0.	0.	0.	0.	0.	0.	0.	0.	0.	0.	1.
[EC:1.1.1.77]	0.	1.	1.	0.	0.	0.	0.	0.	1.	0.	0.	1.	0.	1.	1.	0.	0.	0.	0.	0.6666666666666666	0.	0.	0.	0.	0.	1.	0.	0.	0.	0.8979591836734694	0.	1.	0.	1.	1.	0.	0.	0.	0.	0.	0.	0.	0.	0.	0.	1.	0.	0.	0.
[EC:1.1.1.81]	0.	0.	0.	0.	0.	0.	0.	0.	0.	0.	0.	0.	0.	0.	0.	0.	0.	0.	0.	0.	0.	0.	0.	0.	0.	0.	0.	0.	0.	0.	0.	0.	0.	0.	0.	0.	0.	0.	0.	1.	0.	0.	0.	0.	0.	0.	0.	1.	0.
[EC:1.1.1.85]	0.76	1.	1.	1.	0.15384615384615385	0.	0.7333333333333333	0.	0.984375	0.	0.8	1.	0.9444444444444444	1.	1.	0.	0.9811320754716981	0.	1.	0.	1.	1.	0.8461538461538461	1.	1.	0.	1.	1.	1.	0.8979591836734694	1.	1.	1.	1.	1.	1.	1.	1.	1.	1.	1.	0.	0.8181818181818182	1.	0.	1.	1.	1.	1.
[EC:1.1.1.86]	1.	1.	1.	1.	0.15384615384615385	0.	0.8	0.	0.984375	0.	0.8	1.	1.	1.	1.	0.	0.9811320754716981	0.	1.	0.	1.	1.	1.	1.	1.	0.	1.	1.	1.	0.8979591836734694	1.	1.	1.	1.	1.	1.	1.	1.	1.	1.	1.	0.	1.	1.	0.	1.	1.	1.	1.
[EC:1.1.1.88]	0.96	0.	0.	0.	0.	0.	0.	0.95	0.	1.	0.	0.	1.	0.	0.	0.	0.9811320754716981	1.	0.	0.	0.	1.	1.	1.	0.	0.8	0.	0.	0.	0.	1.	0.	1.	0.	0.	1.	1.	1.	0.	0.	0.	0.	0.	0.	0.	1.	0.	0.	0.
[EC:1.1.1.9]	0.	0.	0.	0.	0.	0.	0.	0.	0.	0.	0.	0.	0.	0.	0.25	0.	0.	0.	0.	0.	0.	0.	0.	0.	0.	0.	0.	0.	0.	0.	0.	0.	0.	0.	0.	0.	0.	0.	0.	0.	0.	0.	0.	0.	0.	0.	0.	0.	0.
[EC:1.1.1.90]	0.	0.	0.	0.	0.	0.	0.	0.	0.	0.	0.	0.	0.	0.	0.	0.	0.	0.	0.	0.	0.	0.	0.	0.	0.	0.	0.	0.	0.	0.	0.	0.	0.	0.	0.	0.	0.	0.	0.	0.	0.	0.	0.	0.	0.	0.	0.	0.	0.
[EC:1.1.1.94]	1.	1.	1.	1.	1.	1.	0.7333333333333333	1.	1.	1.	0.8	1.	1.	1.	0.9166666666666666	1.	0.9811320754716981	0.8666666666666667	1.	1.	1.	1.	1.	1.	1.	1.	1.	1.	1.	0.8979591836734694	1.	1.	1.	1.	1.	1.	1.	1.	1.	1.	1.	1.	0.9090909090909091	1.	1.	1.	1.	1.	1.
[EC:1.1.1.95]	0.	1.	1.	1.	1.	0.4	0.8	0.	1.	0.	0.8	0.	1.	1.	1.	1.	0.9811320754716981	1.	1.	1.	1.	0.	1.	1.	0.	1.	1.	1.	1.	0.8979591836734694	1.	1.	1.	1.	1.	1.	1.	0.	1.	1.	1.	1.	1.	1.	0.	1.	1.	1.	1.
[EC:1.1.2.3]	0.	0.	0.	0.	0.	0.	0.8	0.	1.	0.	0.	0.	0.	0.	0.	0.	0.	0.	0.	0.	0.	0.	0.	0.	1.	0.	0.	0.	0.	0.8979591836734694	0.	0.	0.	0.	1.	0.	0.	0.	0.	1.	0.	0.	0.	0.	0.	0.	0.	0.	1.
[EC:1.1.2.4]	0.	0.	0.	1.	0.	0.	0.	0.	0.	0.	0.	0.	0.	0.	0.	0.	0.	0.	0.	0.	0.	0.	0.	0.	0.	0.	0.	1.	0.	0.	0.	0.	0.	0.	0.	0.	0.	0.	0.	1.	0.	0.	0.	1.	0.	0.	0.	0.	0.
[EC:1.1.2.7]	0.	0.	0.	0.	0.	0.	0.	0.	0.	0.	0.	0.	0.	0.	0.	0.	0.	0.	0.	0.	0.	0.	0.	0.	0.	0.	0.	0.	0.	0.	0.	0.	0.	0.	0.	0.	0.	0.	0.	0.2857142857142857	0.	0.	0.	0.	0.	0.	0.	0.	0.
[EC:1.1.2.8]	0.	0.	0.	0.	0.	0.	0.	0.	0.	0.	0.	0.	0.	0.	0.	0.	0.	0.	0.	0.	0.	0.	0.	0.	0.	0.	0.	0.	0.	0.	0.	0.	0.	0.	0.	0.	0.	0.	0.	0.	0.	0.	0.	0.	0.	0.	0.	0.	0.
[EC:1.12.98.1]	0.	0.	0.	0.	0.	0.	0.	0.	0.	0.	0.	0.	0.	0.	0.	0.	0.	0.	0.	0.	0.	0.	0.	0.	0.	0.	0.	0.	0.	0.	0.	0.	0.	0.	0.	0.	0.	0.	0.	1.	0.	0.	0.	0.	0.	0.	0.	0.	0.
[EC:1.12.99.6]	0.	0.	0.	0.	0.15384615384615385	0.	0.	0.	1.	0.	0.	1.	0.	0.	0.	0.	0.	0.	0.	0.	1.	0.	0.	0.	0.	0.	1.	0.	0.	0.8979591836734694	0.	1.	0.	0.	1.	0.	1.	0.	0.	0.8571428571428571	0.5	0.	0.	0.	0.	0.	0.	0.	0.
[EC:1.13.11.1]	0.	0.	0.	0.	0.	0.	0.	0.	0.	0.	0.	0.	0.	0.	0.	0.	0.	0.	0.	0.	0.	0.	0.	0.	0.	0.	0.	0.	0.	0.	0.	0.	0.	0.	0.	0.	0.	0.	0.	0.	0.	0.	0.	0.	0.	0.	0.	0.	0.
[EC:1.13.11.11]	0.	0.	0.	1.	0.	0.	0.	0.	0.	0.	0.	0.	0.	0.	0.	0.	0.	0.	0.	0.	0.	0.	0.	0.	0.	0.	0.	1.	0.	0.	0.	0.	0.	0.	0.	0.	1.	0.	0.	0.	0.	0.	0.	0.	0.	0.	0.	0.	1.
[EC:1.13.11.15]	0.	0.	0.	0.	0.	0.	0.	0.	0.3125	0.	0.	0.	0.	0.	0.	0.	0.	0.	0.	0.	0.	0.	0.	0.	0.	0.	0.	0.	0.	0.8979591836734694	0.	0.	0.	0.	0.	0.	0.	0.	0.	0.42857142857142855	0.	0.	0.	0.	0.	0.	0.	0.	0.
[EC:1.13.11.16]	0.	0.	0.	0.	0.	0.	0.	0.	0.765625	0.	0.	0.	0.	0.	0.	0.	0.	0.	0.	0.	0.	0.	0.	0.	0.	0.	0.	0.	0.	0.	0.	0.	0.	0.	0.	0.	0.	0.	0.	0.	0.	0.	0.	0.	0.	0.	0.	0.	0.
[EC:1.13.11.2]	0.	0.	0.	0.	0.	0.	0.	0.	0.	0.	0.	0.	0.	0.	0.	0.	0.	0.	0.	0.	0.	0.	0.	0.	0.	0.	0.	0.	0.	0.	0.	0.	0.	0.	0.	0.	0.	0.	0.	0.7142857142857143	0.	0.	0.	0.	0.	0.	0.	0.	0.
[EC:1.13.11.20]	0.	0.	0.	0.21428571428571427	0.	0.	0.	0.	0.	0.	0.	0.	0.	0.	0.	0.	0.	0.	0.	0.	0.	0.	0.	0.	0.	0.	0.	0.5333333333333333	0.9333333333333333	0.	0.	0.	0.	0.	0.	0.	0.	0.	0.	0.	0.	0.	0.	0.	0.	0.	0.	0.	0.
[EC:1.13.11.25]	0.	0.	0.	0.	0.	0.	0.	0.	0.	0.	0.	0.	0.	0.	0.	0.	0.	0.	0.	0.	0.	0.	0.	0.	0.	0.	0.	0.	0.	0.	0.	0.	0.	0.	0.	0.	0.	0.	0.	0.	0.	0.	0.	0.	0.	0.	0.	0.	0.
[EC:1.13.11.27]	0.	0.	0.	1.	0.	0.	0.	0.	0.	0.	0.	0.	0.	0.	0.	0.	0.	0.	0.	0.	0.	0.	0.	0.	0.	0.	0.	1.	0.	0.	0.	0.	0.	0.	0.	0.	1.	0.	0.	0.2857142857142857	0.	0.	0.	0.	0.	0.	0.	0.	1.
[EC:1.13.11.3]	0.	0.	0.	0.	0.	0.	0.	0.	0.	0.	0.	0.	0.	0.	0.	0.	0.	0.	0.	0.	0.	0.	0.	0.	0.	0.	0.	0.	0.	0.	0.	0.	0.	0.	0.	0.	0.	0.	0.	0.	0.	0.	0.	0.	0.	0.	0.	0.	0.
[EC:1.13.11.37]	0.	0.	0.	0.	0.	0.	0.	0.	0.	0.	0.	0.	0.	0.	0.	0.	0.	0.	0.	0.	0.	0.	0.	0.	0.	0.	0.	0.	0.	0.	0.	0.	0.	0.	0.	0.	0.	0.	0.	0.	0.	0.	0.	0.	0.	0.	0.	0.	0.
[EC:1.13.11.39]	0.	0.	0.	0.	0.	0.	0.	0.	0.	0.	0.	0.	0.	0.	0.	0.	0.	0.	0.	0.	0.	0.	0.	0.	0.	0.	0.	0.	0.	0.	0.	0.	0.	0.	0.	0.	0.	0.	0.	0.	0.	0.	0.	0.	0.	0.	0.	0.	0.
[EC:1.13.11.4]	0.	0.	0.	0.07142857142857142	0.	0.	0.	0.	0.15625	0.	0.	0.	0.	0.	0.	0.	0.	0.	0.	0.	0.	0.	0.	0.	0.	0.	0.	0.06666666666666667	0.	0.8775510204081632	0.	0.	0.	0.	0.	0.	0.	0.	0.	0.	0.	0.	0.	0.	0.	0.	0.	0.	0.
[EC:1.13.11.41]	0.	0.	0.	0.	0.	0.	0.	0.	0.	0.	0.	0.	0.	0.	0.	0.	0.	0.	0.	0.	0.	0.	0.	0.	0.	0.	0.	0.	0.	0.	0.	0.	0.	0.	0.	0.	0.	0.	0.	0.	0.	0.	0.	0.	0.	0.	0.	0.	0.
[EC:1.13.11.46]	0.	0.	0.	0.	0.	0.	0.	0.	0.	0.	0.	0.	0.	0.	0.	0.	0.	0.	0.	0.	0.	0.	0.	0.	0.	0.	0.	0.	0.	0.	0.	0.	0.	0.	0.	0.	0.	0.	0.	0.	0.	0.	0.	0.	0.	0.	0.	0.	0.
[EC:1.13.11.5]	0.	0.	0.	1.	0.	0.	0.	0.	0.	0.	0.	0.	0.	0.	0.	0.	0.	0.	0.	0.	0.	0.	0.	0.	0.	0.	0.	1.	0.	0.	0.	0.	0.	0.	0.	0.	1.	0.	0.	1.	0.	0.	0.	0.	0.	0.	0.	0.	0.
[EC:1.13.11.56]	0.	0.	0.	0.	0.	0.	0.	0.	0.	0.	0.	0.	0.	0.	0.	0.	0.	0.	0.	0.	0.	0.	0.	0.	0.	0.	0.	0.	0.	0.	0.	0.	0.	0.	0.	0.	0.	0.	0.	0.	0.	0.	0.	0.	0.	0.	0.	0.	0.
[EC:1.13.11.57]	0.	0.	0.	0.	0.	0.	0.	0.	0.	0.	0.	0.	0.	0.	0.	0.	0.	0.	0.	0.	0.	0.	0.	0.	0.	0.	0.	0.	0.	0.	0.	0.	0.	0.	0.	0.	0.	0.	0.	0.	0.	0.	0.	0.	0.	0.	0.	0.	0.
[EC:1.13.11.6]	0.	0.	0.	0.35714285714285715	0.	0.	0.	0.	0.	0.	0.	0.	0.	0.	0.	0.	0.	0.	0.	0.	0.	0.	0.	0.	0.	0.	0.	0.06666666666666667	0.	0.	0.	0.	0.	0.	0.	0.	1.	0.	0.	0.	0.	0.	0.	0.	0.	0.	0.	0.	0.
[EC:1.13.11.79]	0.	0.	0.	0.	0.	0.	0.	0.	0.	0.	0.	0.	0.	0.	0.	0.	0.	0.	0.	0.	0.	0.	0.	0.	0.	0.	0.	0.	0.	0.	0.	0.	0.	0.	0.	0.	0.	0.	0.	1.	0.	0.	0.	0.	0.	0.	0.	0.	0.
[EC:1.13.11.8]	0.	0.	0.	0.	0.	0.	0.	0.	0.	0.	0.	0.	0.	0.	0.	0.	0.	0.	0.	0.	0.	0.	0.	0.	0.	0.	0.	0.	0.	0.	0.	0.	0.	0.	0.	0.	0.	0.	0.	0.8571428571428571	0.	0.	0.	0.	0.	0.	0.	0.	0.
[EC:1.13.11.9]	0.	0.	0.	0.	0.	0.	0.	0.	0.	0.	0.	0.	0.	0.	0.	0.	0.	0.	0.	0.	0.	0.	0.	0.	0.	0.	0.	0.	0.	0.	0.	0.	0.	0.	0.	0.	0.	0.	0.	0.	0.	0.	0.	0.	0.	0.	0.	0.	0.
[EC:1.13.12.16]	0.	0.	0.	1.	0.	1.	0.	0.	0.	0.	0.	0.	0.	0.	0.	0.	0.9622641509433962	0.	0.	0.	0.	0.	0.	0.	1.	0.	0.	1.	1.	0.	0.	0.	0.	0.	0.	0.	1.	0.	0.	1.	0.	0.	0.	0.	0.	1.	0.	0.	0.
[EC:1.13.12.3]	0.	0.	0.	0.	0.	0.	0.	0.	0.	0.	0.	0.	0.	0.	0.	0.	0.	0.	0.	0.	0.	0.	0.	0.	0.	0.	0.	0.	0.	0.	0.	0.	0.	0.	0.	0.	0.	0.	0.	0.	0.	0.	0.	0.	0.	0.	0.	0.	1.
[EC:1.1.3.15]	0.	0.	0.	1.	1.	1.	0.	0.	0.90625	0.	0.8	0.	0.	0.	0.	0.	0.	0.	0.	1.	1.	0.	0.	0.	0.	0.	0.	1.	1.	0.	0.	1.	0.	0.	0.	0.	0.	0.	0.	1.	0.	0.	0.	1.	0.	0.	0.	1.	0.
[EC:1.1.3.17]	0.	0.	0.	0.	0.	0.	0.	0.	0.	0.	0.	0.	0.	0.	0.	0.	0.	0.	0.	0.	0.	0.	0.	0.	0.	0.	0.	0.	0.	0.	0.	0.	0.	0.	0.	0.	0.	0.	0.	0.	0.	0.	0.	0.	0.	0.	0.	0.	0.
[EC:1.1.3.21]	0.96	0.	0.	0.	0.	0.	0.	0.95	0.	1.	0.	0.	0.8333333333333334	0.	0.	0.	0.	0.9333333333333333	0.	0.	0.	1.	0.46153846153846156	0.	0.	1.	0.	0.	0.	0.	1.	0.	0.	0.	0.	0.	0.	1.	0.	0.	0.	0.	0.	0.	0.	0.	0.	0.	0.
[EC:1.1.3.46]	0.	0.	0.	0.	0.	0.	0.	0.	0.	0.	0.	0.	0.	0.	0.	0.	0.	0.	0.	0.	0.	0.	0.	0.	0.	0.	0.	0.	0.	0.	0.	0.	0.	0.	0.	0.	0.	0.	0.	0.	0.	0.	0.	0.	0.	0.	0.	0.	0.
[EC:1.1.3.6]	0.	0.	0.	0.	0.	0.	0.	0.	0.	0.	0.	0.	0.	0.	0.	0.	0.	0.	0.	0.	0.	0.	0.	0.	0.	0.	0.	0.	0.	0.	0.	0.	0.	0.	0.	0.	0.	0.	0.	0.	0.	0.	0.	0.	0.	0.	0.	0.	0.
[EC:1.1.3.8]	0.	0.	0.	0.	0.	0.	0.	0.	0.	0.	0.	0.	0.	0.	0.	0.	0.	0.	0.	0.	0.	0.	0.	0.	0.	0.	0.	0.	0.	0.	0.	0.	0.	0.	0.	0.	0.	0.	0.	0.	0.	0.	0.	0.	0.	0.	0.	0.	0.
[EC:1.1.3.9]	0.	0.	0.	0.	0.	0.	0.	0.	0.	0.	0.	0.	0.	0.	0.	0.	0.	0.	0.	0.	0.	0.	0.	0.	0.	0.	0.	0.	0.	0.	0.	0.	0.	0.	0.	0.	0.	0.	0.	0.	0.	0.	0.	0.	0.	0.	0.	0.	0.
[EC:1.13.99.1]	0.	0.	0.	0.	0.	0.	0.	0.	0.	0.	0.	0.	0.	0.	0.	0.	0.	0.	0.	0.	0.	0.	0.	0.	0.	0.	0.	0.	0.	0.	0.	0.	0.	0.	0.	0.	1.	0.	0.	0.	0.	0.	0.	0.	0.	0.	0.	0.	0.
[EC:1.14.11.1]	0.	0.	0.	0.	0.	0.	0.	0.	0.	0.	0.	0.	0.	0.	0.	0.	0.	0.	0.	0.	0.	0.	0.	0.	0.	0.	0.	0.	0.	0.	0.	0.	0.	0.	0.	0.	0.	0.	0.	0.	0.	0.	0.	0.	0.	0.	0.	0.	0.
[EC:1.14.11.17]	0.	0.	0.	0.	0.	0.	0.	0.	0.984375	0.	0.	0.	0.	0.	0.	0.	0.	0.	0.	0.	0.	0.	0.	0.	0.	0.	0.	0.	0.	0.	0.	0.	0.	0.	0.	0.	0.	0.	0.	0.	0.	0.	0.	0.	0.	0.	0.	0.	0.
[EC:1.14.11.2]	0.	0.	0.	1.	0.	0.	0.	0.	0.	0.	0.	0.	0.	0.	0.	0.	0.	0.	0.	0.	0.	0.	0.	0.	0.	0.	0.	1.	0.	0.	0.	0.	0.	0.	0.	0.	0.	0.	0.	0.	0.	0.	0.	0.	0.	0.	0.	0.	0.
[EC:1.14.12.1]	0.	0.	0.	0.	0.	0.	0.	0.	0.	0.	0.	0.	0.	0.	0.	0.	0.	0.	0.	0.	0.	0.	0.	0.	0.	0.	0.	0.	0.	0.	0.	0.	0.	0.	0.	0.	0.	0.	0.	0.	0.	0.	0.	0.	0.	0.	0.	0.	0.
[EC:1.14.12.12]	0.	0.	0.	0.	0.	0.	0.	0.	0.	0.	0.	0.	0.	0.	0.	0.	0.	0.	0.	0.	0.	0.	0.	0.	0.	0.	0.	0.	0.	0.	0.	0.	0.	0.	0.	0.	0.	0.	0.	0.	0.	0.	0.	0.	0.	0.	0.	0.	0.
[EC:1.14.12.17]	0.	0.	0.	0.	0.	0.	0.	0.	0.	0.	0.	0.	0.	0.	0.	0.	0.	0.	0.	0.	0.	0.	0.	0.	0.	0.	0.	0.	0.	0.8979591836734694	0.	0.	0.	0.	0.	0.	0.	0.	0.	0.	0.	0.	0.	0.	0.	0.	0.	0.	0.
[EC:1.14.12.18]	0.	0.	0.	0.	0.	0.	0.	0.	0.	0.	0.	0.	0.	0.	0.	0.	0.	0.	0.	0.	0.	0.	0.	0.	0.	0.	0.	0.	0.	0.	0.	0.	0.	0.	0.	0.	0.	0.	0.	0.	0.	0.	0.	0.	0.	0.	0.	0.	0.
[EC:1.14.12.19]	0.	0.	0.	0.	0.	0.	0.	0.	0.71875	0.	0.	0.	0.	0.	0.	0.	0.	0.	0.	0.	0.	0.	0.	0.	0.	0.	0.	0.	0.	0.	0.	0.	0.	0.	0.	0.	0.	0.	0.	0.	0.	0.	0.	0.	0.	0.	0.	0.	0.
[EC:1.14.13.1]	0.	0.	0.	0.	0.	0.	0.	0.	0.140625	0.	0.	0.	0.	0.	0.	0.	0.	0.	0.	0.	0.	0.	0.	0.	0.	0.	0.	0.	0.	0.8775510204081632	0.	0.	0.	0.	0.	0.	0.	0.	0.	1.	0.	0.	0.	0.	0.	0.	0.	0.	0.
[EC:1.14.13.106]	0.	0.	0.	0.	0.	0.	0.	0.	0.	0.	0.	0.	0.	0.	0.	0.	0.	0.	0.	0.	0.	0.	0.	0.	0.	0.	0.	0.	0.	0.	0.	0.	0.	0.	0.	0.	0.	0.	0.	0.	0.	0.	0.	0.	0.	0.	0.	0.	0.
[EC:1.14.13.107]	0.	0.	0.	0.	0.	0.	0.	0.	0.	0.	0.	0.	0.	0.	0.	0.	0.	0.	0.	0.	0.	0.	0.	0.	0.	0.	0.	0.	0.	0.	0.	0.	0.	0.	0.	0.	0.	0.	0.	0.	0.	0.	0.	0.	0.	0.	0.	0.	0.
[EC:1.14.13.113]	0.	0.	0.	0.	0.	0.	0.	0.	0.	0.	0.	0.	0.	0.	0.	0.	0.	0.	0.	0.	0.	0.	0.	0.	0.	0.	0.	0.	0.	0.	0.	0.	0.	0.	0.	0.	0.	0.	0.	0.	0.	0.	0.	0.	0.	0.	0.	0.	0.
[EC:1.14.13.114]	0.	0.	0.	0.	0.	0.	0.	0.	0.	0.	0.	0.	0.	0.	0.	0.	0.	0.	0.	0.	0.	0.	0.	0.	0.	0.	0.	0.	0.	0.	0.	0.	0.	0.	0.	0.	0.	0.	0.	0.	0.	0.	0.	0.	0.	0.	0.	0.	0.
[EC:1.14.13.127]	0.	0.	0.	0.07142857142857142	0.	0.	0.	0.	0.765625	0.	0.	0.	0.	0.	0.	0.	0.	0.	0.	0.	0.	0.	0.	0.	0.	0.	0.	0.06666666666666667	0.	0.	0.	0.	0.	0.	0.	0.	0.	0.	0.	1.	0.	0.	0.	0.	0.	0.	0.	0.	0.
[EC:1.14.13.129]	0.	0.	0.	0.	0.	0.	0.	0.	0.	0.	0.	0.	0.	0.	0.	0.	0.	0.	0.	0.	0.	0.	0.	0.	0.	0.	0.	0.	0.	0.	0.	0.	0.	0.	0.	0.	1.	0.	0.	0.	0.	0.	0.	0.	0.	0.	0.	0.	0.
[EC:1.14.13.141]	0.	0.	0.	0.	0.	0.	0.	0.	0.	0.	0.	0.	0.	0.	0.	0.	0.	0.	0.	0.	0.	0.	0.	0.	0.	0.	0.	0.	0.	0.	0.	0.	0.	0.	0.	0.	0.	0.	0.	0.	0.	0.	0.	0.	0.	0.	0.	0.	0.
[EC:1.14.13.142]	0.	0.	0.	0.	0.	0.	0.	0.	0.	0.	0.	0.	0.	0.	0.	0.	0.	0.	0.	0.	0.	0.	0.	0.	0.	0.	0.	0.	0.	0.	0.	0.	0.	0.	0.	0.	0.	0.	0.	0.	0.	0.	0.	0.	0.	0.	0.	0.	0.
[EC:1.14.13.148]	0.	0.	0.	0.	0.	0.	0.	0.	0.	0.	0.	0.	0.	0.	0.	0.	0.	0.	0.	0.	0.	0.	0.	0.	0.	0.	0.	0.	0.	0.	0.	0.	0.	0.	0.	0.	0.	0.	0.	0.	0.	0.	0.	0.	0.	0.	0.	0.	0.
[EC:1.14.13.149]	0.	0.	0.	0.	0.	0.	0.	0.	0.453125	0.	0.	0.	0.	0.	0.	0.	0.	0.	0.	0.	0.	0.	0.	0.	0.	0.	0.	0.	0.	0.	0.	0.	0.	0.	0.	0.	0.	0.	0.	1.	0.	0.	0.	0.	0.	0.	0.	0.	0.
[EC:1.14.13.163]	0.	0.	0.	0.	0.	0.	0.	0.	0.	0.	0.	0.	0.	0.	0.	0.	0.	0.	0.	0.	0.	0.	0.	0.	0.	0.	0.	0.	0.	0.	0.	0.	0.	0.	0.	0.	0.	0.	0.	0.	0.	0.	0.	0.	0.	0.	0.	0.	0.
[EC:1.14.13.165]	0.	0.	0.	1.	0.	0.	0.	0.	0.	0.	0.	0.	0.	0.	0.	0.	0.9811320754716981	0.	0.	0.	0.	0.	0.	0.	0.	0.	0.	1.	1.	0.	0.	0.	0.	0.	0.	0.	0.	0.	0.	0.	0.	0.	0.	0.	0.	0.	0.	0.	0.
[EC:1.14.13.2]	0.	0.	0.	0.	0.	0.	0.	0.	0.	0.	0.	0.	0.	0.	0.	0.	0.	0.	0.	0.	0.	0.	0.	0.	0.	0.	0.	0.	0.	0.	0.	0.	0.	0.	0.	0.	0.	0.	0.	0.8571428571428571	0.	0.	0.	0.	0.	0.	0.	0.	0.
[EC:1.14.13.20]	0.	0.	0.	0.	0.	0.	0.	0.	0.	0.	0.	0.	0.	0.	0.	0.	0.	0.	0.	0.	0.	0.	0.	0.	0.	0.	0.	0.	0.	0.	0.	0.	0.	0.	0.	0.	0.	0.	0.	0.	0.	0.	0.	0.	0.	0.	0.	0.	0.
[EC:1.14.13.22]	0.	0.	0.	0.	0.	0.	0.	0.	0.	0.	0.	0.	0.	0.	0.	0.	0.	0.	0.	0.	0.	0.	0.	0.	0.	0.	0.	0.	0.	0.	0.	0.	0.	0.	0.	0.	0.	0.	0.	0.	0.	0.	0.	0.	0.	0.	0.	0.	0.
[EC:1.14.13.40]	0.	0.	0.	0.	0.	0.	0.	0.	0.	0.	0.	0.	0.	0.	0.	0.	0.	0.	0.	0.	0.	0.	0.	0.	0.	0.	0.	0.	0.	0.	0.	0.	0.	0.	0.	0.	0.	0.	0.	0.14285714285714285	0.	0.	0.	0.	0.	0.	0.	0.	0.
[EC:1.14.13.50]	0.	0.	0.	0.	0.	0.	0.	0.	0.	0.	0.	0.	0.	0.	0.	0.	0.	0.	0.	0.	0.	0.	0.	0.	0.	0.	0.	0.	0.	0.	0.	0.	0.	0.	0.	0.	0.	0.	0.	0.	0.	0.	0.	0.	0.	0.	0.	0.	0.
[EC:1.14.13.59]	0.	0.	0.	0.	0.	0.2	0.	0.	0.34375	0.	0.	0.	0.	0.	0.	0.	0.	0.	0.	0.	0.	0.	0.	0.	0.	0.	0.	0.	0.	0.04081632653061224	0.	0.	0.	0.	0.	0.	1.	0.	0.	0.	0.	0.	0.	0.	0.	0.	0.	0.	0.
[EC:1.14.13.7]	0.	0.	0.	0.	0.	0.	0.	0.	0.	0.	0.	0.	0.	0.	0.	0.	0.	0.	0.	0.	0.	0.	0.	0.	0.	0.	0.	0.	0.	0.	0.	0.	0.	0.	0.	0.	0.	0.	0.	0.	0.	0.	0.	0.	0.	0.	0.	0.	0.
[EC:1.14.13.70]	0.	0.	0.	0.	0.	0.	0.	0.	0.	0.	0.	0.	0.	0.	0.	0.	0.	0.	0.	0.	0.	0.	0.	0.	0.	0.	0.	0.	0.	0.	0.	0.	0.	0.	0.	0.	0.	0.	0.	0.	0.	0.	0.	0.	0.	0.	0.	0.	0.
[EC:1.14.13.81]	0.	0.	0.	0.	0.	0.	0.	0.	0.	0.	0.	0.	0.	0.	0.	0.	0.	0.	0.	0.	0.	0.	0.	0.	0.	0.	0.	0.	0.	0.	0.	0.	0.	0.	0.	0.	0.	0.	0.	1.	0.	0.	0.	0.	0.	0.	0.	0.	0.
[EC:1.14.13.82]	0.	0.	0.	0.	0.	0.	0.	0.	0.	0.	0.	0.	0.	0.	0.	0.	0.	0.	0.	0.	0.	0.	0.	0.	0.	0.	0.	0.	0.	0.	0.	0.	0.	0.	0.	0.	0.	0.	0.	0.5714285714285714	0.	0.	0.	0.	0.	0.	0.	0.	0.
[EC:1.14.13.83]	0.	0.	0.	0.	0.	0.	0.	0.	0.	0.	0.	0.	0.	0.	0.	0.	0.	0.	0.	0.	0.	0.	0.	0.	0.	0.	0.	0.	0.	0.	0.	0.	0.	0.	0.	0.	0.	0.	0.	0.	0.	0.	0.	0.	0.	0.	0.	0.	0.
[EC:1.14.13.84]	0.	0.	0.	0.	0.	0.	0.	0.	0.	0.	0.	0.	0.	0.	0.	0.	0.	0.	0.	0.	0.	0.	0.	0.	0.	0.	0.	0.	0.	0.	0.	0.	0.	0.	0.	0.	0.	0.	0.	0.	0.	0.	0.	0.	0.	0.	0.	0.	0.
[EC:1.14.13.9]	0.	0.	0.	0.	0.	0.	0.	0.	0.	0.	0.	0.	0.	0.	0.	0.	0.	0.	0.	0.	0.	0.	0.	0.	0.	0.	0.	0.	0.	0.	0.	0.	0.	0.	0.	0.	1.	0.	0.	0.	0.	0.	0.	0.	0.	0.	0.	0.	0.
[EC:1.14.14.1]	0.	0.	0.	0.	0.	0.	0.	0.	0.	0.	0.	0.	0.	0.	0.	0.	0.	0.	0.	0.	0.	0.	0.	0.	0.	0.	0.	0.	0.	0.	0.	0.	0.	0.	0.	0.	0.	0.	0.	0.14285714285714285	0.	0.	0.	0.	0.	0.	0.	0.	0.
[EC:1.14.14.12]	0.	0.	0.	0.	0.	0.	0.	0.	0.	0.	0.	0.	0.	0.	0.	0.	0.	0.	0.	0.	0.	0.	0.	0.	0.	0.	0.	0.	0.	0.	0.	0.	0.	0.	0.	0.	0.	0.	0.	0.	0.	0.	0.	0.	0.	0.	0.	0.	0.
[EC:1.14.14.5]	0.	0.	0.	1.	0.	0.	0.	0.	1.	0.	0.	0.	0.	0.	0.	0.	0.	0.	0.	0.	0.	0.	0.	0.	0.	0.	0.	1.	1.	0.	0.	0.	0.	0.	0.	0.	0.	0.	0.	0.42857142857142855	0.	0.	0.	0.	0.	0.	0.	0.	0.
[EC:1.14.14.9]	0.	0.	0.	0.21428571428571427	0.	0.	0.	0.	0.3125	0.	0.	0.	0.	0.	0.	0.	0.	0.	0.	0.	0.5	0.	0.	0.	0.	0.	0.	0.6	0.9333333333333333	0.8979591836734694	0.	0.	0.	0.	0.	0.	0.	0.	0.	0.	0.	0.	0.	0.	0.	0.	0.	0.	0.
[EC:1.14.15.12]	0.	0.	0.	0.	0.	0.	0.	0.	0.	0.	0.	0.	0.	0.	0.	0.	0.	0.	0.	0.	0.	0.	0.	0.	0.	0.	0.	0.	1.	0.	0.	0.	0.	0.	0.	0.	0.	0.	0.	0.	0.	0.	0.	0.	0.	0.	0.	0.	0.
[EC:1.14.15.3]	0.	0.	0.	0.	0.	0.	0.	0.	0.	0.	0.	0.	0.	0.	0.	0.	0.	0.	0.	0.	0.	0.	0.	0.	0.	0.	0.	0.	0.	0.	0.	0.	0.	0.	0.	0.	0.	0.	0.	0.	0.	0.	0.	0.	0.	0.	0.	0.	0.
[EC:1.14.15.7]	0.	0.	0.	0.	0.	0.	0.	0.	0.	0.	0.	0.	0.	0.	0.	0.	0.	0.	0.	0.	0.	0.	0.	0.	0.	0.	0.	0.	0.	0.	0.	0.	0.	0.	0.	0.	0.	0.	0.	0.	0.	0.	0.	0.	0.	0.	0.	0.	0.
[EC:1.14.16.1]	0.	0.	0.	1.	0.	0.	0.	0.	0.	0.	0.	0.	0.	0.	0.	0.	0.	0.	0.	0.	0.	0.	0.	0.	0.	0.	0.	1.	0.	0.	0.	0.	0.	0.	0.	0.	1.	0.	0.	0.	0.	0.	0.	0.	0.	0.	0.	0.	0.
[EC:1.14.18.1]	0.	0.	0.	0.14285714285714285	0.	0.	0.	0.	0.	0.	0.	0.	0.	0.	0.	0.	0.	0.	0.	0.	0.	0.	0.	0.	0.	0.	0.	0.13333333333333333	0.	0.	0.	0.	0.	0.	0.	0.	0.	0.	0.	0.14285714285714285	0.	0.	0.	0.	0.	0.	0.	0.	0.
[EC:1.14.19.1]	0.	0.	0.	0.	0.	0.	0.	0.	0.	0.	0.	0.	0.	0.	0.	0.	0.	0.	0.	0.	0.	0.	0.	0.	0.	0.	0.	0.	0.	0.	0.	0.	0.	0.	0.	0.	0.	0.	0.	0.	0.	0.	0.	0.	0.	0.	0.	0.	0.
[EC:1.14.19.2]	0.	0.	0.	0.14285714285714285	0.	0.	0.	0.	0.	0.	0.	0.	0.	0.	0.	0.	0.	0.	0.	0.	0.	0.	0.	0.	0.	0.	0.	0.26666666666666666	0.	0.	0.	0.	0.	0.	0.	0.	1.	0.	0.	0.	0.	0.	0.	0.	0.	0.	0.	0.	0.
[EC:1.14.19.3]	0.	0.	0.	0.	0.	0.	0.	0.	0.140625	0.	0.	0.	0.	0.	0.	0.	0.	0.	0.	0.	0.	0.	0.	0.	0.	0.	0.	0.	0.	0.	0.	0.	0.	0.	0.	0.	1.	0.	0.	0.	0.	0.	0.	0.	0.	0.	0.	0.	0.
[EC:1.14.99.3]	0.	0.	0.	0.	0.	0.	0.	0.	0.	0.	0.	0.	0.	0.	0.	0.	0.	0.	0.	0.	0.	0.	0.	0.	0.	0.	0.	0.	0.	0.	0.	0.	0.	0.	0.	0.	0.	0.	0.	1.	0.	0.	0.	0.	0.	0.	0.	0.	0.
[EC:1.14.99.33]	0.	0.	0.	0.	0.	0.	0.	0.	0.	0.	0.	0.	0.	0.	0.	0.	0.	0.	0.	0.	0.	0.	0.	0.	0.	0.	0.	0.	0.	0.	0.	0.	0.	0.	0.	0.	0.	0.	0.	0.	0.	0.	0.	0.	0.	0.	0.	0.	0.
[EC:1.14.99.44]	0.	0.	0.	0.	0.	0.	0.	0.	0.	0.	0.	0.	0.	0.	0.	0.	0.9622641509433962	0.	0.	0.	0.	0.	0.	0.	0.	0.	0.	0.	0.	0.	0.	0.	0.	0.	0.	0.	0.	0.	0.	0.	0.	0.	0.	0.	0.	0.	0.	0.	0.
[EC:1.14.99.46]	0.	0.	0.	0.	0.	0.	0.	0.	1.	0.	0.	0.	0.	0.	0.	0.	0.	0.	0.	0.	0.	0.	0.	0.	0.	0.	0.	0.	0.	0.	0.	0.	0.	0.	0.	0.	0.	0.	0.	0.	0.	0.	0.	0.	0.	0.	0.	0.	1.
[EC:1.1.5.2]	0.	0.	0.	0.	0.	0.	0.	0.	0.984375	0.	0.	0.	0.	0.	0.	0.	0.	0.	0.	0.	0.	0.	0.	0.	0.	0.	0.	0.	0.	0.8775510204081632	0.	0.	0.	0.	0.	0.	0.	0.	0.	0.42857142857142855	0.	0.	0.	0.	0.	0.	0.	0.	0.
[EC:1.1.5.3]	0.	0.	0.	1.	1.	1.	0.8	0.	1.	0.	0.	0.	0.	0.	0.	0.	0.9811320754716981	0.	0.	1.	0.	0.	0.5384615384615384	1.	0.	0.	1.	1.	1.	0.8979591836734694	0.	1.	0.	1.	1.	0.	1.	0.	0.	1.	1.	0.	1.	1.	0.	0.	0.	1.	1.
[EC:1.1.5.4]	0.	0.	0.	1.	0.	0.	0.	0.	1.	0.	0.	0.	0.	0.	0.	0.	0.9811320754716981	0.	0.	0.	0.	0.	0.	0.	1.	0.	0.	1.	0.	0.	0.	0.	0.	0.	1.	0.	1.	0.	0.	0.2857142857142857	0.	0.	0.	0.	0.	0.	0.	0.	1.
[EC:1.1.5.6]	0.	0.	0.	0.	0.	0.	0.	0.	0.796875	0.	0.	0.	0.	0.	0.	0.	0.	0.	0.	0.	0.	0.	0.	0.	0.	0.	0.	0.	0.	0.40816326530612246	0.	0.	0.	0.	0.	0.	0.	0.	0.	0.	0.	0.	0.	0.	0.	0.	0.	0.	0.
[EC:1.1.5.8]	0.	0.	0.	0.	0.	0.	0.	0.	0.	0.	0.	0.	0.	0.	0.	0.	0.	0.	0.	0.	0.	0.	0.	0.	0.	0.	0.	0.	0.	0.	0.	0.	0.	0.	0.	0.	0.	0.	0.	0.	0.	0.	0.	0.	0.	0.	0.	0.	0.
[EC:1.16.3.1]	0.	1.	1.	1.	0.	0.	0.	0.	0.96875	0.	0.8	0.	0.	1.	0.	0.	0.	0.	0.	0.	1.	0.	0.	0.	1.	0.	1.	1.	0.	0.8979591836734694	0.	0.	0.	0.	0.	0.	0.	0.	0.	1.	0.5	0.	0.	0.	0.	0.	0.	0.	0.
[EC:1.17.1.1]	0.	0.	0.	0.	0.	0.	0.	0.	0.	0.	0.	0.	0.	0.	0.	0.	0.	0.	0.	0.	0.	0.	0.	0.	1.	0.	0.	0.	0.	0.7142857142857143	0.	0.	0.	0.	0.	0.	0.	0.	0.	0.	0.	0.	0.	0.	0.	0.	0.	0.	0.
[EC:1.17.1.2]	0.	1.	1.	0.9285714285714286	0.	0.2	0.8	0.	1.	0.	0.8	0.	0.	1.	1.	1.	0.	0.	1.	1.	0.	0.	0.	0.8918918918918919	1.	0.	1.	1.	1.	0.8979591836734694	0.	0.	0.	1.	1.	0.	0.	0.	1.	1.	1.	1.	1.	1.	0.	0.	0.	0.	1.
[EC:1.17.1.4]	0.	0.	0.	0.07142857142857142	0.9230769230769231	0.	0.	0.	1.	0.	0.	0.	0.	0.	0.	0.	0.	0.	0.	0.	0.	0.	0.	0.	0.	0.	0.	0.	0.06666666666666667	0.	0.	0.	0.	0.	0.	0.	1.	0.	0.	0.7142857142857143	0.5	0.	0.	0.	0.	0.	0.	0.	0.
[EC:1.17.1.8]	1.	1.	1.	1.	1.	0.	0.8	0.	1.	1.	0.8	1.	0.9444444444444444	1.	1.	1.	0.9811320754716981	0.	1.	1.	1.	1.	1.	1.	1.	1.	1.	1.	1.	0.8979591836734694	1.	1.	1.	1.	1.	1.	1.	1.	1.	1.	1.	1.	1.	1.	0.	1.	1.	1.	1.
[EC:1.17.2.1]	0.	0.	0.	0.	0.	0.	0.	0.	0.	0.	0.	0.	0.	0.	0.	0.	0.	0.	0.	0.	0.	0.	0.	0.	0.	0.	0.	0.	0.	0.	0.	0.	0.	0.	0.	0.	0.	0.	0.	0.14285714285714285	0.	0.	0.	0.	0.	0.	0.	0.	0.
[EC:1.17.4.1]	0.96	1.	1.	0.9285714285714286	0.8461538461538461	1.	0.7333333333333333	1.	1.	1.	0.8	1.	1.	1.	1.	1.	0.9811320754716981	1.	0.	1.	1.	1.	1.	1.	1.	1.	1.	1.	1.	0.8979591836734694	1.	1.	1.	0.	1.	1.	1.	1.	0.	1.	0.5	1.	1.	0.	1.	1.	1.	1.	1.
[EC:1.17.4.2]	1.	1.	1.	0.9285714285714286	1.	1.	0.7333333333333333	1.	1.	1.	0.8	1.	1.	1.	1.	1.	0.9811320754716981	1.	1.	1.	1.	1.	1.	0.972972972972973	0.	1.	1.	1.	0.	0.8979591836734694	1.	1.	1.	1.	1.	1.	1.	1.	1.	0.5714285714285714	1.	1.	1.	1.	1.	1.	1.	1.	0.
[EC:1.17.99.1]	0.	0.	0.	0.	0.	0.	0.	0.	0.	0.	0.	0.	0.	0.	0.	0.	0.	0.	0.	0.	0.	0.	0.	0.	0.	0.	0.	0.	0.	0.	0.	0.	0.	0.	0.	0.	0.	0.	0.	0.	0.	0.	0.	0.	0.	0.	0.	0.	0.
[EC:1.18.1.1]	0.	0.	0.	0.	0.	0.	0.	0.	0.	0.	0.	0.	0.	0.	0.	0.	0.	0.	0.	0.	0.	0.	0.	0.	0.	0.	0.	0.	0.	0.	0.	0.	0.	0.	0.	0.	0.	0.	0.	0.	0.	0.	0.	0.	0.	0.	0.	0.	0.
[EC:1.18.1.2]	0.	0.	0.	0.	0.	0.	0.	0.	0.	0.	0.	0.	0.	0.	0.	0.	0.	0.	0.	0.	0.	0.	0.	0.	0.	0.	0.	0.	0.	0.	0.	0.	0.	0.	0.	0.	0.	0.	0.	0.	0.	0.	0.	0.	0.	0.	0.	0.	0.
[EC:1.18.1.3]	0.	0.	0.	0.	0.	0.	0.	0.	0.671875	0.	0.	0.	0.	0.	0.	0.	0.	0.	0.	0.	0.	0.	0.	0.	0.	0.	0.	0.	0.	0.	0.	0.	0.	0.	0.	0.	0.	0.	0.	1.	0.	0.	0.	0.	0.	0.	0.	0.	0.
[EC:1.18.1.7]	0.	0.	0.	0.	0.	0.	0.	0.	0.	0.	0.	0.	0.	0.	0.	0.	0.	0.	0.	0.	0.	0.	0.	0.	0.	0.	0.	0.	0.	0.	0.	0.	0.	0.	0.	0.	0.	0.	0.	0.	0.	0.	0.	0.	0.	0.	0.	0.	0.
[EC:1.18.6.1]	0.	0.	0.	0.	0.7692307692307693	0.4	0.	0.	0.	0.	0.	0.	0.	0.	0.	0.	0.	0.	1.	0.	1.	0.	0.	0.	0.	0.	0.	0.	0.	0.	0.	1.	0.	0.	0.	0.	0.	0.	0.	1.	0.	0.	0.	1.	0.	0.	1.	0.	0.
[EC:1.1.99.1]	0.	0.	0.	0.	0.	0.	0.	0.	0.9375	0.	0.	0.	0.	0.	0.	0.	0.9811320754716981	0.	0.	0.	0.	0.	0.	0.	0.	0.	0.	0.	0.	0.	0.	0.	0.	0.	0.	0.	0.	0.	0.	0.5714285714285714	0.	0.	0.	0.	0.	0.	0.	0.	1.
[EC:1.1.99.21]	0.	0.	0.	0.	0.	0.	0.	0.	0.	0.	0.	0.	0.	0.	0.	0.	0.	0.	0.	0.	0.	0.	0.	0.	0.	0.	0.	0.	0.	0.	0.	0.	0.	0.	0.	0.	0.	0.	0.	0.	0.	0.	0.	0.	0.	0.	0.	0.	0.
[EC:1.1.99.3]	0.	0.	0.	0.	0.	0.	0.	0.	0.	0.	0.	0.	0.	0.	0.	0.	0.	0.	0.	0.	0.	0.	0.	0.	0.	0.	0.	0.	0.	0.	0.	0.	0.	0.	0.	0.	0.	0.	0.	0.	0.	0.	0.	0.	0.	0.	0.	0.	0.
[EC:1.1.99.31]	0.	0.	0.	0.	0.	0.	0.	0.	0.	0.	0.	0.	0.	0.	0.	0.	0.	0.	0.	0.	0.	0.	0.	0.	0.	0.	0.	0.	0.	0.	0.	0.	0.	0.	0.	0.	0.	0.	0.	0.	0.	0.	0.	0.	0.	0.	0.	0.	0.
[EC:1.2.1.10]	0.	0.	0.	0.35714285714285715	1.	0.	0.	0.	0.765625	0.	0.	0.	0.	0.	0.	0.	0.	0.	0.	0.	1.	0.	0.	0.	0.	0.	0.	0.06666666666666667	0.	0.	0.	0.	0.	0.	0.	0.	0.	0.	0.	0.	0.5	0.	0.	1.	0.	0.	0.	1.	0.
[EC:1.2.1.11]	1.	1.	1.	1.	1.	0.	0.8	0.	1.	1.	0.8	1.	1.	1.	1.	1.	0.9811320754716981	1.	1.	1.	1.	1.	1.	1.	1.	1.	1.	1.	1.	0.8979591836734694	1.	1.	1.	1.	1.	1.	1.	1.	1.	1.	1.	1.	1.	1.	1.	1.	1.	1.	1.
[EC:1.2.1.12]	1.	1.	1.	1.	1.	1.	0.8	1.	1.	1.	0.8	1.	1.	1.	1.	1.	0.9811320754716981	1.	1.	1.	1.	1.	1.	1.	1.	1.	1.	1.	1.	0.8979591836734694	1.	1.	1.	1.	1.	1.	1.	1.	1.	1.	1.	1.	1.	1.	1.	1.	1.	1.	1.
[EC:1.2.1.19]	0.	0.	0.	0.	0.	0.	0.	0.	0.984375	0.	0.	0.	0.	0.	0.	0.	0.	0.	0.	0.	0.	0.	0.	0.	0.	0.	0.	0.	0.	0.8775510204081632	0.	0.	0.	0.	0.	0.	0.	0.	0.	0.	0.	0.	0.	0.	0.	0.	0.	0.	0.
[EC:1.2.1.2]	0.	0.	0.	1.	0.	0.	0.5333333333333333	0.	0.890625	1.	0.6	0.	0.	0.	0.	0.	0.9811320754716981	0.	0.	0.	1.	0.	0.	1.	0.	0.	0.	1.	1.	0.5306122448979592	0.	1.	0.	0.	1.	0.	0.	0.	0.	1.	0.	0.	0.	1.	1.	0.	0.5	0.	1.
[EC:1.2.1.28]	0.	0.	0.	0.	0.	0.	0.	0.	0.	0.	0.	0.	0.	0.	0.	0.	0.	0.	0.	0.	0.	0.	0.	0.	0.	0.	0.	0.	0.	0.	0.	0.	0.	0.	0.	0.	0.	0.	0.	0.	0.	0.	0.	0.	0.	0.	0.	0.	0.
[EC:1.2.1.3]	0.	0.	0.	1.	0.9230769230769231	0.	0.	0.	0.	0.	0.8	0.	0.	0.	1.	0.	0.9811320754716981	0.	1.	1.	1.	0.	0.	0.	0.	0.	0.	1.	1.	0.	0.	1.	0.	0.	0.	0.	1.	0.	0.	1.	0.	0.	0.	0.	1.	0.	1.	1.	0.
[EC:1.2.1.38]	0.	1.	1.	0.9285714285714286	0.15384615384615385	0.	0.	0.	1.	0.	0.8	1.	0.	1.	1.	0.	0.9622641509433962	0.	1.	0.	1.	0.	1.	1.	1.	0.	1.	1.	1.	0.8979591836734694	1.	1.	1.	1.	1.	1.	1.	1.	1.	1.	0.5	0.	0.9090909090909091	1.	0.	1.	1.	1.	1.
[EC:1.2.1.39]	0.	0.	0.	0.	0.	0.	0.	0.	0.484375	0.	0.	0.	0.	0.	0.	0.	0.	0.	0.	0.	0.	0.	0.	0.	0.	0.	0.	0.	0.	0.8571428571428571	0.	0.	0.	0.	0.	0.	0.	0.	0.	0.	0.	0.	0.	0.	0.	0.	0.	0.	0.
[EC:1.2.1.4]	0.	0.	0.	0.	0.	0.	0.	0.	0.	0.	0.	0.	0.	0.	0.	0.	0.	0.	0.	0.	0.	0.	0.	0.	0.	0.	0.	0.	0.	0.	0.	0.	0.	0.	0.	0.	0.	0.	0.	0.	0.	0.	0.	0.	0.	0.	0.	0.	0.
[EC:1.2.1.41]	1.	1.	1.	0.8571428571428571	0.23076923076923078	0.	0.8	0.95	1.	1.	0.	1.	0.9444444444444444	1.	1.	0.	0.	1.	1.	1.	1.	1.	1.	0.972972972972973	1.	1.	1.	1.	1.	0.8979591836734694	1.	1.	1.	1.	1.	1.	1.	1.	1.	1.	1.	0.	1.	1.	0.	1.	1.	1.	1.
[EC:1.21.4.1]	0.	0.	0.	0.	0.6153846153846154	0.	0.	0.	0.	0.	0.8	0.	0.	0.	0.	0.	0.	0.	0.	0.	0.	0.	0.	0.	0.	0.	0.	0.	0.	0.	0.	0.	0.	0.	0.	0.	0.	0.	0.	0.	0.	0.	0.	1.	0.	0.	0.	0.	0.
[EC:1.2.1.43]	0.	0.	0.	0.	0.	0.	0.	0.	0.	0.	0.	0.	0.	0.	0.	0.	0.	0.	0.	0.	1.	0.	0.	0.	0.	0.	0.	0.	0.	0.	0.	0.	0.	0.	0.	0.	0.	0.	0.	0.5714285714285714	0.	0.	0.	0.	0.	0.	0.	0.	0.
[EC:1.2.1.46]	0.	0.	0.	0.	0.	0.	0.	0.	0.	0.	0.	0.	0.	0.	0.	0.	0.	0.	0.	0.	0.	0.	0.	0.	0.	0.	0.	0.	0.8666666666666667	0.	0.	0.	0.	0.	0.	0.	0.	0.	0.	0.	0.	0.	0.	0.	0.	0.	0.	0.	1.
[EC:1.2.1.5]	0.	0.	0.	0.	0.	0.	0.	0.	0.	0.	0.	0.	0.	0.	0.	0.	0.	0.	0.	0.	0.	0.	0.	0.	0.	0.	0.	0.	0.	0.	0.	0.	0.	0.	0.	0.	0.	0.	0.	0.	0.	0.	0.	0.	0.	0.	0.	0.	0.
[EC:1.2.1.58]	0.	0.	0.	0.	0.	0.	0.	0.	0.	0.	0.	0.	0.	0.	0.	0.	0.	0.	0.	0.	0.	0.	0.	0.	0.	0.	0.	0.	0.	0.	0.	0.	0.	0.	0.	0.	0.	0.	0.	0.14285714285714285	0.	0.	0.	0.	0.	0.	0.	0.	0.
[EC:1.2.1.59]	0.	0.	0.	0.	0.	0.	0.	0.	0.	0.	0.	0.	0.	0.	0.	0.	0.	0.	0.	0.	0.	0.	0.	0.	0.	0.	0.	0.	0.	0.	0.	0.	0.	0.	0.	0.	0.	0.	0.	0.	0.	0.	0.	0.	0.	0.	0.	0.	0.
[EC:1.2.1.60]	0.	0.	0.	0.	0.	0.	0.	0.	0.3125	0.	0.	0.	0.	0.	0.	0.	0.	0.	0.	0.	0.	0.	0.	0.	0.	0.	0.	0.	0.	0.8163265306122449	0.	0.	0.	0.	0.	0.	0.	0.	0.	0.7142857142857143	0.	0.	0.	0.	0.	0.	0.	0.	0.
[EC:1.2.1.65]	0.	0.	0.	0.	0.	0.	0.	0.	0.	0.	0.	0.	0.	0.	0.	0.	0.	0.	0.	0.	0.	0.	0.	0.	0.	0.	0.	0.	0.	0.	0.	0.	0.	0.	0.	0.	0.	0.	0.	0.	0.	0.	0.	0.	0.	0.	0.	0.	0.
[EC:1.2.1.70]	0.	0.	0.	1.	0.23076923076923078	1.	0.	0.	1.	0.	0.	1.	0.	0.	0.	0.	0.9811320754716981	0.	1.	1.	1.	0.	0.	1.	1.	0.	0.	1.	1.	0.8571428571428571	1.	1.	0.	0.	1.	0.	1.	0.	0.	0.	0.5	0.	1.	1.	0.	1.	1.	1.	1.
[EC:1.2.1.71]	0.	0.	0.	0.	0.	0.	0.	0.	1.	0.	0.	0.	0.	0.	0.	0.	0.	0.	0.	0.	0.	0.	0.	0.	0.	0.	0.	0.	0.	0.8571428571428571	0.	0.	0.	0.	0.	0.	0.	0.	0.	0.	0.	0.	0.	0.	0.	0.	0.	0.	0.
[EC:1.2.1.72]	0.	0.	0.	0.	0.	0.	0.	0.	1.	0.	0.	0.	0.	0.	0.	0.	0.	0.	0.	0.	0.	0.	0.	0.	0.	0.	0.	0.	0.	0.8979591836734694	0.	0.	0.	0.	0.	0.	0.	0.	0.	0.	0.	0.	0.	0.	0.	0.	0.	0.	0.
[EC:1.2.1.76]	0.	0.	0.	0.	0.	0.	0.	0.	0.	0.	0.8	0.	0.	0.	0.	0.	0.	0.	0.	0.	0.	0.	0.	0.	0.	0.	0.	0.	0.	0.	0.	0.	0.	0.	0.	0.	0.	0.	0.	0.	0.	1.	0.	0.	0.	0.	0.	0.	0.
[EC:1.2.1.8]	0.	0.	0.	0.	0.	0.	0.	0.	0.96875	0.	0.	0.	0.	0.	0.	0.	0.9622641509433962	0.	0.	0.	0.	0.	0.	0.	0.	0.	0.	0.06666666666666667	1.	0.	0.	0.5	0.	0.	0.	0.	0.	0.	0.	0.14285714285714285	0.	0.	0.	0.	0.	0.	0.	0.	1.
[EC:1.2.1.87]	0.	0.	0.	0.	0.15384615384615385	0.4	0.	0.	0.140625	0.	0.	0.	0.	0.	0.	0.	0.	0.	0.	0.	0.	0.	0.	1.	0.	0.	0.	0.	0.	0.8979591836734694	0.	1.	0.	0.	0.	0.	0.	0.	0.	0.14285714285714285	1.	0.	1.	0.	0.	0.	0.	1.	0.
[EC:1.2.1.88]	0.	0.	0.	0.9285714285714286	0.	0.	0.	0.	0.	0.	0.	0.	0.	0.	0.	0.	0.9811320754716981	0.	0.	0.	0.	0.	0.	0.	0.	0.	1.	1.	1.	0.	0.	0.	0.	0.	0.	0.	1.	0.	0.	0.	0.	1.	0.	0.	0.	0.	0.	0.	1.
[EC:1.2.1.9]	1.	0.	0.	1.	0.8461538461538461	0.	0.	0.95	0.	0.	0.8	0.	0.05555555555555555	0.	0.	0.	0.	1.	0.	1.	0.	0.	0.	0.	0.	0.	0.	1.	0.	0.	1.	1.	1.	0.	0.	1.	1.	0.	0.	0.	0.	0.	0.	0.	0.	1.	0.	1.	0.
[EC:1.21.98.1]	0.	0.	0.	0.	0.	0.	0.	0.	0.	0.	0.	0.	0.	0.	0.	0.	0.	0.	0.	0.	0.	0.	0.	0.	0.	0.	0.	0.	0.	0.	0.	0.	0.	0.	0.	0.	0.	0.	0.	0.	0.	0.	0.	0.	0.	0.	0.	0.	0.
[EC:1.2.3.3]	1.	0.	0.	0.6428571428571429	0.	0.	0.	0.	0.	0.	0.	0.	0.	0.	0.	0.	0.9811320754716981	0.	0.	0.	0.	1.	0.8461538461538461	0.972972972972973	0.	1.	0.	0.6	0.8	0.	1.	0.	0.	0.	0.	0.	0.	1.	0.	0.	0.	0.	0.	0.	0.	0.	0.	0.	0.
[EC:1.2.4.1]	0.96	0.	0.	1.	0.7692307692307693	0.	0.8	1.	1.	1.	0.8	0.	1.	0.	0.	0.	0.9811320754716981	1.	0.	0.	0.	0.	1.	1.	1.	1.	0.	1.	1.	0.8979591836734694	1.	0.	1.	0.	1.	1.	1.	1.	0.	1.	0.	0.	1.	1.	0.	1.	0.	0.	1.
[EC:1.2.4.2]	0.	0.	0.	1.	0.	0.	0.8	0.	1.	0.	0.	0.	0.	0.	0.	0.	0.9811320754716981	0.	0.	0.	0.	0.	0.	0.	1.	0.	0.	1.	1.	0.8775510204081632	0.	0.	0.	0.	1.	0.	1.	0.	0.	1.	0.	0.	1.	0.	0.	0.	0.	0.	1.
[EC:1.2.4.4]	0.	0.	1.	1.	0.	0.	0.	0.	0.	1.	0.	0.	0.	1.	0.	0.	0.9811320754716981	0.	0.	0.	0.	0.	0.	1.	0.	0.	1.	1.	1.	0.	0.	0.	0.	0.	0.	0.	1.	0.	0.	0.	0.	0.	0.	0.	0.	0.	0.	0.	0.
[EC:1.2.5.1]	0.	0.	1.	0.	0.	0.	0.	0.	1.	0.	0.	1.	0.	1.	0.	0.	0.	0.	0.	0.	0.	0.	0.	0.	0.	0.	1.	0.	0.	0.8979591836734694	0.	0.	0.	0.	0.	0.	0.	0.	0.	0.2857142857142857	0.	0.	1.	0.	0.	0.	0.	0.	0.
[EC:1.2.7.1]	0.	0.	0.	0.	0.	0.	0.	0.	0.	0.	0.	0.	0.	0.	0.	0.	0.	0.	0.	0.	0.	0.	0.	0.	0.	0.	0.	0.	0.	0.	0.	0.	0.	0.	0.	0.	0.	0.	0.	0.	0.	0.	0.	0.	1.	0.	1.	0.	0.
[EC:1.2.7.3]	0.	1.	1.	1.	0.7692307692307693	0.	0.	0.	0.	0.	0.8	1.	0.	1.	0.	1.	0.9811320754716981	0.	0.	0.	0.	0.	0.	0.	0.	0.	1.	1.	0.	0.	0.	1.	0.	0.	0.	0.	0.	0.	1.	1.	0.	1.	1.	1.	0.	0.	1.	1.	0.
[EC:1.2.7.5]	0.	0.	0.	0.	0.7692307692307693	0.	0.	0.	0.	0.	0.	0.	0.	0.	0.	0.	0.	0.	0.	0.	0.5	0.	0.	0.	0.	0.	0.	0.	0.	0.	0.	0.	0.	0.	0.	0.	0.	0.	0.	0.	0.	0.	0.	1.	0.	0.	0.	0.	0.
[EC:1.2.99.2]	0.	0.	0.	0.	0.9230769230769231	0.	0.	0.	0.	0.	0.8	1.	0.	0.	0.	0.	0.	0.	0.	0.	0.	0.	0.	0.	0.	0.	0.	0.	0.7333333333333333	0.	0.	1.	0.	1.	0.	0.	0.	0.	0.	1.	0.5	0.	0.	1.	1.	0.	0.	1.	0.
[EC:1.2.99.4]	0.	0.	0.	0.	0.	0.	0.	0.	0.	0.	0.	0.	0.	0.	0.	0.	0.	0.	0.	0.	0.	0.	0.	0.	0.	0.	0.	0.	0.	0.	0.	0.	0.	0.	0.	0.	0.	0.	0.	0.	0.	0.	0.	0.	0.	0.	0.	0.	0.
[EC:1.2.99.5]	0.	0.	0.	0.	0.6153846153846154	0.	0.	0.	0.	0.	0.8	0.	0.	0.	0.	0.	0.	0.	0.	0.	1.	0.	0.	0.	0.	0.	0.	0.	0.	0.	0.	0.	0.	0.	0.	0.	0.	0.	0.	0.	0.	0.	0.	1.	0.	0.	0.	0.	0.
[EC:1.3.1.1]	0.	0.	0.	0.	1.	0.	0.	0.	1.	0.	0.	0.	0.	0.	0.	0.	0.	0.	0.	0.	0.	0.	0.	0.	0.	0.	1.	0.	0.	0.8775510204081632	0.	1.	0.	0.	0.	0.	0.	0.	0.	0.	0.	0.	0.	0.	0.	0.	0.	0.	0.
[EC:1.3.1.104]	0.	0.	0.	0.	0.	0.	0.	0.	0.	0.	0.	0.	0.	0.	0.	0.	0.	0.	0.	0.	0.	0.	0.	1.	0.	0.	0.	0.	1.	0.	0.	0.	0.	0.	0.	0.	0.	0.	0.	0.	0.	0.	0.	0.	0.	0.	0.	0.	0.
[EC:1.3.1.12]	1.	0.	0.6666666666666666	0.9285714285714286	0.23076923076923078	0.	0.	0.	0.	1.	0.8	0.	1.	1.	0.9166666666666666	0.	0.9811320754716981	0.	1.	0.	1.	1.	1.	1.	1.	1.	0.	1.	1.	0.	1.	1.	1.	1.	0.	1.	1.	1.	0.	0.	1.	0.	0.9090909090909091	1.	0.	0.	1.	1.	1.
[EC:1.3.1.14]	1.	1.	1.	1.	1.	1.	0.	0.	0.	1.	0.8	1.	1.	1.	1.	1.	0.	0.	0.	1.	1.	1.	1.	1.	0.	1.	1.	1.	0.9333333333333333	0.	1.	1.	1.	1.	0.	1.	0.	1.	1.	0.	1.	1.	1.	1.	1.	0.	1.	1.	0.
[EC:1.3.1.19]	0.	0.	0.	0.	0.	0.	0.	0.	0.	0.	0.	0.	0.	0.	0.	0.	0.	0.	0.	0.	0.	0.	0.	0.	0.	0.	0.	0.	0.	0.	0.	0.	0.	0.	0.	0.	0.	0.	0.	0.	0.	0.	0.	0.	0.	0.	0.	0.	0.
[EC:1.3.1.28]	0.	0.	0.	0.9285714285714286	0.	0.	0.	0.	1.	0.	0.	0.	0.	0.	0.	0.	0.	0.	0.	0.	0.	0.	0.	0.	0.	0.	0.	1.	1.	0.8979591836734694	0.	0.	0.	0.	0.	0.	0.	0.	0.	0.	0.	0.	0.	0.	0.	0.	0.	0.	0.
[EC:1.3.1.31]	0.	0.	0.	0.	0.9230769230769231	0.	0.	0.	0.	0.	0.	0.	0.	0.	0.	0.	0.	0.	0.	0.	0.	0.	0.	0.	0.	0.	0.	0.	0.	0.	0.	1.	0.	0.	0.	0.	0.	0.	0.	0.	0.5	0.	0.8181818181818182	0.	0.	0.	0.	0.	0.
[EC:1.3.1.32]	0.	0.	0.	0.	0.	0.	0.	0.	0.	0.	0.	0.	0.	0.	0.	0.	0.	0.	0.	0.	0.	0.	0.	0.	0.	0.	0.	0.	0.	0.	0.	0.	0.	0.	0.	0.	0.	0.	0.	0.14285714285714285	0.	0.	0.	0.	0.	0.	0.	0.	0.
[EC:1.3.1.33]	0.	0.	0.	0.	0.	0.	0.	0.	0.	0.	0.	0.	0.	0.	0.	0.	0.	0.	0.	0.	0.	0.	0.	0.	0.	0.	0.	0.	0.	0.	0.	0.	0.	0.	0.	0.	0.	0.	0.	0.	0.	0.	0.	0.	0.	0.	0.	0.	0.
[EC:1.3.1.56]	0.	0.	0.	0.	0.	0.	0.	0.	0.	0.	0.	0.	0.	0.	0.	0.	0.	0.	0.	0.	0.	0.	0.	0.	0.	0.	0.	0.	0.	0.	0.	0.	0.	0.	0.	0.	0.	0.	0.	0.	0.	0.	0.	0.	0.	0.	0.	0.	0.
[EC:1.3.1.58]	0.	0.	0.	0.	0.	0.	0.	0.	0.	0.	0.	0.	0.	0.	0.	0.	0.	0.	0.	0.	0.	0.	0.	0.	0.	0.	0.	0.	0.	0.	0.	0.	0.	0.	0.	0.	0.	0.	0.	0.	0.	0.	0.	0.	0.	0.	0.	0.	0.
[EC:1.3.1.78]	0.	0.	0.	0.	0.	0.	0.	0.	0.	0.	0.	0.	0.	0.	0.	0.	0.	0.	0.	0.	0.	0.	0.	0.	0.	0.	0.	0.	0.	0.	0.	0.	0.	0.	0.	0.	0.	0.	0.	0.	0.	0.	0.	0.	0.	0.	0.	0.	0.
[EC:1.3.1.83]	0.	0.	0.	0.	0.	0.	0.	0.	0.	0.	0.	0.	0.	0.	0.	0.	0.	0.	0.	0.	0.	0.	0.	0.	0.	0.	0.	0.	0.	0.	0.	0.	0.	0.	0.	0.	0.	0.	0.	1.	0.	0.	0.	0.	0.	0.	0.	0.	0.
[EC:1.3.1.85]	0.	0.	0.	0.	0.	0.	0.	0.	0.	0.	0.	0.	0.	0.	0.	0.	0.	0.	0.	0.	0.	0.	0.	0.	0.	0.	0.	0.	0.	0.	0.	0.	0.	0.	0.	0.	0.	0.	0.	0.	0.	0.	0.	0.	0.	0.	0.	0.	0.
[EC:1.3.1.86]	0.	0.	0.	0.	0.	0.	0.	0.	0.	0.	0.	0.	0.	0.	0.	0.	0.	0.	0.	0.	0.	0.	0.	0.	0.	0.	0.	0.	0.	0.	0.	0.	0.	0.	0.	0.	0.	0.	0.	0.	0.	0.	0.	0.	0.	0.	0.	0.	0.
[EC:1.3.1.87]	0.	0.	0.	0.	0.	0.	0.	0.	0.6875	0.	0.	0.	0.	0.	0.	0.	0.	0.	0.	0.	0.	0.	0.	0.	0.	0.	0.	0.	0.	0.	0.	0.	0.	0.	0.	0.	0.	0.	0.	0.	0.	0.	0.	0.	0.	0.	0.	0.	0.
[EC:1.3.1.9]	1.	1.	1.	0.	1.	1.	0.	1.	0.	1.	0.8	1.	1.	1.	0.	0.	0.05660377358490566	1.	0.	0.	1.	1.	0.6153846153846154	1.	0.	0.	1.	0.	0.06666666666666667	0.1836734693877551	1.	1.	1.	1.	1.	1.	1.	1.	0.	0.	1.	1.	0.	1.	0.	0.	0.	0.	0.
[EC:1.3.1.98]	1.	1.	1.	1.	1.	1.	0.7333333333333333	1.	0.984375	1.	0.8	1.	1.	1.	1.	1.	0.9811320754716981	1.	1.	1.	1.	1.	1.	1.	1.	1.	1.	1.	1.	0.8979591836734694	1.	1.	1.	1.	1.	1.	1.	1.	1.	1.	1.	1.	1.	1.	1.	1.	1.	1.	1.
[EC:1.3.3.3]	0.	0.	0.	0.	0.	0.	0.	0.	1.	0.	0.	0.	0.	0.	0.	0.	0.	0.	0.	0.	0.	0.	0.	0.	0.	0.	0.	0.	0.	0.8367346938775511	0.	0.	0.	0.	0.	0.	1.	0.	0.	1.	0.	0.	0.	0.	0.	0.	0.	0.	0.
[EC:1.3.3.4]	0.	0.	1.	1.	0.	0.	0.	0.	0.	0.	0.	1.	0.	0.	0.	1.	0.9811320754716981	0.	0.	0.	0.	0.	0.	1.	0.	0.	0.	1.	1.	0.	0.	0.	0.	0.	0.	0.	0.	0.	1.	0.	0.	1.	1.	0.	0.	0.	0.	0.	1.
[EC:1.3.3.5]	0.	0.	0.	0.	0.	0.	0.	0.	0.	0.	0.	0.	0.	0.	0.	0.	0.	0.	0.	0.	0.	0.	0.	0.	0.	0.	0.	0.	0.	0.	0.	0.	0.	0.	0.	0.	0.	0.	0.	0.	0.	0.	0.	0.	0.	0.	0.	0.	0.
[EC:1.3.3.6]	0.	0.	0.	0.	0.	0.	0.	0.	0.	0.	0.	0.	0.	0.	0.	0.	0.	0.	0.	0.	0.	0.	0.	0.	0.	0.	0.	0.	0.	0.	0.	0.	0.	0.	0.	0.	1.	0.	0.	0.	0.	0.	0.	0.	0.	0.	0.	0.	1.
[EC:1.3.5.2]	0.	0.	1.	0.	0.	0.	0.8	0.	1.	0.	0.	0.	0.	1.	0.	0.	0.	0.	1.	0.	0.	0.	0.	0.	1.	0.	0.	0.	0.	0.8979591836734694	0.	0.	0.	0.	1.	0.	1.	0.	0.	1.	0.	0.	0.	0.	0.	0.	0.	0.	1.
[EC:1.3.5.3]	0.	0.	0.	0.	0.7692307692307693	0.	0.	0.	1.	0.	0.8	0.	0.	0.	0.	0.	0.	0.	0.	0.	0.	0.	0.	0.	0.	0.	0.	0.	0.	0.8979591836734694	0.	0.	0.	0.	1.	0.	0.	0.	0.	0.	0.	0.	0.	0.	0.	0.	0.	0.	0.
[EC:1.3.5.4]	0.	0.	0.	0.	0.	1.	0.8	0.	1.	1.	0.	0.	0.9444444444444444	0.	0.	0.	0.	0.	0.	0.	1.	0.	1.	1.	0.	1.	0.	0.	0.	0.8979591836734694	0.	1.	0.	0.	1.	1.	0.	0.	0.	0.	0.5	0.	0.	1.	0.	0.	0.	1.	0.
[EC:1.3.5.5]	0.	0.	0.	0.	0.	0.	0.	0.	0.	0.	0.	0.	0.	0.	0.	0.	0.	0.	0.	0.	0.	0.	0.	0.	0.	0.	0.	0.	0.	0.	0.	0.	0.	0.	0.	0.	0.	0.	0.	0.	0.	0.	0.	0.	0.	0.	0.	0.	0.
[EC:1.3.5.6]	0.	0.	0.	0.	0.	0.	0.	0.	0.	0.	0.	0.	0.	0.	0.	0.	0.	0.	0.	0.	0.	0.	0.	0.	0.	0.	0.	0.	0.	0.	0.	0.	0.	0.	0.	0.	0.	0.	0.	0.	0.	0.	0.	0.	0.	0.	0.	0.	0.
[EC:1.3.7.2]	0.	0.	0.	0.	0.	0.	0.	0.	0.	0.	0.	0.	0.	0.	0.	0.	0.	0.	0.	0.	0.	0.	0.	0.	0.	0.	0.	0.	0.	0.	0.	0.	0.	0.	0.	0.	0.	0.	0.	0.	0.	0.	0.	0.	0.	0.	0.	0.	0.
[EC:1.3.7.3]	0.	0.	0.	0.	0.	0.	0.	0.	0.	0.	0.	0.	0.	0.	0.	0.	0.	0.	0.	0.	0.	0.	0.	0.	0.	0.	0.	0.	0.	0.	0.	0.	0.	0.	0.	0.	0.	0.	0.	0.	0.	0.	0.	0.	0.	0.	0.	0.	0.
[EC:1.3.7.5]	0.	0.	0.	0.	0.	0.	0.	0.	0.	0.	0.	0.	0.	0.	0.	0.	0.	0.	0.	0.	0.	0.	0.	0.	0.	0.	0.	0.	0.	0.	0.	0.	0.	0.	0.	0.	0.	0.	0.	0.	0.	0.	0.	0.	0.	0.	0.	0.	0.
[EC:1.3.7.7]	0.	0.	0.	0.	0.	0.	0.	0.	0.	0.	0.	0.	0.	0.	0.	0.	0.	0.	0.	0.	0.	0.	0.	0.	0.	0.	0.	0.	0.	0.	0.	0.	0.	0.	0.	0.	0.	0.	0.	1.	0.	0.	0.	0.	0.	0.	0.	0.	0.
[EC:1.3.7.8]	0.	0.	0.	0.	0.	0.	0.	0.	0.	0.	0.	0.	0.	0.	0.	0.	0.	0.	0.	0.	0.	0.	0.	0.	0.	0.	0.	0.	0.	0.	0.	0.	0.	0.	0.	0.	0.	0.	0.	0.8571428571428571	0.	0.	0.	0.	0.	0.	0.	0.	0.
[EC:1.3.7.9]	0.	0.	0.	0.	0.	0.	0.	0.	0.	0.	0.	0.	0.	0.	0.	0.	0.	0.	0.	0.	0.	0.	0.	0.	0.	0.	0.	0.	0.	0.	0.	0.	0.	0.	0.	0.	0.	0.	0.	0.8571428571428571	0.	0.	0.	0.	0.	0.	0.	0.	0.
[EC:1.3.8.1]	0.	0.	0.	0.07142857142857142	0.8461538461538461	0.2	0.	0.	0.	0.	0.6	0.	0.	0.	0.	0.	0.	0.	0.	1.	1.	0.	0.	0.	0.	0.	0.	0.13333333333333333	0.	0.	0.	0.5	0.	0.3333333333333333	0.	0.	0.	0.	0.	0.14285714285714285	0.5	0.6666666666666666	0.	1.	0.	0.	0.	0.	0.
[EC:1.3.8.2]	0.	0.	0.	0.	0.	0.	0.	0.	0.	0.	0.	0.	0.	0.	0.	0.	0.9622641509433962	0.	0.	0.	0.	0.	0.	0.	0.	0.	0.	0.	0.	0.	0.	0.	0.	0.	0.	0.	0.	0.	0.	0.	0.	0.	0.	0.	0.	0.	0.	0.	0.
[EC:1.3.8.4]	0.	0.	0.	0.	0.	0.	0.	0.	0.	0.	0.	0.	0.	0.	0.	0.	0.	0.	0.	0.	0.	0.	0.	0.	0.	0.	0.	0.	0.	0.	0.	0.	0.	0.	0.	0.	0.	0.	0.	1.	0.	0.	0.	0.	0.	0.	0.	0.	0.
[EC:1.3.8.6]	0.	0.	0.	0.	0.	0.	0.	0.	0.	0.	0.	0.	0.	0.	0.	0.	0.9622641509433962	0.	0.	0.	0.	0.	0.	0.	0.	0.	0.	0.	0.	0.	0.	0.	0.	0.	0.	0.	1.	0.	0.	1.	0.	0.	0.	0.	0.	0.	0.	0.	1.
[EC:1.3.8.7]	0.	0.	0.	0.07142857142857142	0.	0.	0.	0.	0.	0.	0.	0.	0.	0.	0.	0.	0.	0.	0.	0.	0.	0.	0.	0.	0.	0.	0.	0.13333333333333333	0.	0.6938775510204082	0.	0.	0.	0.	0.	0.	0.	0.	0.	1.	0.	0.	0.	0.	0.	0.	0.	0.	0.
[EC:1.3.8.8]	0.	0.	0.	0.	0.	0.	0.	0.	0.	0.	0.	0.	0.	0.	0.	0.	0.	0.	0.	0.	0.	0.	0.	0.	0.	0.	0.	0.	0.	0.	0.	0.	0.	0.	0.	0.	0.	0.	0.	0.	0.	0.	0.	0.	0.	0.	0.	0.	0.
[EC:1.3.98.1]	1.	1.	1.	0.	0.07692307692307693	0.	0.	1.	0.	1.	0.8	0.	1.	1.	1.	0.	0.9811320754716981	1.	0.	0.	0.	1.	1.	0.	0.	1.	1.	0.	0.	0.	1.	0.	1.	0.	0.	1.	0.	1.	0.	0.14285714285714285	0.	1.	1.	0.	0.	1.	0.	0.	0.
[EC:1.3.99.12]	0.	0.	0.	0.	0.	0.	0.	0.	0.	0.	0.	0.	0.	0.	0.	0.	0.	0.	0.	0.	0.	0.	0.	0.	0.	0.	0.	0.	0.	0.	0.	0.	0.	0.	0.	0.	0.	0.	0.	0.	0.	0.	0.	0.	0.	0.	0.	0.	0.
[EC:1.3.99.22]	1.	1.	1.	1.	1.	1.	0.8	1.	1.	1.	0.8	1.	1.	1.	0.9166666666666666	1.	0.9811320754716981	1.	1.	1.	1.	1.	1.	1.	1.	1.	1.	1.	1.	0.8979591836734694	1.	1.	1.	1.	1.	1.	1.	1.	1.	1.	1.	1.	1.	1.	1.	1.	1.	1.	1.
[EC:1.3.99.27]	0.	0.	0.	0.	0.	0.	0.	0.	0.	0.	0.	0.	0.	0.	0.	0.	0.	0.	0.	0.	0.	0.	0.	0.	0.	0.	0.	0.	0.	0.	0.	0.	0.	0.	0.	0.	0.	0.	0.	1.	0.	0.	0.	0.	0.	0.	0.	0.	0.
[EC:1.3.99.33]	0.	0.	0.	0.	0.	0.	0.	0.	0.	0.	0.	0.	0.	0.	0.	0.	0.	0.	0.	0.	0.	0.	0.	0.	0.	0.	0.	0.	0.	0.	0.	0.	0.	0.	0.	0.	0.	0.	0.	0.	0.	0.	0.	1.	0.	0.	0.	1.	0.
[EC:1.3.99.35]	0.	0.	0.	0.	0.	0.	0.	0.	0.	0.	0.	0.	0.	0.	0.	0.	0.	0.	0.	0.	0.	0.	0.	0.	0.	0.	0.	0.	0.	0.	0.	0.	0.	0.	0.	0.	0.	0.	0.	1.	0.	0.	0.	0.	0.	0.	0.	0.	0.
[EC:1.3.99.4]	0.	0.	0.	0.	0.	0.	0.	0.	0.	0.	0.	0.	0.	0.	0.	0.	0.	0.	0.	0.	0.	0.	0.	0.	0.	0.	0.	0.	0.	0.	0.	0.	0.	0.	0.	0.	0.	0.	0.	0.	0.	0.	0.	0.	0.	0.	0.	0.	0.
[EC:1.3.99.5]	0.	0.	0.	0.	0.	0.	0.	0.	0.	0.	0.	0.	0.	0.	0.	0.	0.	0.	0.	0.	0.	0.	0.	0.	0.	0.	0.	0.	0.	0.	0.	0.	0.	0.	0.	0.	0.	0.	0.	0.	0.	0.	0.	0.	0.	0.	0.	0.	0.
[EC:1.3.99.8]	0.	0.	0.	0.	0.	0.	0.	0.	0.	0.	0.	0.	0.	0.	0.	0.	0.	0.	0.	0.	0.	0.	0.	0.	0.	0.	0.	0.	0.	0.	0.	0.	0.	0.	0.	0.	0.	0.	0.	0.14285714285714285	0.	0.	0.	0.	0.	0.	0.	0.	0.
[EC:1.4.1.1]	0.2	1.	1.	1.	0.	0.	0.	0.	0.	0.	0.	0.	0.	1.	0.	0.	0.9811320754716981	0.	0.	0.	1.	0.	0.	1.	0.	0.	1.	1.	1.	0.	1.	0.	0.8571428571428571	0.	0.	0.	1.	1.	1.	0.	0.	0.	1.	0.	0.	0.	0.	0.	1.
[EC:1.4.1.11]	0.	0.	0.	0.	0.	1.	0.	0.	0.	0.	0.	0.	0.	0.	0.	0.	0.	0.	0.	0.	0.	0.	0.	0.	0.	0.	0.	0.	0.	0.	0.	0.	0.	0.	0.	0.	0.	0.	0.	0.	0.	1.	0.	1.	0.	0.	0.	0.	0.
[EC:1.4.1.16]	0.	1.	1.	0.	0.23076923076923078	0.	0.	0.	0.	0.	0.	1.	0.	1.	0.	1.	0.	0.	1.	0.	1.	0.	0.	0.	0.	0.	1.	0.	0.	0.	0.	0.	0.	0.	0.	0.	0.	0.	1.	0.	1.	1.	0.	0.	0.	0.	1.	1.	0.
[EC:1.4.1.2]	0.	0.	0.	1.	0.7692307692307693	1.	0.	0.	0.	0.	0.8	0.	0.	0.	0.	0.	0.9811320754716981	0.	0.	0.	0.	0.	0.	0.	1.	0.	0.	1.	1.	0.	0.	0.	0.	0.	0.	0.	0.	0.	0.	0.	0.	0.	1.	1.	1.	1.	0.	0.	1.
[EC:1.4.1.20]	0.	0.	0.	0.	0.	0.	0.	0.	0.	0.	0.	0.	0.	0.	0.	0.	0.	0.	0.	0.	0.	0.	0.	0.	0.	0.	0.	0.	0.	0.	0.	0.	0.	0.	0.	0.	0.	0.	0.	0.	0.	0.	0.	0.	0.	0.	0.	0.	0.
[EC:1.4.1.21]	0.	1.	0.	0.	0.	0.	0.	0.	0.	0.	0.	0.	0.	0.	0.	0.	0.	0.	0.	0.	0.	0.	0.	0.	0.	0.	0.	0.	0.	0.	0.	0.	0.	0.	0.	0.	0.	0.	0.	0.14285714285714285	0.5	0.	0.	0.	0.	0.	0.	1.	0.
[EC:1.4.1.23]	0.	0.	0.	0.	0.	0.	0.	0.	0.	0.	0.	0.	0.	0.	0.	0.	0.	0.	0.	0.	0.	0.	0.	0.	0.	0.	0.	0.	0.	0.	0.	0.	0.	0.	0.	0.	0.	0.	0.	0.	0.	0.	0.	0.	0.	0.	0.	0.	0.
[EC:1.4.1.3]	0.	0.	0.	0.	0.	0.	0.	0.	0.	0.	0.	1.	0.	0.	0.	0.	0.	0.	0.	0.	0.	0.	0.	0.	0.	0.	0.	0.	0.	0.8775510204081632	0.	0.	0.	0.	0.	0.	1.	0.	0.	0.	0.	0.	0.	0.	0.	0.	0.	0.	0.
[EC:1.4.1.4]	1.	1.	1.	0.	0.23076923076923078	0.	0.7333333333333333	0.	1.	1.	0.	0.	1.	1.	1.	1.	0.	0.7333333333333333	1.	1.	1.	1.	0.	1.	1.	1.	1.	0.	0.	0.8775510204081632	1.	0.	1.	1.	1.	1.	1.	1.	1.	0.	1.	1.	0.9090909090909091	0.	0.	0.	1.	1.	0.
[EC:1.4.1.9]	0.	0.	0.	1.	0.	0.	0.	0.	0.	0.	0.	0.	0.	0.	0.	0.	0.	0.	0.	0.	0.	0.	0.	0.	0.	0.	0.	1.	1.	0.	0.	0.	0.	0.	0.	0.	1.	0.	0.	0.	0.	0.	0.	0.	0.	0.	0.	0.	0.
[EC:1.4.3.10]	0.	0.	0.	0.	0.	0.	0.	0.	0.	0.	0.	0.	0.	0.	0.	0.	0.	0.	0.	0.	0.	0.	0.	0.	0.	0.	0.	0.	0.	0.	0.	0.	0.	0.	0.	0.	0.	0.	0.	0.	0.	0.	0.	0.	0.	0.	0.	0.	1.
[EC:1.4.3.16]	0.	1.	1.	1.	0.8461538461538461	1.	0.	0.	0.984375	0.	0.8	0.	0.	1.	0.9166666666666666	1.	0.	0.	1.	1.	1.	0.	0.	1.	1.	0.	1.	1.	1.	0.8979591836734694	0.	1.	0.	1.	0.	0.	1.	0.	1.	1.	0.	1.	0.	1.	0.	0.	1.	0.	1.
[EC:1.4.3.19]	0.	0.	0.	1.	0.	0.	0.	0.	0.	0.	0.	0.	0.	0.	0.	0.	0.	0.	0.	0.	0.	0.	0.	0.	1.	0.	0.	1.	1.	0.	0.	0.	0.	0.	0.	0.	0.	0.	0.	1.	0.	0.	1.	0.	0.	0.	0.	0.	0.
[EC:1.4.3.21]	0.	0.	0.	0.	0.	0.	0.	0.	0.484375	0.	0.	0.	0.	0.	0.	0.	0.	0.	0.	0.	0.	0.	0.	0.	0.	0.	0.	0.	0.	0.	0.	0.	0.	0.	0.	0.	0.	0.	0.	0.14285714285714285	0.	0.	0.	0.	0.	0.	0.	0.	0.
[EC:1.4.3.3]	0.	0.	0.	0.	0.	0.	0.	0.	0.	0.	0.	0.	0.	0.	0.	0.	0.	0.	0.	0.	0.	0.	0.	0.	0.	0.	0.	0.	0.	0.	0.	0.	0.	0.	0.	0.	0.	0.	0.	0.	0.	0.	0.	0.	0.	0.	0.	0.	0.
[EC:1.4.3.4]	0.	0.	0.	0.9285714285714286	0.8461538461538461	0.	0.	0.	0.	0.	0.	0.	0.	0.	0.	0.	0.	0.	0.	0.	0.	0.	0.	0.	0.	0.	0.	1.	0.9333333333333333	0.	0.	1.	0.	0.	0.	0.	1.	0.	0.	1.	0.5	0.	0.8181818181818182	0.	0.	0.	0.	1.	1.
[EC:1.4.3.5]	0.	0.	1.	0.	0.	0.	0.8	0.	1.	0.	0.	0.	0.	1.	0.	0.	0.	0.	0.	0.	0.	0.	0.	0.	1.	0.	1.	0.	0.	0.8979591836734694	0.	0.	0.	0.	1.	0.	1.	0.	0.	1.	0.	1.	0.	0.	0.	0.	0.	0.	1.
[EC:1.4.4.2]	0.	1.	1.	1.	0.7692307692307693	0.	0.	0.	1.	0.	0.8	0.	0.	1.	0.	1.	0.9811320754716981	0.	0.	0.	1.	0.	0.	1.	0.9333333333333333	0.	1.	1.	1.	0.8775510204081632	0.	0.	0.	0.	0.	0.	1.	0.	1.	1.	1.	1.	1.	1.	1.	0.	0.	1.	1.
[EC:1.4.7.1]	0.	0.	0.	0.14285714285714285	0.15384615384615385	0.	0.	0.	0.	0.	0.	1.	0.	0.	0.	0.	0.	0.	0.	0.	1.	0.	0.	0.	0.	0.	0.	0.06666666666666667	0.	0.	0.	0.5	0.	0.3333333333333333	0.	0.	1.	0.	0.	0.	0.5	0.	0.	0.	0.	0.	0.	0.	0.
[EC:1.4.9.1]	0.	0.	0.	0.	0.	0.	0.	0.	0.	0.	0.	0.	0.	0.	0.	0.	0.	0.	0.	0.	0.	0.	0.	0.	0.	0.	0.	0.	0.	0.	0.	0.	0.	0.	0.	0.	0.	0.	0.	0.	0.	0.	0.	0.	0.	0.	0.	0.	0.
[EC:1.4.99.1]	0.	0.	0.	1.	0.	0.	0.	0.	1.	0.	0.	0.	0.	0.	0.	0.	0.	0.	0.	0.	0.	0.	0.	0.7837837837837838	1.	0.	0.	1.	1.	0.8367346938775511	0.	0.	0.	0.	0.	0.	0.	0.	0.	1.	0.	0.	0.	0.	0.	0.	0.	0.	0.
[EC:1.4.99.5]	0.	0.	0.	0.	0.	0.	0.	0.	0.	0.	0.	0.	0.	0.	0.	0.	0.	0.	0.	0.	0.	0.	0.	0.	0.	0.	0.	0.	0.	0.	0.	0.	0.	0.	0.	0.	0.	0.	0.	0.	0.	0.	0.	0.	0.	0.	0.	0.	0.
[EC:1.5.1.2]	1.	1.	1.	1.	1.	0.	0.8	1.	1.	1.	0.8	1.	1.	1.	1.	0.	0.9811320754716981	1.	1.	1.	1.	1.	1.	1.	1.	1.	1.	1.	1.	0.8775510204081632	1.	1.	1.	1.	1.	1.	1.	1.	1.	1.	1.	0.	1.	1.	0.	1.	1.	1.	1.
[EC:1.5.1.20]	1.	1.	1.	0.	0.9230769230769231	0.4	0.8	0.	1.	0.	0.	0.	1.	1.	1.	1.	0.	0.	1.	0.	1.	1.	1.	0.	0.9333333333333333	0.	1.	0.	0.	0.8979591836734694	1.	0.	1.	1.	1.	0.	1.	1.	1.	1.	1.	0.	0.9090909090909091	1.	0.	1.	1.	1.	1.
[EC:1.5.1.21]	0.	0.	0.	0.	0.	0.	0.	0.	0.	0.	0.	0.	0.	0.	0.	0.	0.	0.	0.	0.	0.	0.	0.	0.	0.	0.	0.	0.	0.	0.	0.	0.	0.	0.	0.	0.	0.	0.	0.	0.	0.	0.	0.	0.	0.	0.	0.	0.	0.
[EC:1.5.1.3]	1.	1.	1.	1.	0.23076923076923078	1.	0.8	1.	1.	1.	0.6	1.	1.	1.	1.	1.	0.9811320754716981	1.	1.	1.	0.	1.	1.	1.	1.	1.	1.	1.	1.	0.8775510204081632	1.	1.	1.	1.	1.	1.	1.	1.	1.	1.	1.	1.	1.	0.	1.	1.	1.	0.	1.
[EC:1.5.1.36]	0.	0.	0.	0.	0.	0.	0.	0.	0.3125	0.	0.	0.	0.	0.	0.	0.	0.	0.	0.	0.	0.	0.	0.	0.	1.	0.	0.	0.	0.	0.8979591836734694	0.	0.	0.	0.	1.	0.	0.	0.	0.	0.	0.	0.	0.	0.	0.	0.	0.	0.	0.
[EC:1.5.1.38]	0.	0.	0.	0.	0.	0.	0.	0.	1.	0.	0.	0.	0.	0.	0.	0.	0.9622641509433962	0.	0.	0.	0.	0.	0.	1.	0.	0.	0.	0.	0.	0.	0.	0.	0.	0.	0.	0.	0.	0.	0.	0.	0.	0.	0.	0.	0.	0.	0.	0.	1.
[EC:1.5.1.43]	0.	0.	0.	0.	0.	0.	0.	0.	0.	0.	0.	0.	0.	0.	0.	0.	0.	0.	0.	0.	0.	0.	0.	0.	0.	0.	0.	0.	0.	0.	0.	0.	0.	0.	0.	0.	0.	0.	0.	0.	0.	0.	0.	0.	0.	0.	0.	0.	0.
[EC:1.5.1.7]	1.	1.	1.	0.	0.15384615384615385	0.	0.	0.	0.	0.	0.	0.	0.1111111111111111	1.	0.	1.	0.	0.	1.	0.	1.	0.	0.	0.	0.	0.	1.	0.	0.	0.	0.	1.	0.	1.	0.	0.	0.	0.	1.	0.	1.	1.	0.	0.	0.	1.	0.	1.	0.
[EC:1.5.1.9]	0.	0.	0.	0.	0.	0.	0.	0.	0.	0.	0.	0.	0.	0.	0.	0.	0.	0.	0.	0.	0.	0.	0.	0.	0.	0.	0.	0.	0.	0.	0.	0.	0.	0.	0.	0.	0.	0.	0.	0.	0.	0.	0.	0.	0.	0.	0.	0.	0.
[EC:1.5.3.1]	0.	0.	0.	1.	0.	0.	0.	0.	0.	0.	0.	0.	0.	0.	0.	0.	0.	0.	0.	0.	0.	0.	0.	0.	0.	0.	0.	1.	0.	0.	0.	0.	0.	0.	0.	0.	0.	0.	0.	0.14285714285714285	0.	0.	0.	0.	0.	0.	0.	0.	0.
[EC:1.5.98.2]	0.	0.	0.	0.	0.	0.	0.	0.	0.	0.	0.	0.	0.	0.	0.	0.	0.	0.	0.	0.	0.	0.	0.	0.	0.	0.	0.	0.	0.	0.	0.	0.	0.	0.	0.	0.	0.	0.	0.	0.14285714285714285	0.	0.	0.	0.	0.	0.	0.	0.	0.
[EC:1.5.99.6]	0.	0.	0.	0.	0.	0.	0.	0.	0.	0.	0.	0.	0.	0.	0.	0.	0.	0.	0.	0.	0.	0.	0.	0.	0.	0.	0.	0.	0.	0.	0.	0.	0.	0.	0.	0.	0.	0.	0.	0.	0.	0.	0.	0.	0.	0.	0.	0.	0.
[EC:1.6.1.1]	0.	0.	0.	0.	0.	0.	0.	0.	1.	0.	0.	0.	0.	0.	0.	0.	0.	0.	0.	0.	0.	0.	0.	0.	0.	0.	0.	0.	0.	0.8979591836734694	0.	0.	0.	0.	0.	0.	0.	0.	0.	0.	0.	0.	0.	0.	0.	0.	0.	0.	0.
[EC:1.6.1.2]	0.	0.	0.	0.	0.	0.	0.8	0.	1.	0.	0.	0.	0.	0.	1.	0.	0.	0.	0.	0.	0.	0.	0.	0.	1.	0.	0.	0.	0.	0.8979591836734694	0.	0.	0.	0.	1.	0.	0.	0.	0.	1.	0.	1.	1.	0.	0.	0.	0.	0.	0.
[EC:1.6.5.2]	0.	0.	0.	1.	0.	0.	0.4	0.	0.	0.	0.	1.	1.	0.	0.	0.	0.	0.	0.	0.	0.	0.	0.	0.	0.	0.	0.	1.	0.	0.	1.	0.	0.14285714285714285	0.	0.	1.	0.	1.	0.	0.7142857142857143	0.	0.	0.	1.	0.	0.	0.	0.	1.
[EC:1.6.5.3]	0.	1.	1.	1.	1.	0.	0.	0.	1.	1.	0.8	1.	0.	1.	0.	1.	0.9811320754716981	0.	1.	0.	1.	0.	0.	0.	1.	0.	0.	1.	0.9333333333333333	0.8979591836734694	0.	1.	0.	0.	0.	0.	1.	0.	1.	1.	0.5	0.	1.	1.	1.	0.	1.	1.	0.
[EC:1.6.99.3]	0.	0.	1.	0.8571428571428571	0.	0.	0.7333333333333333	0.	1.	1.	0.	0.	1.	1.	0.	1.	0.9811320754716981	0.9333333333333333	0.	0.	0.	0.	1.	0.972972972972973	0.	1.	1.	0.9333333333333333	1.	0.8979591836734694	0.	0.	0.	0.	1.	0.	1.	0.	0.	1.	0.5	0.	1.	0.	0.	0.	1.	0.	1.
[EC:1.6.99.5]	0.	0.	0.	0.	0.	0.	0.	0.	0.	0.	0.	0.	0.	0.	0.	0.	0.	0.	0.	0.	0.	0.	0.	0.	0.	0.	0.	0.	0.	0.	0.	0.	0.	0.	0.	0.	0.	0.	0.	0.5714285714285714	0.	0.	0.	0.	0.	0.	0.	0.	0.
[EC:1.7.1.13]	1.	1.	1.	1.	0.	0.	0.8	0.	1.	0.	0.	1.	0.	1.	0.	1.	0.9811320754716981	0.	0.5	0.	0.	1.	0.	0.	1.	0.	1.	1.	1.	0.8979591836734694	0.	1.	1.	0.	1.	1.	0.	0.	1.	1.	0.	1.	0.	1.	0.	0.	0.	0.	0.
[EC:1.7.1.15]	0.	0.	0.	0.8571428571428571	0.	0.	0.	0.	1.	0.	0.	0.	0.	0.	0.	0.	0.9811320754716981	0.	0.	0.	0.	0.	0.	0.	0.	0.	0.	1.	1.	0.8979591836734694	0.	1.	0.	0.	0.	0.	1.	0.	0.	0.2857142857142857	0.	0.	0.	0.	0.	0.	0.	0.	1.
[EC:1.7.1.7]	1.	0.	0.	0.9285714285714286	0.	0.	0.	1.	0.984375	1.	0.	1.	1.	0.	0.	0.	0.9622641509433962	1.	0.	0.	0.	1.	1.	0.	0.	1.	0.	1.	1.	0.8979591836734694	0.	0.	0.	0.	0.	0.	1.	1.	0.	0.8571428571428571	0.	0.	0.	0.	0.	0.	0.	0.	0.
[EC:1.7.2.1]	0.	0.	0.	0.	0.	0.	0.	0.	0.	0.	0.	0.	0.	0.	0.	0.	0.	0.	0.	0.	0.	0.	0.	0.	0.7333333333333333	0.	0.	0.	0.	0.	0.	0.	0.	0.	1.	0.	1.	0.	0.	0.5714285714285714	0.	0.	1.	0.	0.	0.	0.	0.	0.
[EC:1.7.2.2]	0.	0.	1.	0.	0.	0.	0.8	0.	1.	0.	0.	0.	0.	1.	0.	1.	0.	0.	0.	0.	1.	0.	0.	0.	0.	0.	1.	0.	0.	0.8979591836734694	0.	0.	0.	0.	1.	0.	0.	0.	0.	0.	0.	1.	0.	1.	0.	0.	0.	0.	0.
[EC:1.7.2.3]	0.	0.	0.	0.	0.	0.	0.	0.	1.	0.	0.	0.	0.	0.	0.	0.	0.	0.	0.	0.	0.	0.	0.	0.	0.	0.	0.	0.	0.	0.8571428571428571	0.	0.	0.	0.	1.	0.	0.	0.	0.	0.	0.	0.	0.	0.	0.	0.	0.	0.	0.
[EC:1.7.2.4]	0.	0.	0.	0.	0.	0.	0.	0.	0.	0.	0.	0.	0.	0.	0.	0.	0.	0.	0.	0.	1.	0.	0.	0.	0.	0.	0.	0.	0.	0.	0.	0.	0.	0.	0.	0.	0.	0.	0.	0.8571428571428571	0.	0.	0.	0.	0.	0.	0.	0.	0.
[EC:1.7.2.5]	0.	0.	0.	0.	0.	0.	0.	0.	0.	0.	0.	1.	0.	0.	0.	0.	0.2641509433962264	0.	0.	0.	1.	0.	0.	0.	0.8666666666666667	0.	0.	0.	0.	0.	0.	0.	0.	0.	0.	0.	1.	0.	0.	0.5714285714285714	0.	0.	0.9090909090909091	0.	0.	0.	0.	0.	0.
[EC:1.7.3.3]	0.	0.	0.	0.	0.	0.	0.	0.	0.	0.	0.	0.	0.	0.	0.	0.	0.	0.	0.	0.	0.	0.	0.	0.	0.	0.	0.	0.	0.	0.	0.	0.	0.	0.	0.	0.	0.	0.	0.	0.	0.	0.	0.	0.	0.	0.	0.	0.	1.
[EC:1.7.7.1]	0.	0.	0.	1.	0.15384615384615385	0.	0.	0.	0.	0.	0.8	1.	0.	0.	0.	0.	0.	0.	0.	1.	0.	0.	0.	0.	0.	0.	0.	1.	0.	0.	0.	1.	0.	0.	0.	0.	0.	0.	0.	0.7142857142857143	0.5	0.	0.	0.	0.	0.	0.	0.	0.
[EC:1.7.7.2]	0.	0.	0.	0.	0.	0.	0.	0.	0.	0.	0.	0.	0.	0.	0.	0.	0.	0.	0.	0.	0.	0.	0.	0.	0.	0.	0.	0.	0.	0.	0.	0.	0.	0.	0.	0.	1.	0.	0.	0.	0.	0.	0.	0.	0.	0.	0.	0.	0.
[EC:1.7.99.1]	0.	1.	1.	0.8571428571428571	0.9230769230769231	1.	0.	0.	1.	0.	0.8	1.	0.	1.	0.	1.	0.	0.	0.	1.	1.	0.	0.	0.	0.	0.	1.	1.	0.	0.8979591836734694	0.	1.	0.	1.	1.	0.	0.	0.	0.	0.14285714285714285	1.	1.	0.	1.	1.	0.	1.	1.	0.
[EC:1.7.99.4]	0.	0.	0.	0.9285714285714286	0.	0.	0.6666666666666666	0.	1.	0.	0.	1.	0.	0.	0.	0.	0.9811320754716981	0.	0.	1.	1.	0.	0.	0.	0.	0.	0.	1.	1.	0.8979591836734694	0.	0.	0.	0.	1.	0.	0.	0.	0.	0.42857142857142855	0.	0.	1.	0.	0.	0.	0.	0.	0.
[EC:1.8.1.2]	0.	0.	0.	0.14285714285714285	0.	0.	0.	0.	1.	0.	0.	0.	0.	0.	0.	0.	0.9811320754716981	0.	0.	0.	0.	0.	0.	0.	1.	0.	0.	0.13333333333333333	1.	0.8979591836734694	0.	0.	0.	0.	1.	0.	1.	0.	0.	1.	0.	0.	0.	0.	0.	1.	0.	0.	0.
[EC:1.8.1.4]	0.96	1.	1.	1.	0.9230769230769231	0.	0.8	1.	1.	1.	0.8	1.	1.	1.	1.	1.	0.9811320754716981	1.	0.	0.	1.	0.	1.	1.	1.	1.	1.	1.	1.	0.8775510204081632	1.	0.	1.	0.	1.	1.	1.	1.	1.	1.	0.5	1.	1.	1.	1.	1.	0.	1.	1.
[EC:1.8.1.7]	0.96	0.	0.	0.	0.	0.	0.8	1.	1.	1.	0.	0.	1.	0.	0.	0.	0.16981132075471697	1.	0.	0.	0.	1.	1.	1.	0.	1.	0.	0.	0.	0.8979591836734694	1.	0.	1.	0.	1.	1.	0.	1.	0.	1.	0.	0.	0.	0.	0.	0.	0.	0.	0.
[EC:1.8.1.9]	1.	1.	1.	1.	1.	1.	0.7333333333333333	1.	1.	1.	0.8	0.	1.	1.	1.	1.	0.9811320754716981	1.	1.	1.	1.	1.	1.	1.	1.	1.	1.	1.	1.	0.8979591836734694	1.	1.	1.	1.	1.	1.	1.	1.	1.	1.	1.	1.	1.	1.	1.	1.	1.	1.	1.
[EC:1.8.3.1]	0.	0.	0.	0.	0.	0.	0.	0.	0.	0.	0.	0.	0.	0.	0.	0.	0.	0.	0.	0.	0.	0.	0.	0.	0.	0.	0.	0.	0.	0.	0.	0.	0.	0.	0.	0.	0.	0.	0.	0.	0.	0.	0.	0.	0.	0.	0.	0.	0.
[EC:1.8.4.8]	0.	0.	0.	1.	0.07692307692307693	0.4	0.	0.	1.	0.	0.	0.	0.	0.	0.	0.	0.	0.	1.	0.	1.	0.	0.	0.	1.	0.	0.	1.	1.	0.8775510204081632	0.	0.	0.	0.	0.6666666666666666	0.	1.	0.	0.	1.	0.	0.	0.	0.	0.	0.	1.	0.	0.
[EC:1.8.5.2]	0.	0.	1.	1.	0.	0.	0.	0.	0.	0.	0.	0.	0.	1.	0.	0.	0.9811320754716981	0.	0.	0.	1.	0.	0.	0.	0.	0.	1.	1.	0.	0.02040816326530612	0.	1.	0.	0.	0.	0.	0.	0.	0.	0.	0.	0.	0.	0.	0.	0.	0.	0.	0.
[EC:1.8.5.3]	0.	0.	0.	0.	0.	0.	0.8	0.	0.984375	0.	0.	0.	0.	0.	0.	0.	0.	0.	0.	0.	1.	0.	0.	0.	0.	0.	0.	0.	0.	0.8979591836734694	0.	0.	0.	0.	1.	0.	0.	0.	0.	0.	0.	0.	0.9090909090909091	1.	0.	0.	0.	0.	0.
[EC:1.8.7.1]	0.	0.	0.	0.	0.	0.	0.	0.	0.	0.	0.	0.	0.	0.	0.	0.	0.	0.	0.	0.	0.	0.	0.	0.	0.	0.	0.	0.	0.	0.	0.	0.	0.	0.	0.	0.	1.	0.	0.	0.	0.	0.	0.	1.	0.	0.	0.	0.	0.
[EC:1.8.98.1]	0.	0.	0.	0.	0.	0.	0.	0.	0.	0.	0.	0.	0.	0.	0.	0.	0.	0.	0.	0.	0.	0.	0.	0.	0.	0.	0.	0.	0.	0.	0.	0.	0.	0.	0.	0.	0.	0.	0.	0.	0.	0.	0.	0.	0.	0.	0.	0.	0.
[EC:1.8.99.2]	0.	0.	0.	0.	0.	0.	0.	0.	0.	0.	0.	0.	0.	0.	0.	0.	0.	0.	1.	0.	0.	0.	0.	0.	0.	0.	0.	0.	0.	0.	0.	1.	0.	1.	0.	0.	0.	0.	0.	0.	0.	0.	0.	1.	0.	1.	0.	1.	0.
[EC:1.9.3.1]	0.	0.	0.	1.	0.	0.	0.	0.	0.	0.	0.	0.	0.	0.	0.	0.	0.	0.	0.	0.	0.	0.	0.	0.	1.	0.	0.	1.	1.	0.	0.	0.	0.	0.	0.	0.	1.	0.	0.	1.	0.	0.	1.	0.	0.	0.	0.	0.	1.
[EC:1.97.1.9]	0.	0.	0.	0.	0.6923076923076923	0.	0.	0.	1.	1.	0.	1.	0.	0.	0.	0.	0.	0.	0.	0.	0.	0.	0.	0.	0.	0.	0.	0.	0.	0.8979591836734694	0.	1.	0.	0.	0.	0.	0.	0.	0.	0.	0.5	0.	0.	0.	0.	0.	0.	1.	0.
[EC:2.1.1.10]	0.	0.	0.	0.9285714285714286	0.	0.	0.	0.	0.09375	0.	0.	1.	0.7222222222222222	0.	0.	0.	0.9811320754716981	1.	0.	0.	0.	0.	0.	1.	0.	0.	0.	1.	1.	0.	1.	1.	1.	0.	0.	1.	0.	0.	0.	0.	0.	0.	0.	0.	0.	0.	0.	0.	0.
[EC:2.1.1.104]	0.	0.	0.	0.07142857142857142	0.	0.2	0.	0.	0.	0.	0.	0.	0.	0.	0.	0.	0.	0.	0.	0.	0.	0.	0.	0.	0.	0.	0.	0.	0.	0.	0.	0.	0.	0.	0.	0.	0.	0.	0.	0.	0.	0.	0.	0.	0.	0.	0.	0.	0.
[EC:2.1.1.107]	0.	0.	0.	1.	0.	0.	0.8	0.	0.984375	0.	0.	0.	0.	0.	0.	0.	0.9811320754716981	0.	0.	0.	0.	0.	0.	0.	1.	0.	0.	1.	1.	0.8775510204081632	0.	0.	0.	0.	1.	0.	1.	0.	0.	1.	0.	0.	1.	0.	0.	0.	0.	0.	0.
[EC:2.1.1.11]	0.	0.	0.	0.	0.	0.	0.	0.	0.	0.	0.	0.	0.	0.	0.	0.	0.	0.	0.	0.	0.	0.	0.	0.	0.	0.	0.	0.	0.	0.	0.	0.	0.	0.	0.	0.	0.	0.	0.	1.	0.	0.	0.	0.	0.	0.	0.	0.	0.
[EC:2.1.1.13]	0.	1.	1.	1.	1.	1.	0.13333333333333333	0.	1.	0.	0.8	1.	0.	1.	0.	1.	0.	0.	1.	0.6666666666666666	1.	0.	0.	0.	0.	0.	1.	1.	0.	0.8979591836734694	0.	1.	0.	1.	0.	0.	1.	0.	1.	1.	1.	0.	0.	1.	0.	1.	1.	1.	0.
[EC:2.1.1.131]	0.	0.	0.	0.	1.	1.	0.	0.	0.	0.	0.8	1.	0.	0.	0.	0.	0.	0.	0.	1.	1.	0.	0.	1.	0.	0.	0.	0.	0.	0.8979591836734694	1.	1.	0.	1.	0.	0.	0.	0.	0.	1.	1.	0.	0.	1.	0.	1.	0.	1.	0.
[EC:2.1.1.132]	0.	1.	1.	0.	0.	0.	0.	0.	0.	0.	0.	0.	0.	0.	0.	0.	0.	0.	0.	0.	1.	0.	0.	0.	0.	0.	1.	0.	0.	0.	0.	0.	0.	0.3333333333333333	0.	0.	0.	0.	1.	1.	0.	1.	1.	0.	0.	0.	0.	1.	0.
[EC:2.1.1.14]	1.	0.	0.	1.	0.	0.	0.8	0.	1.	1.	0.	0.	1.	0.	1.	0.	0.9811320754716981	1.	0.5	0.	0.	1.	1.	1.	1.	1.	0.	1.	1.	0.8979591836734694	1.	1.	1.	0.	1.	1.	1.	1.	0.	1.	0.	0.	0.	0.	1.	1.	0.	0.	1.
[EC:2.1.1.148]	0.	0.	0.	0.07142857142857142	0.8461538461538461	0.	0.	0.	0.	0.	0.6	0.	0.	0.	0.	0.	0.	0.	0.	1.	1.	0.	0.	0.	0.	0.	0.	0.	0.	0.	0.	0.	0.	0.3333333333333333	0.	0.	0.	0.	0.	0.	0.	0.	0.	1.	1.	0.	0.	0.	0.
[EC:2.1.1.152]	0.	0.	0.	0.	0.	0.	0.	0.	0.	0.	0.	0.	0.	0.	0.	0.	0.	0.	0.	0.	0.	0.	0.	0.	0.	0.	0.	0.	0.	0.	0.	0.	0.	0.	0.	0.	0.	0.	0.	1.	0.	0.	1.	0.	0.	0.	0.	0.	0.
[EC:2.1.1.156]	0.	0.	0.	0.	0.	0.	0.	0.	0.	0.	0.	0.	0.	0.	0.	0.	0.	0.	0.	0.	0.	0.	0.	0.	0.	0.	0.	0.	0.	0.	0.	0.	0.	0.	0.	0.	0.	0.	0.	0.	0.	0.	0.	0.	0.	0.	0.	0.	0.
[EC:2.1.1.161]	0.	0.	0.	0.	0.	0.	0.	0.	0.	0.	0.	0.	0.	0.	0.	0.	0.	0.	0.	0.	0.	0.	0.	0.	0.	0.	0.	0.	0.	0.	0.	0.	0.	0.	0.	0.	0.	0.	0.	0.	0.	0.	0.	0.	0.	0.	0.	0.	0.
[EC:2.1.1.195]	0.	1.	1.	0.	1.	1.	0.	0.	0.	0.	0.8	1.	0.	0.	0.	0.	0.	0.	0.	1.	1.	0.	0.	1.	0.	0.	1.	0.	0.	0.8775510204081632	1.	1.	0.	1.	0.	0.	0.	0.	1.	0.	0.5	1.	0.	1.	0.	1.	0.	1.	0.
[EC:2.1.1.196]	0.	0.	0.	0.	1.	1.	0.	0.	0.	0.	0.8	1.	0.	0.	0.	0.	0.	0.	0.	1.	0.	0.	0.	1.	0.	0.	0.	0.	0.	0.8979591836734694	1.	1.	0.	0.	0.	0.	0.	0.	0.	0.	0.5	0.	0.	1.	0.	1.	0.	0.	0.
[EC:2.1.1.197]	0.	1.	1.	1.	0.07692307692307693	1.	0.8	0.	0.984375	0.	0.	0.	0.	1.	0.	0.	0.	0.	0.	0.	0.	0.	0.	0.	1.	0.	1.	1.	0.	0.8775510204081632	0.	0.	0.	0.	1.	0.	0.	0.	0.	0.	0.	1.	0.	0.	0.	0.	1.	0.	0.
[EC:2.1.1.210]	0.	0.	0.	0.	0.	0.	0.	0.	0.	0.	0.	0.	0.	0.	0.	0.	0.	0.	0.	0.	0.	0.	0.	0.	0.	0.	0.	0.	0.	0.	0.	0.	0.	0.	0.	0.	0.	0.	0.	1.	0.	0.	0.	0.	0.	0.	0.	0.	0.
[EC:2.1.1.228]	0.	0.	0.	0.	0.	0.	0.	0.	0.	0.	0.	0.	0.	0.	0.	0.	0.	0.	0.	0.	0.	0.	0.	0.	0.	0.	0.	0.	0.	0.	0.	0.	0.	0.	0.	0.	0.	0.	0.	0.	0.	0.	0.	0.	0.	0.	0.	0.	0.
[EC:2.1.1.245]	0.	0.	0.	0.	0.	0.	0.	0.	0.	0.	0.8	0.	0.	0.	0.	0.	0.	0.	0.	0.	1.	0.	0.	0.	0.	0.	0.	0.	0.	0.	0.	0.	0.	0.	0.	0.	0.	0.	0.	0.	0.	0.	0.	1.	0.	0.	0.	0.	0.
[EC:2.1.1.250]	0.	0.	0.	0.	0.	0.	0.	0.	0.	0.	0.	0.	0.	0.	0.	0.	0.	0.	0.	0.	1.	0.	0.	0.	0.	0.	0.	0.	0.	0.	0.	0.	0.	0.	0.	0.	0.	0.	0.	0.	0.	0.	0.	0.	0.	0.	0.	0.	0.
[EC:2.1.1.258]	0.	0.	0.	0.	0.	0.	0.	0.	0.	0.	0.8	0.	0.	0.	0.	0.	0.	0.	0.	0.	1.	0.	0.	0.	0.	0.	0.	0.	0.	0.	0.	0.	0.	0.	0.	0.	0.	0.	0.	0.	0.	0.	0.	1.	0.	0.	0.	0.	0.
[EC:2.1.1.289]	0.	0.	0.	0.	1.	1.	0.	0.	0.	0.	0.8	1.	0.	0.	0.	0.	0.	0.	0.	1.	0.	0.	0.	1.	0.	0.	0.	0.	0.	0.8979591836734694	1.	1.	0.	0.	0.	0.	0.	0.	0.	0.	0.	0.	0.	1.	0.	1.	0.	0.	0.
[EC:2.1.1.295]	0.	0.	0.	0.	0.	0.	0.	0.	0.	0.	0.	0.	0.	0.	0.	0.	0.	0.	0.	0.	0.	0.	0.	0.	0.	0.	0.	0.	0.	0.	0.	0.	0.	0.	0.	0.	0.	0.	0.	0.	0.	0.	0.	0.	0.	0.	0.	0.	0.
[EC:2.1.1.37]	0.44	0.	0.3333333333333333	0.5714285714285714	0.7692307692307693	0.	0.6	0.65	0.953125	0.7142857142857143	0.2	1.	0.6111111111111112	1.	0.8333333333333334	1.	0.11320754716981132	0.8	1.	0.3333333333333333	0.5	1.	0.3076923076923077	0.4594594594594595	1.	0.8	1.	0.5333333333333333	0.6	0.8979591836734694	1.	0.	0.5714285714285714	1.	0.3333333333333333	0.	1.	1.	1.	1.	0.5	0.	0.	0.	1.	0.	0.5	1.	0.
[EC:2.1.1.4]	0.	0.	0.	0.	0.	0.	0.	0.	0.	0.	0.	0.	0.	0.	0.	0.	0.	0.	0.	0.	0.	0.	0.	0.	0.	0.	0.	0.	0.	0.	0.	0.	0.	0.	0.	0.	0.	0.	0.	0.	0.	0.	0.	0.	0.	0.	0.	0.	0.
[EC:2.1.1.44]	0.	0.	0.	0.	0.	0.	0.	0.	0.	0.	0.	0.	0.	0.	0.	0.	0.	0.	0.	0.	0.	0.	0.	0.	0.	0.	0.	0.	0.	0.	0.	0.	0.	0.	0.	0.	0.	0.	0.	0.	0.	0.	0.	0.	0.	0.	0.	0.	0.
[EC:2.1.1.45]	1.	1.	1.	1.	0.9230769230769231	1.	0.8	1.	1.	1.	0.6	1.	1.	1.	1.	1.	0.9811320754716981	1.	1.	0.	0.	1.	1.	1.	1.	1.	1.	1.	1.	0.8979591836734694	1.	1.	1.	1.	1.	1.	1.	1.	1.	1.	0.	1.	1.	0.	0.	1.	1.	0.	1.
[EC:2.1.1.72]	0.32	0.	0.	0.14285714285714285	0.15384615384615385	0.8	0.7333333333333333	0.	1.	0.	0.2	0.	0.2222222222222222	1.	0.08333333333333333	0.	0.03773584905660377	0.06666666666666667	0.	0.3333333333333333	1.	1.	0.	0.24324324324324326	0.4	0.	1.	0.	0.13333333333333333	0.8979591836734694	1.	0.	0.	0.3333333333333333	1.	1.	0.	0.	1.	0.	0.5	0.3333333333333333	0.	1.	0.	0.	1.	0.	0.
[EC:2.1.1.80]	0.	0.	0.	1.	1.	0.	0.	0.	0.984375	0.	0.8	0.	0.	0.	0.	0.	0.	0.	0.	0.	1.	0.	0.	1.	0.	0.	0.	1.	1.	0.8979591836734694	0.	1.	0.	1.	0.	0.	1.	0.	0.	1.	0.5	0.	0.	1.	0.	0.	1.	1.	1.
[EC:2.1.1.86]	0.	0.	0.	0.	0.	0.	0.	0.	0.	0.	0.	0.	0.	0.	0.	0.	0.	0.	0.	0.	1.	0.	0.	0.	0.	0.	0.	0.	0.	0.	0.	0.	0.	0.	0.	0.	0.	0.	0.	0.	0.	0.	0.	0.	0.	0.	0.	0.	0.
[EC:2.1.2.1]	1.	1.	1.	0.9285714285714286	1.	0.	0.8	1.	0.984375	1.	0.8	1.	1.	1.	1.	1.	0.9811320754716981	1.	1.	1.	1.	1.	1.	0.972972972972973	1.	1.	1.	1.	1.	0.8979591836734694	1.	1.	1.	1.	1.	1.	1.	1.	1.	1.	0.5	1.	1.	1.	1.	1.	1.	1.	1.
[EC:2.1.2.10]	0.	1.	1.	1.	0.7692307692307693	0.	0.	0.	0.984375	0.	0.	0.	0.	1.	0.	1.	0.9811320754716981	0.	0.	0.	1.	0.	0.	1.	1.	0.	1.	1.	1.	0.8979591836734694	0.	0.	0.	0.	0.	0.	1.	0.	1.	1.	0.5	1.	1.	1.	1.	0.	0.	1.	1.
[EC:2.1.2.11]	0.	1.	1.	1.	0.8461538461538461	0.2	0.	0.	1.	0.5714285714285714	0.8	0.	0.	1.	0.	1.	0.9811320754716981	0.	1.	0.	1.	0.	0.	1.	1.	0.2	1.	1.	1.	0.8979591836734694	0.	1.	0.	1.	0.	0.	1.	0.	1.	1.	0.	1.	0.	1.	0.	0.	1.	0.	1.
[EC:2.1.2.2]	1.	1.	1.	1.	1.	1.	0.6666666666666666	1.	1.	1.	0.8	1.	1.	1.	1.	1.	0.9622641509433962	1.	1.	1.	1.	1.	1.	1.	1.	1.	1.	0.9333333333333333	1.	0.8979591836734694	1.	1.	1.	1.	1.	1.	1.	1.	1.	1.	1.	1.	1.	1.	1.	1.	1.	1.	1.
[EC:2.1.2.3]	0.	1.	0.6666666666666666	0.	0.	0.	0.	0.	0.	0.	0.	0.	0.	1.	0.	0.	0.	0.	0.	0.	0.	0.	0.	0.	0.	0.	0.	0.	0.	0.	0.	0.	0.	0.	0.	0.	0.	0.	0.	0.	0.	0.	0.	0.	0.	0.	0.	0.	0.
[EC:2.1.2.5]	0.	1.	1.	0.	0.	1.	0.	1.	0.	0.	0.	0.	0.	1.	0.	0.	0.	0.	0.	0.	0.	0.	0.	0.	0.	0.	1.	0.	0.	0.	1.	0.	0.	0.	0.	0.	0.	1.	0.	0.	0.5	1.	0.	1.	0.	0.	0.	0.	0.
[EC:2.1.2.9]	1.	1.	1.	0.9285714285714286	1.	1.	0.8	1.	1.	1.	0.8	1.	1.	1.	1.	1.	0.9811320754716981	1.	1.	1.	1.	1.	1.	1.	1.	1.	1.	1.	1.	0.8775510204081632	1.	1.	1.	1.	1.	1.	1.	1.	1.	1.	1.	1.	1.	1.	1.	1.	1.	1.	1.
[EC:2.1.3.1]	0.	0.	0.	0.	0.	0.	0.	0.	0.	0.	0.	0.	0.	0.	0.	0.	0.	0.	0.	0.	0.	0.	0.	0.	0.	0.	0.	0.	0.	0.	0.	0.	0.	0.	0.	0.	0.	0.	0.	0.	0.	0.	1.	0.	0.	0.	0.	0.	0.
[EC:2.1.3.11]	0.	1.	1.	0.	0.	0.	0.	0.	0.	0.	0.	0.	0.	1.	0.	0.	0.	0.	0.	0.	0.	0.	0.	0.	0.	0.	1.	0.	0.	0.	0.	0.	0.	0.	0.	0.	1.	0.	1.	0.	0.	0.	0.	0.	0.	0.	0.	0.	0.
[EC:2.1.3.2]	1.	1.	1.	1.	1.	1.	0.	1.	1.	1.	0.8	1.	1.	1.	1.	1.	0.9811320754716981	1.	1.	1.	1.	1.	1.	1.	1.	1.	1.	1.	1.	0.8979591836734694	1.	1.	1.	1.	0.	1.	1.	1.	1.	1.	1.	1.	1.	1.	1.	1.	1.	1.	1.
[EC:2.1.3.3]	1.	0.	0.	1.	1.	0.	0.7333333333333333	1.	1.	1.	0.8	1.	1.	0.	1.	0.	0.9811320754716981	1.	1.	1.	1.	0.	1.	1.	1.	1.	0.	1.	1.	0.8979591836734694	1.	1.	1.	1.	1.	1.	0.	1.	0.	1.	0.5	0.	1.	1.	1.	1.	1.	1.	1.
[EC:2.1.4.1]	0.	0.	0.	0.	0.	0.	0.	0.	0.	0.	0.	0.	0.	0.	0.	0.	0.	0.	0.	0.	0.	0.	0.	0.	0.	0.	0.	0.	0.	0.	0.	0.	0.	0.	0.	0.	0.	0.	0.	0.	0.	0.	1.	0.	0.	0.	0.	0.	0.
[EC:2.2.1.1]	1.	1.	1.	1.	1.	1.	0.8	1.	1.	0.8571428571428571	0.8	1.	1.	1.	1.	1.	0.9811320754716981	1.	1.	1.	1.	1.	1.	1.	1.	1.	1.	1.	1.	0.8979591836734694	1.	1.	1.	1.	1.	1.	1.	0.	1.	1.	1.	1.	1.	1.	1.	1.	1.	1.	1.
[EC:2.2.1.2]	0.04	1.	1.	1.	1.	0.	0.8	1.	1.	0.14285714285714285	0.8	1.	0.16666666666666666	1.	1.	0.	0.9811320754716981	1.	0.	1.	1.	0.	0.	1.	1.	0.	1.	1.	1.	0.8979591836734694	0.	1.	0.	1.	1.	0.	1.	0.	0.	0.14285714285714285	1.	1.	1.	1.	1.	1.	0.	1.	1.
[EC:2.2.1.6]	1.	1.	1.	1.	0.15384615384615385	0.	0.8	0.	1.	1.	0.8	1.	1.	1.	1.	0.	0.9811320754716981	1.	1.	0.	1.	1.	1.	1.	1.	1.	1.	1.	1.	0.8979591836734694	1.	1.	1.	1.	1.	1.	1.	1.	1.	1.	1.	0.	1.	1.	0.	1.	1.	1.	1.
[EC:2.2.1.7]	0.	1.	1.	1.	1.	1.	0.8	0.	1.	0.	0.8	0.	0.	1.	1.	1.	0.	0.	1.	1.	1.	0.	1.	1.	1.	1.	1.	1.	1.	0.8979591836734694	0.	1.	0.	1.	1.	0.	1.	0.	1.	1.	0.5	1.	1.	1.	0.	1.	1.	1.	1.
[EC:2.2.1.9]	0.	1.	1.	1.	0.	0.	0.8	0.	1.	1.	0.	1.	0.	1.	0.3333333333333333	1.	0.9811320754716981	0.	0.	0.	1.	0.	1.	1.	0.	0.	1.	1.	1.	0.8775510204081632	0.	0.	0.	0.	1.	0.	1.	0.	1.	0.	0.	0.6666666666666666	1.	0.	0.	0.	0.	0.	1.
[EC:2.3.1.1]	0.	0.	0.	1.	0.	0.	0.	0.	1.	0.	0.	0.	0.	0.	0.	0.	0.	0.	1.	0.	1.	0.	0.	0.	1.	0.	0.	1.	0.	0.8979591836734694	0.	0.	0.	0.	1.	0.	0.	0.	0.	0.	0.	0.	0.	0.	0.	0.	0.	0.	1.
[EC:2.3.1.102]	0.	0.	0.	0.	0.	0.	0.	0.	0.34375	0.	0.	0.	0.	0.	0.	0.	0.	0.	0.	0.	0.	0.	0.	0.	0.	0.	0.	0.	0.	0.04081632653061224	0.	0.	0.	0.	0.	0.	0.	0.	0.	0.	0.	0.	0.	0.	0.	0.	0.	0.	0.
[EC:2.3.1.109]	0.	0.	0.	0.	0.	0.	0.	0.	1.	0.	0.	0.	0.	0.	0.	0.	0.	0.	0.	0.	0.	0.	0.	0.	0.	0.	0.	0.	0.	0.7959183673469388	0.	0.	0.	0.	0.	0.	0.	0.	0.	0.	0.	0.	0.	0.	0.	0.	0.	0.	0.
[EC:2.3.1.117]	1.	0.	0.	0.	1.	0.	0.7333333333333333	0.	1.	0.	0.8	0.	1.	0.	1.	0.	0.11320754716981132	0.	0.	1.	0.	1.	1.	0.	1.	0.	0.	0.	0.	0.8979591836734694	1.	1.	1.	0.	1.	1.	1.	1.	0.	1.	0.	0.	1.	0.	0.	1.	0.	0.	1.
[EC:2.3.1.12]	0.96	0.	0.	1.	0.7692307692307693	0.	0.8	0.95	0.96875	1.	0.8	0.	1.	0.	0.	0.	0.9811320754716981	1.	0.	0.	0.	0.	1.	1.	1.	1.	0.	1.	1.	0.8979591836734694	1.	0.	1.	0.	1.	1.	1.	1.	0.	1.	0.5	0.	1.	1.	0.	1.	0.	0.	1.
[EC:2.3.1.129]	0.	1.	1.	0.	0.	1.	0.7333333333333333	0.	1.	0.	0.	1.	0.	1.	0.	1.	0.	0.	1.	0.	0.	0.	0.	0.	1.	0.	1.	0.	0.	0.8979591836734694	0.	0.	0.	0.	0.6666666666666666	0.	1.	0.	1.	1.	0.	1.	0.	0.	0.	1.	0.	0.	0.
[EC:2.3.1.15]	1.	0.	0.	1.	1.	1.	0.8	1.	1.	1.	0.8	1.	1.	0.	0.	0.	0.9811320754716981	1.	1.	1.	1.	1.	1.	1.	1.	1.	0.	1.	1.	0.8979591836734694	1.	1.	1.	1.	1.	1.	0.	1.	0.	1.	1.	0.	0.	1.	1.	1.	1.	1.	0.
[EC:2.3.1.16]	0.	0.	0.	1.	0.	0.	0.	0.	0.984375	0.	0.	0.	0.	0.	0.	0.	0.7735849056603774	0.	0.	0.	1.	0.	0.	0.	0.	0.	0.	0.9333333333333333	1.	0.8775510204081632	0.	0.	0.	0.	1.	0.	1.	0.	0.	0.14285714285714285	0.	0.	0.	0.	0.	0.	0.	0.	1.
[EC:2.3.1.168]	0.	0.	0.	1.	0.	0.	0.	0.	0.	1.	0.	0.	0.	0.	0.	0.	0.9622641509433962	0.	0.	0.	0.	0.	0.	1.	0.	0.	0.	1.	1.	0.	0.	0.	0.	0.	0.	0.	0.	0.	0.	0.	0.	0.	0.	0.	0.	0.	0.	0.	0.
[EC:2.3.1.169]	0.	0.	0.	0.	0.	0.	0.	0.	0.	0.	0.8	0.	0.	0.	0.	0.	0.	0.	0.	0.	1.	0.	0.	0.	0.	0.	0.	0.	0.	0.	0.	0.	0.	0.	0.	0.	0.	0.	0.	0.	0.	0.	0.	1.	0.	0.	0.	0.	0.
[EC:2.3.1.174]	0.	0.	0.	0.	0.	0.	0.	0.	0.	0.	0.	0.	0.	0.	0.	0.	0.	0.	0.	0.	0.	0.	0.	0.	0.	0.	0.	0.	0.	0.	0.	0.	0.	0.	0.	0.	0.	0.	0.	0.8571428571428571	0.	0.	0.	0.	0.	0.	0.	0.	0.
[EC:2.3.1.178]	0.	0.	0.	0.	0.	0.	0.	0.	0.	0.	0.	0.	0.	0.	0.	0.	0.	0.	0.	0.	0.	0.	0.	0.	0.	0.	0.	0.	0.	0.	0.	0.	0.	0.	0.	0.	0.	0.	0.	0.	0.	0.	0.	0.	0.	0.	0.	0.	0.
[EC:2.3.1.179]	1.	1.	1.	1.	1.	1.	0.	1.	1.	1.	0.8	1.	1.	1.	0.	1.	0.9811320754716981	1.	1.	1.	1.	1.	1.	1.	1.	1.	1.	1.	1.	0.8775510204081632	1.	1.	1.	1.	0.	1.	1.	1.	1.	1.	1.	1.	1.	1.	0.	1.	1.	1.	1.
[EC:2.3.1.180]	1.	1.	1.	1.	1.	1.	0.8	1.	1.	1.	0.8	1.	1.	1.	0.	1.	0.9811320754716981	1.	0.	1.	1.	1.	1.	1.	1.	1.	1.	1.	1.	0.8979591836734694	1.	1.	1.	1.	1.	1.	1.	1.	1.	1.	1.	1.	1.	1.	0.	1.	1.	0.	1.
[EC:2.3.1.181]	0.	1.	1.	0.	0.	0.	0.8	0.	1.	0.	0.	0.	0.	1.	0.	0.	0.	0.	0.	0.	0.	0.	0.	0.	1.	0.	1.	0.	0.	0.8979591836734694	0.	0.	0.	0.	1.	0.	1.	0.	0.	1.	0.	0.6666666666666666	1.	1.	0.	0.	0.	0.	1.
[EC:2.3.1.182]	0.	1.	1.	0.	0.	0.	0.	0.	0.	0.	0.	0.	0.	1.	0.	0.	0.	0.	0.	0.	0.	0.	0.	0.	0.	0.	1.	0.	0.	0.	0.	0.	0.	0.	0.	0.	1.	0.	1.	0.	0.	0.	0.	0.	0.	0.	0.	0.	0.
[EC:2.3.1.183]	0.	1.	0.6666666666666666	0.9285714285714286	0.	0.	0.	0.	0.984375	0.	0.	1.	1.	0.	1.	0.	0.9811320754716981	1.	0.	0.	1.	0.	0.9230769230769231	1.	0.	0.2	1.	1.	1.	0.8775510204081632	1.	1.	1.	0.	1.	1.	1.	1.	0.	1.	0.5	0.	1.	1.	0.	1.	0.	1.	1.
[EC:2.3.1.19]	0.	1.	0.3333333333333333	1.	0.8461538461538461	0.	0.	0.	0.	0.7142857142857143	0.8	0.	0.	1.	0.	1.	0.	0.	0.	1.	1.	0.	0.	1.	0.	0.	0.	0.9333333333333333	1.	0.	0.	0.5	0.	0.	0.	0.	0.	0.	1.	0.5714285714285714	0.	0.	0.	1.	0.	0.	0.	0.	0.
[EC:2.3.1.191]	0.	1.	1.	0.	0.	1.	0.8	0.	1.	0.	0.	1.	0.	1.	0.	1.	0.	0.	1.	0.	0.	0.	0.	0.	1.	0.	1.	0.	0.	0.8979591836734694	0.	1.	0.	0.	1.	0.	1.	0.	1.	1.	0.	1.	0.	0.	0.	1.	0.	0.	0.
[EC:2.3.1.20]	0.	0.	0.	0.	0.	0.	0.	0.	0.	0.	0.	0.	0.	0.	0.	0.	0.	0.	0.	0.	0.	0.	0.	0.	0.	0.	0.	0.	0.	0.	0.	0.	0.	0.	0.	0.	0.	0.	0.	0.	0.	0.	0.	0.	0.	0.	0.	0.	0.
[EC:2.3.1.201]	0.	0.	0.	0.	0.	0.	0.	0.	0.	0.	0.	0.	0.	0.	0.	0.	0.	0.	0.	0.	0.	0.	0.	0.	0.	0.	1.	0.	0.	0.	0.	0.5	0.	0.	0.	0.	0.	0.	0.	0.	0.	0.3333333333333333	0.	0.	0.	0.	0.	0.	0.
[EC:2.3.1.202]	0.	0.	0.	0.	0.	0.	0.	0.	0.	0.	0.	0.	0.	0.	0.	0.	0.	0.	0.	0.	0.	0.	0.	0.	0.	0.	0.	0.	0.	0.	0.	0.	0.	0.	0.	0.	0.	0.	0.	0.	0.	0.	0.	0.	0.	0.	0.	0.	0.
[EC:2.3.1.203]	0.	0.	0.	0.	0.	0.	0.	0.	0.	0.	0.	0.	0.	0.	0.	0.	0.	0.	0.	0.	0.	0.	0.	0.	0.	0.	0.	0.	0.	0.	0.	0.	0.	0.	0.	0.	0.	0.	0.	0.	0.	0.	0.	0.	0.	0.	0.	0.	0.
[EC:2.3.1.222]	0.	0.	0.	0.	0.	0.	0.	0.	0.078125	0.	0.	0.	0.	0.	0.	0.	0.	0.	0.	0.	0.	0.	0.	1.	0.	0.	0.	0.	0.	0.8979591836734694	0.	0.	0.	0.	0.	0.	0.	0.	0.	0.	0.	0.	0.	0.	0.	0.	0.	0.	0.
[EC:2.3.1.227]	0.	0.	0.	0.	0.	0.	0.	0.	0.0625	0.	0.	0.	0.	0.	0.	0.	0.	0.	0.	0.	0.	0.	0.	0.	0.	0.	0.	0.	0.	0.	0.	0.	0.	0.	0.	0.	0.	0.	0.	0.	0.	0.	0.	0.	0.	0.	0.	0.	0.
[EC:2.3.1.29]	0.	1.	1.	1.	0.	0.	0.	0.	1.	0.	0.	1.	0.	1.	0.	1.	0.9811320754716981	0.	1.	0.	0.	0.	0.	0.	0.	1.	1.	1.	1.	0.8979591836734694	0.	0.	0.14285714285714285	0.	0.	0.	1.	0.	0.	0.	0.	1.	1.	1.	0.	0.	0.	0.	0.
[EC:2.3.1.30]	1.	1.	1.	1.	1.	0.	0.8	1.	1.	1.	0.8	1.	1.	1.	0.	1.	0.9811320754716981	1.	1.	1.	1.	1.	1.	1.	1.	1.	1.	1.	1.	0.8979591836734694	1.	1.	1.	1.	1.	1.	1.	1.	1.	1.	1.	1.	0.9090909090909091	1.	0.	1.	1.	1.	1.
[EC:2.3.1.31]	0.	0.	0.	1.	0.	0.	0.8	0.	0.	0.	0.	0.	0.	0.	0.	0.	0.9811320754716981	0.	1.	0.	0.	0.	0.	1.	1.	0.	0.	1.	0.	0.	0.	0.	0.	0.	1.	0.	1.	0.	0.	1.	0.	0.	0.	0.	0.	0.	0.	0.	1.
[EC:2.3.1.37]	0.	0.	0.	0.	0.	0.	0.	0.	0.	0.	0.	0.	0.	0.	0.	0.	0.05660377358490566	0.	0.	0.	0.	0.	0.	0.	0.	0.	0.	0.06666666666666667	0.	0.	0.	0.	0.	0.	0.	0.	0.	0.	0.	1.	0.	0.	0.	0.	0.	0.	0.	0.	0.
[EC:2.3.1.41]	0.	1.	0.	0.	0.	0.	0.8	0.	1.	0.	0.	0.	0.	0.	0.	0.	0.	0.	1.	0.	0.	0.	0.	0.	0.	0.	0.	0.	0.	0.8979591836734694	0.	0.	0.	0.	1.	0.	1.	0.	0.	1.	0.	0.	0.	0.	0.	0.	0.	0.	0.
[EC:2.3.1.46]	1.	1.	1.	1.	1.	0.	0.	0.	1.	0.	0.8	1.	1.	1.	1.	1.	0.	0.	0.	0.	1.	1.	0.9230769230769231	0.02702702702702703	0.	0.	1.	1.	1.	0.8979591836734694	1.	1.	1.	1.	0.	1.	0.	1.	1.	0.7142857142857143	1.	0.	0.	1.	0.	1.	1.	1.	0.
[EC:2.3.1.47]	0.	1.	1.	0.9285714285714286	0.07692307692307693	1.	0.8	0.	1.	0.	0.	0.	0.	1.	0.	0.	0.9811320754716981	0.	0.	0.	0.	0.	0.	0.	1.	0.	1.	1.	1.	0.8979591836734694	0.	0.	0.	0.	1.	0.	1.	0.	0.	1.	0.	1.	0.9090909090909091	0.	0.	0.	1.	0.	0.
[EC:2.3.1.51]	1.	1.	1.	1.	1.	0.	0.8	1.	1.	1.	0.8	1.	1.	1.	0.9166666666666666	1.	0.9622641509433962	1.	1.	1.	1.	1.	1.	1.	1.	1.	1.	1.	1.	0.8979591836734694	1.	1.	1.	1.	1.	1.	1.	1.	1.	1.	1.	1.	1.	1.	1.	1.	1.	1.	1.
[EC:2.3.1.54]	1.	1.	1.	1.	1.	1.	0.8	1.	1.	1.	0.8	1.	1.	1.	1.	1.	0.9811320754716981	1.	1.	1.	1.	1.	1.	1.	0.	0.8	1.	1.	0.	0.8979591836734694	1.	1.	1.	1.	1.	1.	0.	1.	1.	0.2857142857142857	1.	0.	0.	1.	1.	1.	1.	1.	0.
[EC:2.3.1.57]	0.28	1.	1.	1.	0.9230769230769231	0.2	0.	0.	1.	1.	0.8	0.	1.	1.	0.	1.	0.07547169811320754	0.	0.	0.	0.	1.	0.9230769230769231	1.	0.13333333333333333	0.	1.	1.	1.	0.8979591836734694	0.	1.	0.	0.3333333333333333	0.	0.	1.	0.	1.	0.	0.5	1.	0.	0.	0.	0.	0.	1.	0.
[EC:2.3.1.61]	0.	0.	1.	0.9285714285714286	0.	0.	0.8	0.	1.	0.	0.	0.	0.	1.	0.	0.	0.9811320754716981	0.	0.	0.	0.	0.	0.	0.	1.	0.	1.	1.	1.	0.8979591836734694	0.	0.	0.	0.	1.	0.	1.	0.	0.	1.	0.	0.	1.	0.	0.	0.	0.	0.	1.
[EC:2.3.1.8]	1.	1.	1.	1.	1.	1.	0.8	1.	0.984375	1.	0.8	1.	1.	1.	0.8333333333333334	1.	0.9811320754716981	0.8	1.	1.	1.	1.	1.	1.	1.	1.	1.	1.	1.	0.8979591836734694	1.	1.	1.	1.	1.	1.	1.	1.	1.	0.42857142857142855	1.	1.	0.	1.	1.	1.	1.	1.	1.
[EC:2.3.1.89]	0.	0.	0.	1.	0.	0.	0.	0.	0.	1.	0.	0.	0.	0.	0.	0.	0.8679245283018868	0.	0.	0.	0.	0.	0.	1.	0.	1.	0.	1.	1.	0.	0.	0.	0.	0.	0.	0.	0.	0.	0.	0.	0.	0.	0.	1.	0.	0.	0.	0.	0.
[EC:2.3.1.9]	0.	0.	0.	1.	1.	1.	0.4666666666666667	1.	1.	0.2857142857142857	0.8	1.	0.9444444444444444	0.	0.	0.	0.9811320754716981	0.8666666666666667	0.	1.	1.	0.	1.	1.	0.	0.2	0.	1.	1.	0.8979591836734694	0.	1.	0.	1.	0.	0.25	1.	0.	0.	1.	0.	0.	0.	1.	0.	0.	0.	0.	1.
[EC:2.3.2.10]	1.	0.	0.	0.	0.	0.	0.	0.95	0.	1.	0.	0.	0.1111111111111111	0.	0.	0.	0.	1.	0.	0.	0.	1.	0.6153846153846154	0.	0.	0.	0.	0.	0.	0.	1.	0.	1.	0.	0.	1.	0.	1.	0.	0.	0.	0.	0.	0.	0.	0.	0.	0.	0.
[EC:2.3.2.16]	0.	0.	0.	0.	0.	0.	0.	0.	0.	0.	0.	0.	0.	0.	0.	0.	0.9811320754716981	0.	0.	0.	0.	0.	0.	0.	0.	0.	0.	0.	0.	0.	0.	0.	0.	0.	0.	0.	0.	0.	0.	0.	0.	0.	0.	0.	1.	0.	0.	0.	0.
[EC:2.3.2.17]	0.	0.	0.	0.	0.	0.	0.	0.	0.	0.	0.	0.	0.	0.	0.	0.	0.9811320754716981	0.	0.	0.	0.	0.	0.	0.	0.	0.	0.	0.	0.	0.	0.	0.	0.	0.	0.	0.	0.	0.	0.	0.	0.	0.	0.	0.	0.	0.	0.	0.	0.
[EC:2.3.2.18]	0.	0.	0.	0.	0.	0.	0.	0.	0.	0.	0.	0.	0.	0.	0.	0.	0.9811320754716981	0.	0.	0.	0.	0.	0.	0.	0.	0.	0.	0.	0.	0.	0.	0.	0.	0.	0.	0.	0.	0.	0.	0.	0.	0.	0.	0.	0.	0.	0.	0.	0.
[EC:2.3.2.3]	0.	0.	0.	1.	0.07692307692307693	0.	0.	0.	0.	1.	0.	0.	0.	0.	0.	0.	0.9811320754716981	1.	0.	1.	0.	0.	0.	1.	0.	1.	0.	1.	1.	0.	0.	0.	1.	0.	0.	0.	1.	0.	0.	0.	0.	0.	0.	0.	1.	0.	0.	0.	1.
[EC:2.3.3.1]	0.	1.	1.	1.	0.07692307692307693	0.	0.	0.	1.	0.	0.	0.	1.	1.	1.	0.	0.9811320754716981	0.	0.5	0.	0.5	0.	0.8461538461538461	1.	1.	0.	1.	1.	1.	0.8979591836734694	1.	0.	1.	1.	0.	1.	1.	1.	0.	1.	0.5	0.	1.	0.	0.	1.	1.	1.	1.
[EC:2.3.3.10]	1.	0.	0.	0.	0.	0.	0.	1.	0.	1.	0.	0.	1.	0.	0.	0.	0.9811320754716981	1.	0.	0.	0.	1.	1.	1.	0.	1.	0.	0.	0.	0.	1.	0.	1.	0.	0.	1.	1.	1.	0.	0.	0.	0.	0.	0.	0.	1.	0.	0.	0.
[EC:2.3.3.13]	0.52	1.	1.	1.	0.15384615384615385	0.	0.7333333333333333	0.	0.984375	0.	0.8	1.	1.	1.	1.	0.	0.9811320754716981	0.	1.	0.	1.	1.	0.7692307692307693	1.	1.	0.	1.	1.	1.	0.8367346938775511	1.	1.	1.	1.	1.	1.	1.	1.	1.	1.	1.	0.	0.8181818181818182	1.	0.	1.	1.	1.	1.
[EC:2.3.3.14]	0.	0.	0.	0.	0.15384615384615385	0.	0.	0.	0.	0.	0.8	0.	0.	0.	0.	0.	0.	0.	0.	0.	1.	0.	0.	0.	0.	0.	0.	0.	0.	0.	0.	1.	0.	0.	0.	0.	0.	0.	0.	1.	0.	0.	0.	1.	0.	0.	0.	0.	0.
[EC:2.3.3.15]	0.	0.	0.	0.	0.	0.	0.	0.	0.	0.	0.	0.	0.	0.	0.	0.	0.	0.	0.	0.	1.	0.	0.	0.	0.	0.	0.	0.	0.	0.	0.	0.	0.	0.	0.	0.	0.	0.	0.	0.14285714285714285	0.	0.	0.	0.	0.	0.	0.	0.	0.
[EC:2.3.3.5]	0.	0.	0.	0.	0.	0.	0.	0.	0.96875	0.	0.	0.	0.	0.	0.	0.	0.	0.	0.	0.	0.5	0.	0.	0.	1.	0.	0.	0.	0.	0.8979591836734694	0.	0.	0.	0.	0.	0.	0.	0.	0.	0.42857142857142855	0.	0.	0.	0.	0.	0.	0.	0.	1.
[EC:2.3.3.9]	0.	0.	0.	1.	0.	0.	0.	0.	1.	0.	0.	0.	0.	0.	0.	0.	0.	0.	0.	0.	0.	0.	0.	0.	0.	0.	0.	1.	0.	0.8979591836734694	0.	0.	0.	0.	0.	0.	1.	0.	0.	1.	0.	0.	0.	0.	0.	0.	0.	0.	1.
[EC:2.4.1.1]	1.	1.	1.	1.	0.23076923076923078	1.	0.7333333333333333	1.	1.	0.	0.8	0.	1.	1.	1.	1.	0.	1.	1.	1.	1.	1.	0.9230769230769231	0.	0.	0.	1.	1.	1.	0.8979591836734694	1.	1.	1.	1.	1.	1.	0.	1.	1.	1.	1.	1.	1.	1.	1.	1.	1.	1.	1.
[EC:2.4.1.10]	0.	0.	0.	0.	0.	0.	0.	0.	0.	0.	0.	0.	0.	0.	0.	0.	0.	0.	0.	0.	0.	0.	0.	0.	0.	0.	0.	0.	1.	0.	0.	0.	0.	0.	0.	1.	0.	0.	0.	0.	0.	0.	0.	0.	0.	0.	0.	0.	0.
[EC:2.4.1.11]	0.	0.	0.	0.	0.	0.	0.	0.	0.	0.	0.	0.	0.	0.	0.	0.	0.	0.	0.	0.	0.	0.	0.	0.	0.	0.	0.	0.	0.	0.	0.	0.	0.	0.	0.	0.	0.	0.	0.	0.	0.	0.	0.	0.	0.	0.	0.	0.	0.
[EC:2.4.1.12]	0.	0.	0.	0.07142857142857142	0.	0.	0.	0.	0.953125	0.	0.8	0.	0.	0.	0.	0.	0.	0.	0.5	0.	0.	0.	0.07692307692307693	0.	0.	0.	0.	0.4	0.	0.8367346938775511	0.	0.	0.	0.	0.	0.	0.	0.	0.	0.	0.	0.	0.	0.	0.	0.	0.	0.	0.
[EC:2.4.1.129]	0.	0.	0.	0.07142857142857142	0.	0.	0.	0.	0.	0.	0.	0.	0.	0.	0.5833333333333334	0.	0.	0.	0.	0.	1.	0.	0.	0.	0.	0.	0.	0.	0.	0.	0.	0.	0.	0.3333333333333333	0.	0.	0.	0.	0.	0.	0.	0.	0.09090909090909091	1.	0.	0.	0.5	1.	1.
[EC:2.4.1.14]	0.	0.	0.	0.	0.	0.	0.	0.	0.	0.	0.	0.	0.	0.	0.	0.	0.	0.	0.	0.	0.	0.	0.	0.	0.	0.	0.	0.	0.	0.	0.	0.	0.	0.	0.	0.	1.	0.	0.	0.	0.	0.	0.	0.	0.	0.	0.	0.	0.
[EC:2.4.1.15]	0.	0.	0.	0.	0.	0.	0.	0.	1.	0.	0.	0.	0.	0.	0.	0.	0.	0.	0.	0.	0.	0.	0.	0.	0.	0.	0.	0.	0.	0.8979591836734694	0.	0.	0.	0.	0.	0.	0.	0.	0.	1.	0.	0.	1.	0.	0.	0.	0.	0.	1.
[EC:2.4.1.157]	0.	0.	0.	0.	0.	0.	0.	0.	0.	0.	0.	0.	0.	0.	0.	0.	0.	0.	0.	0.	0.	0.	0.	0.	0.	0.	0.	0.	0.	0.	0.	0.	0.	0.	0.	0.	0.	0.	0.	0.	0.	0.	0.	0.	0.	0.	0.	0.	0.
[EC:2.4.1.18]	1.	1.	1.	1.	0.23076923076923078	1.	0.6	0.	1.	0.	0.8	0.	1.	1.	1.	1.	0.	1.	1.	1.	1.	1.	0.9230769230769231	0.	0.	0.	1.	1.	0.9333333333333333	0.8163265306122449	1.	1.	0.	1.	1.	1.	1.	1.	1.	1.	1.	1.	1.	1.	1.	1.	1.	0.	1.
[EC:2.4.1.182]	0.	1.	1.	0.	0.	1.	0.8	0.	1.	0.	0.	1.	0.	1.	0.	1.	0.	0.	1.	0.	0.	0.	0.	0.	1.	0.	1.	0.	0.	0.8979591836734694	0.	0.	0.	0.	1.	0.	1.	0.	1.	1.	0.	1.	0.	0.	0.	1.	0.	0.	0.
[EC:2.4.1.20]	0.	0.	0.	0.	0.	0.	0.	0.	0.	0.	0.	0.	0.	0.	0.	0.	0.	0.	0.5	0.	0.	0.	0.	0.	0.	0.	0.	0.	0.	0.	0.	0.	0.	1.	0.	0.	0.	0.	1.	0.	0.5	0.	0.	0.	0.	0.	1.	1.	0.
[EC:2.4.1.208]	0.	0.	0.	0.	0.	0.	0.	0.95	0.	1.	0.	0.	1.	0.	0.	0.	0.	1.	0.	0.	0.	0.	1.	0.	0.	1.	0.	0.	0.	0.	1.	0.	1.	0.	0.	1.	0.	1.	0.	0.	0.5	0.	0.	0.	1.	1.	0.	0.	0.
[EC:2.4.1.21]	1.	1.	1.	1.	0.23076923076923078	1.	0.6666666666666666	0.	1.	0.	0.8	0.	1.	1.	1.	1.	0.	0.9333333333333333	1.	0.6666666666666666	1.	1.	1.	0.	0.	0.	1.	1.	1.	0.8571428571428571	1.	1.	0.	1.	1.	1.	1.	1.	1.	1.	1.	1.	1.	1.	1.	1.	1.	1.	1.
[EC:2.4.1.227]	1.	1.	1.	1.	1.	1.	0.8	1.	1.	1.	0.8	1.	1.	1.	1.	1.	0.9811320754716981	1.	1.	1.	1.	1.	1.	1.	1.	1.	1.	1.	1.	0.8775510204081632	1.	1.	1.	1.	1.	1.	1.	1.	1.	1.	1.	1.	1.	1.	1.	1.	1.	1.	1.
[EC:2.4.1.25]	1.	1.	1.	0.	0.23076923076923078	1.	0.6	1.	1.	0.	0.	0.	1.	1.	1.	1.	0.	1.	1.	1.	1.	1.	0.7692307692307693	0.	0.	0.	1.	0.	0.	0.8979591836734694	1.	1.	1.	1.	1.	1.	0.	1.	1.	1.	1.	1.	1.	1.	1.	1.	0.	1.	1.
[EC:2.4.1.280]	0.	0.	0.	0.	0.	0.	0.	0.	0.	0.	0.	0.	0.	0.	0.	0.	0.	0.	0.	0.	0.	0.	0.	0.	0.	0.	0.	0.	0.	0.	0.	0.	0.	0.	0.	0.	0.	0.	0.	0.	0.	0.	0.	0.	0.	0.	0.	1.	0.
[EC:2.4.1.4]	0.	0.	0.	0.	0.	0.	0.	0.	0.	0.	0.	0.	0.	0.	0.25	0.	0.	0.	0.	0.	0.	0.	0.	0.	0.	0.	0.	0.	0.	0.	0.	0.	0.	0.	0.	0.	0.	0.	0.	0.	0.	0.	0.9090909090909091	0.	0.	0.	0.	0.	0.
[EC:2.4.1.44]	0.	0.	0.	0.	0.	0.	0.	0.	0.	0.	0.	0.	0.	0.	0.	0.	0.	0.	0.	0.	0.	0.	0.	0.	0.	0.	0.	0.	0.	0.8979591836734694	0.	0.	0.	0.	0.	0.	0.	0.	0.	0.	0.	0.	0.	0.	0.	0.	0.	0.	0.
[EC:2.4.1.5]	0.	0.	0.	0.	0.	0.	0.	0.	0.	0.	0.	0.	0.	0.	0.	0.	0.018867924528301886	0.	0.	0.	0.	0.	0.07692307692307693	0.	0.	0.	0.	0.	0.	0.	1.	0.	0.	0.	0.	0.5	0.	1.	0.	0.	0.	0.	0.	0.	0.	0.	0.	0.	0.
[EC:2.4.1.56]	0.	0.	0.	0.	0.	0.	0.	0.	0.015625	0.	0.	0.	0.	0.	0.	0.	0.	0.	0.	0.	0.	0.	0.	0.	0.	0.	0.	0.	0.	0.8979591836734694	0.	0.	0.	0.	0.	0.	0.	0.	0.	0.	0.	0.	0.	0.	0.	0.	0.	0.	0.
[EC:2.4.1.58]	0.	0.	0.	0.	0.	0.	0.	0.	0.28125	0.	0.	0.	0.	0.	0.	0.	0.	0.	0.	0.	0.	0.	0.	0.	0.	0.	0.	0.	0.	0.8775510204081632	0.	0.	0.	0.	0.	0.	0.	0.	0.	0.	0.	0.	0.	0.	0.	0.	0.	0.	0.
[EC:2.4.1.64]	0.	0.	0.	0.	0.	0.	0.	0.	0.	0.	0.8	0.	0.	0.	0.	0.	0.	0.	0.	0.3333333333333333	0.	0.	0.	0.	0.	0.	0.	0.	0.	0.	0.	0.	0.	0.	0.	0.	0.	0.	0.	0.	0.	0.	1.	0.	0.	0.	0.	0.	0.
[EC:2.4.1.7]	0.96	0.	0.	0.	0.07692307692307693	0.	0.	0.	0.84375	0.	0.	0.	0.8888888888888888	0.	1.	0.	0.	0.	0.	0.	0.	0.	0.07692307692307693	1.	0.	1.	0.	0.	0.	0.02040816326530612	1.	0.	0.	1.	0.	1.	0.	0.	0.	0.	0.5	0.	0.	0.	0.	0.	0.	0.	0.
[EC:2.4.1.8]	0.	0.	1.	0.	0.	0.	0.	0.	0.	1.	0.8	0.	0.	0.	0.	0.	0.	0.	0.	0.	0.	0.	1.	1.	0.9333333333333333	1.	0.	0.	0.9333333333333333	0.	0.	0.	0.	0.	0.	0.	1.	0.	0.	0.	0.	0.	0.	0.	0.	0.	0.	1.	0.
[EC:2.4.1.80]	0.	0.	0.	0.	0.	0.8	0.	0.	0.	0.	0.	0.	0.	0.	0.	0.	0.	0.	0.	0.	0.	0.	0.	0.	0.	0.	0.	0.	0.	0.	1.	0.	0.	0.	0.	0.	0.	0.	0.	0.	0.	0.	0.	0.	0.	1.	0.	0.	0.
[EC:2.4.2.1]	1.	1.	1.	1.	1.	1.	0.8	1.	1.	1.	0.8	0.	1.	1.	0.	1.	0.9811320754716981	0.9333333333333333	0.	1.	1.	1.	1.	1.	0.	0.8	1.	1.	1.	0.8979591836734694	1.	1.	1.	1.	1.	1.	0.	1.	1.	0.	1.	1.	1.	1.	1.	1.	1.	1.	1.
[EC:2.4.2.10]	1.	1.	1.	1.	1.	1.	0.8	1.	1.	1.	0.8	1.	1.	1.	1.	1.	0.9811320754716981	1.	1.	1.	1.	1.	1.	1.	1.	0.8	1.	1.	1.	0.8979591836734694	1.	1.	1.	1.	1.	1.	1.	1.	1.	1.	1.	1.	1.	1.	1.	1.	0.	1.	1.
[EC:2.4.2.12]	0.	0.	0.	0.	0.07692307692307693	0.	0.	0.	0.	0.	0.	0.	0.	0.	0.	0.	0.	0.	0.	0.	0.	0.	0.	0.	0.	0.	0.	0.06666666666666667	0.	0.	0.	1.	0.	0.	0.	0.	1.	0.	0.	0.	0.	0.	0.	0.	0.	1.	0.	0.	0.
[EC:2.4.2.14]	1.	1.	1.	1.	1.	1.	0.8	1.	1.	1.	0.8	1.	1.	1.	0.9166666666666666	1.	0.9811320754716981	1.	1.	1.	1.	1.	1.	1.	1.	1.	1.	1.	1.	0.8979591836734694	1.	1.	1.	0.3333333333333333	1.	1.	1.	1.	1.	1.	1.	0.6666666666666666	1.	1.	1.	1.	1.	1.	1.
[EC:2.4.2.17]	0.	1.	1.	1.	0.7692307692307693	0.	0.6666666666666666	0.	1.	0.	0.8	1.	0.	1.	1.	0.	0.9811320754716981	0.	1.	0.	1.	0.	0.8461538461538461	0.972972972972973	1.	0.	1.	1.	1.	0.8775510204081632	1.	1.	0.7142857142857143	1.	1.	1.	1.	1.	1.	1.	0.5	0.	1.	1.	0.	1.	1.	1.	1.
[EC:2.4.2.18]	1.	1.	1.	1.	0.	0.	0.8	0.	0.	0.	0.	1.	0.	1.	1.	0.	0.9622641509433962	0.	0.	0.	1.	1.	1.	1.	1.	0.	1.	1.	1.	0.	1.	1.	1.	1.	1.	1.	1.	1.	1.	1.	0.5	0.	0.	1.	0.	0.	1.	1.	1.
[EC:2.4.2.19]	1.	1.	1.	0.9285714285714286	0.8461538461538461	1.	0.	1.	1.	0.	0.8	0.	0.	1.	1.	1.	0.	0.	1.	1.	1.	0.	0.	1.	1.	0.	1.	1.	0.9333333333333333	0.8979591836734694	0.	1.	0.	1.	0.	0.	1.	0.	1.	1.	0.	1.	0.	1.	0.	0.	1.	0.	1.
[EC:2.4.2.2]	1.	0.	0.	1.	1.	0.	0.	0.	0.	1.	0.8	1.	1.	0.	0.	0.	0.9811320754716981	0.	0.	1.	0.5	1.	1.	1.	0.	1.	0.	1.	1.	0.	1.	0.	0.5714285714285714	0.	0.	1.	0.	1.	0.	0.	0.5	0.	0.	1.	0.	1.	0.5	1.	0.
[EC:2.4.2.21]	0.	1.	1.	0.07142857142857142	0.23076923076923078	1.	0.	0.	1.	0.	0.8	1.	0.	0.	0.	0.	0.	0.	0.	1.	1.	0.	0.	0.	0.	0.	1.	0.	0.	0.8979591836734694	1.	1.	0.	1.	0.	0.	1.	0.	1.	1.	0.5	1.	0.	1.	0.	1.	1.	1.	1.
[EC:2.4.2.22]	1.	1.	1.	1.	1.	0.	0.8	1.	1.	1.	0.8	1.	0.16666666666666666	1.	1.	1.	0.9811320754716981	1.	1.	1.	0.	1.	1.	1.	0.	0.8	1.	1.	1.	0.8979591836734694	1.	1.	0.7142857142857143	1.	1.	0.	0.	1.	1.	1.	1.	1.	0.	1.	1.	0.	0.	1.	0.
[EC:2.4.2.28]	0.	0.	0.	0.	0.	0.	0.	0.	0.	0.	0.	1.	0.	0.	0.	0.	0.	0.	0.	0.	1.	0.	0.	0.	0.	0.	0.	0.	0.	0.	0.	0.	0.	0.	0.	0.	0.	0.	0.	1.	0.	0.	0.	0.	0.	0.	1.	0.	0.
[EC:2.4.2.3]	0.	1.	1.	0.	0.15384615384615385	0.	0.8	1.	1.	0.	0.	0.	0.6111111111111112	1.	0.	1.	0.	1.	0.	1.	0.	0.	1.	0.	0.	0.	1.	0.	0.	0.8979591836734694	0.	1.	0.	1.	1.	0.	1.	0.	1.	0.	0.5	1.	0.	0.	1.	0.	0.	0.	0.
[EC:2.4.2.30]	0.	0.	0.	0.	0.	0.	0.	0.	0.	0.	0.	0.	0.	0.	0.	0.	0.	0.	0.	0.	0.	0.	0.	0.	0.	0.	0.	0.06666666666666667	0.	0.	0.	0.	0.	0.3333333333333333	0.	0.	0.	0.	0.	0.	0.	0.	0.	0.	0.	0.	0.	0.	0.
[EC:2.4.2.36]	0.	0.	0.	0.	0.	0.	0.	0.	0.	0.	0.	0.	0.	0.	0.	0.	0.	0.	0.	0.	0.	0.	0.	0.	0.	0.	0.	0.	0.	0.	0.	0.	0.	0.	0.	0.	0.	0.	0.	0.	0.	0.	0.	0.	0.	0.	0.	0.	0.
[EC:2.4.2.4]	0.	0.	0.	0.	0.	0.	0.	0.	0.96875	0.	0.	0.	0.	0.	0.	0.	0.	0.	0.	0.	0.	0.	0.	0.	0.	0.	0.	0.	0.	0.8979591836734694	0.	0.	0.	0.	0.	0.	0.	0.	0.	0.8571428571428571	0.	0.	1.	0.	0.	0.	0.5	0.	1.
[EC:2.4.2.52]	0.	0.	0.	0.	0.	1.	0.	0.9	1.	1.	0.	0.	0.	0.	0.	0.	0.	0.	0.	0.6666666666666666	0.	0.	0.07692307692307693	0.	0.	0.4	0.	0.	0.	0.8979591836734694	0.	0.	0.	0.	0.	1.	0.	0.	0.	0.42857142857142855	0.	0.	0.	1.	0.	0.	0.	0.	0.
[EC:2.4.2.53]	0.	0.	0.	0.	0.	0.	0.	0.	1.	0.	0.	0.	0.	0.	0.	0.	0.	0.	0.5	0.	0.	0.	0.	0.	0.	0.	0.	0.	0.	0.8775510204081632	0.	0.	0.	0.	0.	0.	0.	0.	0.	0.	0.	0.	0.	0.	0.	0.	0.	0.	0.
[EC:2.4.2.6]	0.	0.	0.	0.	0.	0.	0.	0.	0.	0.	0.	0.	0.	0.	0.	0.	0.	0.	0.	0.	0.	0.	0.07692307692307693	0.	0.	0.	0.	0.	0.	0.	0.	0.	0.	0.	0.	0.	0.	0.	0.	0.	0.	0.	0.	0.	0.	0.	0.	0.	0.
[EC:2.4.2.7]	1.	1.	1.	0.9285714285714286	1.	1.	0.8	1.	1.	1.	0.8	0.	1.	1.	1.	1.	0.9811320754716981	1.	1.	1.	1.	1.	1.	1.	1.	0.8	0.	1.	1.	0.8979591836734694	1.	1.	1.	1.	1.	1.	1.	1.	1.	0.8571428571428571	1.	0.	1.	1.	1.	1.	1.	1.	1.
[EC:2.4.2.8]	1.	1.	1.	1.	1.	1.	0.8	0.95	1.	1.	0.8	1.	1.	1.	1.	1.	0.9622641509433962	1.	1.	1.	1.	1.	1.	0.02702702702702703	1.	0.	1.	1.	1.	0.8979591836734694	1.	1.	1.	1.	1.	1.	1.	1.	1.	0.	0.5	1.	1.	1.	1.	1.	1.	1.	1.
[EC:2.4.2.9]	1.	1.	1.	1.	1.	1.	0.8	1.	1.	1.	0.8	1.	1.	1.	1.	1.	0.9811320754716981	1.	1.	1.	1.	1.	1.	1.	1.	1.	1.	1.	1.	0.8979591836734694	1.	1.	1.	1.	1.	1.	1.	1.	1.	0.	1.	1.	1.	1.	1.	0.	1.	1.	1.
[EC:2.4.99.16]	0.	0.	0.	0.	0.	0.	0.	0.	0.	0.	0.	0.	0.	0.	1.	0.	0.	0.	0.5	0.	0.	0.	0.	0.	0.	0.	0.	0.	0.	0.	0.	0.	0.	0.	0.	0.	0.	0.	0.	1.	0.	0.	1.	0.	0.	0.	0.	0.	1.
[EC:2.5.1.101]	0.	0.	0.	0.	0.23076923076923078	0.	0.	0.	0.	0.	0.	0.	0.	0.	0.	0.	0.	0.	0.	0.	0.	0.	0.	0.	0.	0.6	0.	0.	0.06666666666666667	0.	0.	0.	0.	0.	0.	0.	0.	0.	0.	0.	0.5	0.	0.	0.	0.	0.	1.	0.	0.
[EC:2.5.1.120]	0.	0.	0.	0.	0.	0.	0.	0.	0.	0.	0.	0.	0.	0.	0.	0.	0.	0.	1.	0.	0.	0.	0.	0.	0.	0.	0.	0.	0.	0.	0.	0.	0.	0.	0.	0.	0.	0.	0.	0.	0.	0.	0.	0.	0.	0.	0.	0.	0.
[EC:2.5.1.15]	1.	1.	1.	1.	0.7692307692307693	1.	0.8	0.95	1.	1.	0.8	1.	1.	1.	1.	1.	0.9622641509433962	1.	1.	1.	1.	1.	1.	0.9459459459459459	1.	0.	1.	1.	1.	0.8979591836734694	1.	1.	0.8571428571428571	0.	1.	0.75	1.	1.	1.	1.	0.	1.	1.	1.	1.	1.	1.	0.	1.
[EC:2.5.1.16]	1.	0.	0.	1.	0.15384615384615385	0.	0.	0.	1.	0.	0.8	1.	0.1111111111111111	0.	0.	0.	0.	0.	0.	1.	1.	0.	0.	0.	1.	0.	0.	1.	1.	0.8979591836734694	0.	1.	0.	1.	0.	0.	0.	0.	0.	0.14285714285714285	1.	0.	0.	1.	0.	1.	1.	1.	0.
[EC:2.5.1.17]	0.	1.	1.	1.	1.	1.	0.	0.	1.	1.	0.8	1.	0.	1.	0.	1.	0.	0.	0.	1.	1.	0.	0.	1.	0.	0.2	1.	1.	1.	0.8979591836734694	1.	1.	0.	1.	0.	0.	1.	0.	1.	1.	1.	1.	1.	1.	0.	1.	1.	1.	0.
[EC:2.5.1.18]	0.	0.	0.	0.07142857142857142	0.	0.	0.8	0.95	1.	0.14285714285714285	0.	0.	0.	0.	0.	0.	0.03773584905660377	0.	0.	0.	0.	0.	0.	0.	0.	0.	0.	0.06666666666666667	0.	0.8979591836734694	0.	0.	0.	0.	1.	0.	0.	0.	0.	1.	0.	0.	0.	0.	1.	0.	0.	0.	0.
[EC:2.5.1.19]	1.	1.	1.	1.	1.	1.	0.8	1.	1.	1.	0.8	1.	1.	1.	1.	1.	0.9811320754716981	1.	1.	1.	1.	1.	1.	1.	1.	1.	1.	1.	1.	0.8979591836734694	1.	1.	1.	1.	1.	1.	1.	1.	1.	1.	1.	1.	1.	1.	1.	1.	1.	1.	1.
[EC:2.5.1.2]	0.	0.	0.	0.	0.7692307692307693	0.	0.	0.	0.	0.	0.	0.	0.	0.	0.	0.	0.	0.	0.	0.	0.	0.	0.	0.	0.	0.	0.	0.	0.	0.	0.	0.	0.	0.	0.	0.	0.	0.	0.	0.	0.	0.	0.	0.	0.	0.	0.	0.	0.
[EC:2.5.1.21]	0.	0.	0.	0.	0.	0.	0.	0.	0.	0.	0.	0.	0.	0.	0.	0.	0.	0.	1.	0.	0.	0.	0.	0.	0.	0.	0.	0.	0.	0.	0.	0.	0.	0.	0.	0.	0.	0.	0.	0.	0.	0.	0.	0.	0.	0.	0.	0.	0.
[EC:2.5.1.26]	0.	0.	0.	0.	0.	0.	0.	0.	0.	0.	0.	0.	0.	0.	0.	0.	0.	0.	0.	0.	0.	0.	0.	0.	0.	0.	0.	0.	0.	0.	0.	0.	0.	0.	0.	0.	0.	0.	0.	0.7142857142857143	0.	0.	0.	0.	0.	0.	0.	1.	1.
[EC:2.5.1.3]	1.	1.	1.	1.	1.	1.	0.8	0.	1.	1.	0.8	1.	0.6111111111111112	1.	0.	1.	0.9622641509433962	1.	1.	1.	1.	0.	1.	0.9459459459459459	1.	0.2	1.	1.	1.	0.8979591836734694	0.	1.	0.	1.	0.6666666666666666	0.	1.	0.	1.	1.	1.	1.	1.	1.	1.	0.	1.	0.	1.
[EC:2.5.1.30]	0.	0.	0.	1.	0.8461538461538461	1.	0.	0.	0.	1.	0.8	0.	0.9444444444444444	0.	0.	0.	0.9811320754716981	1.	0.	0.6666666666666666	1.	0.	1.	1.	0.	0.8	0.	1.	1.	0.	0.	1.	0.	1.	0.	0.	0.	0.	0.	0.	1.	0.	1.	1.	1.	0.	1.	1.	1.
[EC:2.5.1.31]	1.	1.	1.	1.	1.	1.	0.7333333333333333	1.	1.	1.	0.8	1.	1.	1.	1.	1.	0.9811320754716981	1.	1.	1.	1.	1.	1.	1.	1.	1.	1.	1.	1.	0.8775510204081632	1.	1.	1.	1.	1.	1.	1.	1.	1.	1.	1.	1.	1.	1.	1.	1.	1.	1.	1.
[EC:2.5.1.32]	0.	0.	0.	0.	0.	0.	0.	0.	0.	0.	0.	0.	0.	0.	0.	0.	0.	0.	0.	0.	0.	0.	0.	0.	1.	0.	0.	0.	1.	0.	0.	0.	0.	0.	0.	0.	0.	0.	0.	1.	0.	0.	0.	0.	0.	0.	0.	0.	1.
[EC:2.5.1.39]	0.	0.	0.	0.	0.	0.	0.	0.	1.	0.	0.	0.	0.	0.	0.	0.	0.	0.	1.	0.	0.	0.	0.	0.	1.	0.	0.	0.	0.	0.8979591836734694	1.	0.	0.	0.	1.	0.	1.	1.	0.	1.	0.5	0.	0.	0.	0.	0.	0.	0.	0.
[EC:2.5.1.47]	1.	1.	1.	1.	1.	1.	0.8	1.	1.	1.	0.8	1.	1.	1.	0.	1.	0.9811320754716981	0.7333333333333333	1.	1.	1.	1.	1.	1.	1.	1.	1.	1.	1.	0.8979591836734694	1.	1.	1.	1.	1.	1.	1.	1.	1.	1.	1.	0.	1.	1.	0.	1.	1.	1.	1.
[EC:2.5.1.48]	1.	0.	0.	1.	0.	0.2	0.7333333333333333	0.	1.	0.	0.	0.	1.	0.	1.	0.	0.9811320754716981	0.	0.	0.	1.	1.	0.9230769230769231	1.	0.13333333333333333	0.	0.	0.9333333333333333	1.	0.8979591836734694	1.	1.	1.	0.	1.	0.75	0.	1.	0.	0.	0.5	0.	0.09090909090909091	1.	0.	0.	1.	0.	1.
[EC:2.5.1.49]	0.44	1.	1.	1.	1.	0.	0.	0.	0.	0.	0.8	1.	0.9444444444444444	1.	1.	1.	0.	0.	1.	0.	1.	1.	1.	1.	0.	0.	1.	1.	0.	0.	1.	1.	1.	1.	0.6666666666666666	1.	1.	1.	1.	1.	1.	0.	0.	1.	0.	0.	1.	1.	1.
[EC:2.5.1.54]	1.	0.	0.	0.	1.	1.	0.8	1.	1.	1.	0.8	1.	1.	0.	1.	0.	0.	1.	0.	1.	1.	1.	1.	0.	1.	1.	0.	0.	0.	0.8979591836734694	1.	1.	1.	1.	1.	1.	0.	1.	0.	1.	1.	0.	1.	0.	1.	1.	1.	1.	1.
[EC:2.5.1.55]	0.	1.	1.	0.	0.	1.	0.8	0.	1.	0.	0.	1.	0.	1.	0.	1.	0.	0.	0.	0.	0.	0.	0.	0.	1.	0.	1.	0.	0.	0.8979591836734694	0.	0.	0.	0.	1.	0.	1.	0.	1.	1.	0.	1.	0.	0.	0.	1.	0.	0.	0.
[EC:2.5.1.56]	0.	1.	0.	0.07142857142857142	0.7692307692307693	0.2	0.	0.	0.1875	0.	0.	0.	0.2222222222222222	0.	0.	0.	0.	0.2	0.	0.	0.	0.	0.	0.	0.7333333333333333	0.	0.	0.	0.	0.	0.	0.	0.	0.3333333333333333	0.	0.	1.	0.	0.	0.2857142857142857	0.	0.	0.	0.	0.	0.	0.	0.	0.
[EC:2.5.1.6]	1.	1.	1.	1.	1.	1.	0.8	1.	1.	1.	0.8	1.	1.	1.	1.	1.	0.9811320754716981	1.	1.	1.	1.	1.	1.	1.	1.	1.	1.	1.	1.	0.8979591836734694	1.	1.	1.	1.	1.	1.	1.	1.	1.	1.	0.5	1.	1.	1.	1.	1.	1.	1.	1.
[EC:2.5.1.61]	0.	0.	0.	1.	0.9230769230769231	1.	0.	0.	1.	0.	0.8	1.	0.	0.	0.	0.	0.9811320754716981	0.	1.	1.	1.	0.	0.	1.	1.	0.	0.	1.	1.	0.8979591836734694	1.	1.	0.	1.	1.	0.	1.	0.	0.	1.	1.	0.	1.	1.	0.	1.	1.	1.	1.
[EC:2.5.1.62]	0.	0.	0.	0.	0.	0.	0.	0.	0.	0.	0.	0.	0.	0.	0.	0.	0.	0.	0.	0.	0.	0.	0.	0.	0.	0.	0.	0.	0.	0.	0.	0.	0.	0.	0.	0.	0.	0.	0.	1.	0.	0.	0.	0.	0.	0.	0.	0.	0.
[EC:2.5.1.68]	0.	0.	0.	0.	0.	0.	0.	0.	0.	0.	0.	0.	0.	0.	0.	0.	0.	0.	0.	0.	0.	0.	0.	0.	0.	0.	0.	0.	0.	0.	0.	0.	0.	0.	0.	0.	0.	0.	0.	0.	0.	0.	1.	0.	0.	0.	0.	0.	1.
[EC:2.5.1.7]	1.	1.	1.	1.	1.	1.	0.8	1.	0.984375	1.	0.8	1.	1.	1.	0.9166666666666666	1.	0.9811320754716981	1.	1.	1.	1.	1.	1.	1.	1.	1.	1.	1.	1.	0.8979591836734694	1.	1.	1.	1.	1.	1.	1.	1.	1.	1.	1.	1.	1.	1.	1.	1.	1.	1.	1.
[EC:2.5.1.72]	0.	1.	1.	1.	0.8461538461538461	1.	0.	0.	1.	0.	0.8	0.	0.	1.	1.	1.	0.	0.	1.	1.	1.	0.	0.	1.	1.	0.	1.	1.	1.	0.8979591836734694	0.	1.	0.	1.	0.	0.	1.	0.	1.	1.	0.	1.	0.	1.	0.	0.	1.	0.	1.
[EC:2.5.1.78]	1.	1.	1.	1.	1.	1.	0.8	0.	1.	0.	0.8	1.	0.	1.	0.3333333333333333	1.	0.8301886792452831	1.	1.	1.	1.	0.	1.	0.	1.	0.	1.	1.	1.	0.8979591836734694	0.	1.	0.	1.	1.	0.	1.	0.	1.	1.	0.5	1.	1.	1.	0.	1.	1.	0.	1.
[EC:2.5.1.9]	1.	1.	1.	1.	1.	1.	0.8	0.	1.	0.	0.8	1.	0.	1.	0.3333333333333333	1.	0.9811320754716981	1.	1.	1.	1.	0.	1.	0.	1.	0.	1.	1.	1.	0.8979591836734694	0.	1.	0.	1.	1.	0.	1.	0.	1.	1.	0.5	1.	1.	1.	0.	1.	1.	0.	1.
[EC:2.5.1.90]	0.	1.	1.	0.	0.	0.	0.8	0.	1.	0.	0.	1.	0.	1.	0.	1.	0.	0.	1.	0.	0.	0.	0.	0.	1.	0.	1.	0.	0.	0.8979591836734694	0.	1.	0.	0.	1.	0.	1.	0.	1.	1.	0.	1.	0.	0.	0.	0.	0.	0.	0.
[EC:2.5.1.96]	0.	0.	0.	0.	0.	0.	0.	0.	0.	0.	0.	0.	0.	0.	0.	0.	0.9433962264150944	0.	0.	0.	0.	0.	0.	0.	0.	0.	0.	0.	0.	0.	0.	0.	0.	0.	0.	0.	0.	0.	0.	0.	0.	0.	0.	0.	0.	0.	0.	0.	0.
[EC:2.5.1.97]	0.	0.	0.3333333333333333	0.	0.6923076923076923	0.	0.	0.	0.	0.	0.	0.	0.	0.	0.	0.	0.	0.	0.	0.	0.	0.	0.	0.	0.	0.	0.	0.	0.	0.	0.	1.	0.	0.	0.	0.	0.	0.	0.	0.	0.	0.	0.	0.	0.	0.	0.5	0.	0.
[EC:2.6.1.1]	0.	1.	1.	1.	1.	1.	0.8	0.	1.	0.	0.8	1.	0.	1.	1.	1.	0.	0.	1.	1.	1.	0.	0.	1.	1.	0.	1.	1.	1.	0.8979591836734694	0.	1.	0.	1.	1.	0.	1.	0.	1.	1.	1.	0.	0.	1.	1.	1.	1.	1.	0.
[EC:2.6.1.102]	0.	0.	0.	0.07142857142857142	0.46153846153846156	0.	0.	0.	0.078125	0.	0.	0.	0.	0.	0.	0.	0.	0.	0.	0.	0.	0.	0.	0.	0.	0.	0.	0.13333333333333333	0.	0.	0.	0.	0.	0.	0.	0.	0.	0.	0.	0.	0.	0.	0.	0.	0.	0.	0.	0.	0.
[EC:2.6.1.103]	0.	0.	0.	0.	0.	0.	0.	0.	0.	0.	0.	0.	0.	0.	0.	0.	0.	0.	0.	0.	0.	0.	0.	0.	0.	0.	0.	0.	0.	0.	0.	0.	0.	0.	0.	0.	0.	0.	0.	0.	0.	0.	0.	0.	0.	0.	0.	0.	0.
[EC:2.6.1.11]	0.	1.	1.	1.	0.	0.	0.	0.	0.	0.	0.	0.	0.	1.	1.	0.	0.	0.	0.	0.	0.5	0.	1.	1.	0.	0.	1.	1.	1.	0.	1.	0.	1.	0.	0.	1.	1.	1.	1.	0.	0.	0.	0.9090909090909091	1.	0.	0.	0.5	0.	1.
[EC:2.6.1.13]	0.	1.	0.	1.	0.	0.	0.	0.	0.	0.	0.	0.	0.	0.	0.	0.	0.9811320754716981	0.	0.	0.	0.	0.	0.	0.	0.	0.	1.	1.	1.	0.	0.	0.	0.	0.	0.	0.	1.	0.	0.	1.	0.	1.	0.	0.	0.	0.	0.	0.	0.
[EC:2.6.1.16]	1.	1.	0.3333333333333333	1.	1.	1.	0.7333333333333333	1.	0.984375	1.	0.8	1.	1.	1.	0.9166666666666666	1.	0.9811320754716981	1.	1.	1.	1.	1.	1.	0.9459459459459459	1.	1.	0.	1.	1.	0.8979591836734694	1.	1.	1.	1.	1.	1.	1.	1.	1.	1.	1.	0.	1.	1.	1.	1.	1.	1.	1.
[EC:2.6.1.17]	0.	0.	0.	0.	0.	0.	0.	0.	0.	0.	0.	0.	0.	0.	0.	0.	0.	0.	0.	0.	0.	0.	0.	0.	1.	0.	0.	0.	0.	0.	0.	0.	0.	0.	0.	0.	0.	0.	0.	0.	0.	0.	0.	0.	0.	0.	0.	0.	1.
[EC:2.6.1.18]	0.	0.	0.	0.	0.	0.	0.	0.	0.	0.	0.	0.	0.	0.	0.	0.	0.	0.	0.	0.	0.	0.	0.	0.	0.	0.	0.	0.	0.	0.	0.	0.	0.	0.	0.	0.	0.	0.	0.	1.	0.	0.	0.	0.	0.	0.	0.	0.	0.
[EC:2.6.1.19]	0.	0.	0.	0.	0.	0.	0.	0.	0.71875	0.	0.8	0.	0.	0.	0.	0.	0.9622641509433962	0.	0.	0.	0.	0.	0.	0.	0.	0.	0.	0.	0.06666666666666667	0.	0.	0.	0.	0.	0.	0.	0.	0.	0.	0.	0.	0.	0.	1.	0.	0.	0.	0.	0.
[EC:2.6.1.21]	0.	0.	0.	1.	0.	0.	0.	0.	0.	0.	0.	1.	0.	0.	0.	0.	0.9811320754716981	0.	0.	0.	1.	0.	0.	1.	0.	0.	0.	1.	1.	0.	0.	1.	0.	0.	0.	0.	0.	0.	0.	1.	1.	0.	0.	0.	0.	0.	0.	0.	0.
[EC:2.6.1.34]	0.	0.	0.	0.	0.	0.	0.	0.	0.	0.	0.	0.	0.	0.	0.	0.	0.	0.	0.	0.	0.	0.	0.	0.	0.	0.	0.	0.	0.	0.	0.	0.	0.	0.	0.	0.	0.	0.	0.	0.	0.	0.	0.	0.	0.	0.	0.	0.	0.
[EC:2.6.1.37]	0.	1.	1.	1.	0.15384615384615385	0.	0.	0.	0.	0.	0.8	0.	0.	0.	0.	0.	0.	0.	0.	0.	0.	0.	0.	0.	0.	0.8	1.	1.	0.	0.8775510204081632	0.	1.	0.	0.	0.	0.	0.	0.	0.	0.14285714285714285	0.5	0.	0.	0.	0.	0.	0.	0.	0.
[EC:2.6.1.42]	1.	1.	1.	1.	1.	0.	0.8	1.	1.	1.	0.	1.	1.	1.	1.	1.	0.9811320754716981	1.	1.	1.	1.	1.	1.	1.	1.	1.	1.	1.	1.	0.8979591836734694	1.	1.	1.	1.	1.	1.	1.	1.	1.	1.	1.	1.	1.	1.	1.	1.	1.	1.	1.
[EC:2.6.1.52]	0.	1.	1.	1.	0.	0.	0.8	0.	1.	0.	0.	0.	1.	1.	1.	1.	0.	0.8666666666666667	1.	0.	1.	0.	1.	1.	1.	0.	1.	1.	1.	0.8979591836734694	1.	1.	1.	0.3333333333333333	1.	1.	1.	0.	1.	1.	1.	1.	1.	0.	0.	0.	1.	1.	1.
[EC:2.6.1.55]	0.	0.	0.	0.	0.	0.	0.	0.	0.	0.	0.	0.	0.	0.	0.3333333333333333	0.	0.	0.	0.	0.	0.	0.	0.	0.	0.	0.	0.	0.	0.	0.	0.	1.	0.	0.	0.	0.	0.	0.	0.	0.	0.	0.	0.	0.	0.	0.	0.	0.	0.
[EC:2.6.1.57]	0.	0.	0.	0.	0.	0.8	0.	0.	1.	0.	0.8	1.	0.	0.	0.	0.	0.	0.	0.	0.	0.	0.	0.	0.	1.	0.	0.	0.	0.	0.8979591836734694	0.	0.	0.	0.	0.	0.	0.	0.	0.	0.	0.	0.	0.	0.	0.	0.	0.	0.	0.
[EC:2.6.1.62]	0.	0.	1.	1.	0.07692307692307693	1.	0.8	0.	1.	0.	0.	1.	0.	1.	0.	0.	0.9811320754716981	0.	1.	0.	0.	0.	0.	0.	1.	0.	1.	1.	1.	0.8979591836734694	0.	0.	0.	0.	1.	0.25	1.	0.	0.	1.	0.5	1.	1.	0.	0.	0.	1.	0.	0.
[EC:2.6.1.66]	0.	0.	0.	0.	0.	0.	0.	0.	1.	0.	0.	0.	0.	0.	0.	0.	0.	0.	0.	0.	0.	0.	0.	0.	1.	0.	0.	0.	0.	0.8775510204081632	0.	0.	0.	0.	0.	0.	0.	0.	0.	0.	0.	0.	0.	0.	0.	0.	0.	0.	0.
[EC:2.6.1.76]	0.	0.	0.	0.21428571428571427	0.	0.	0.8	0.	0.	0.	0.	0.	0.	0.	0.	0.	0.	0.	0.	0.	0.	0.	0.	0.	0.	0.	0.	0.13333333333333333	0.	0.	0.	0.	0.	0.	1.	0.	0.	0.	0.	0.	0.	0.	0.	0.	0.	0.	0.	0.	0.
[EC:2.6.1.81]	0.	0.	0.	0.	0.	0.	0.	0.	1.	0.	0.	0.	0.	0.	0.	0.	0.	0.	0.	0.	0.	0.	0.	0.	0.	0.	0.	0.	0.	0.8979591836734694	0.	0.	0.	0.	0.	0.	0.	0.	0.	0.	0.	0.	0.	0.	0.	0.	0.	0.	0.
[EC:2.6.1.82]	0.	0.	0.	0.	0.	0.	0.	0.	1.	0.	0.	0.	0.	0.	0.	0.	0.	0.	0.	0.	0.	0.	0.23076923076923078	0.	0.	0.	0.	0.06666666666666667	0.	0.8979591836734694	0.	1.	0.	0.	0.	0.	0.	0.	0.	0.	0.	0.	0.	1.	0.	0.	0.	0.	0.
[EC:2.6.1.83]	0.	1.	1.	0.	0.	0.	0.	0.	0.	0.	0.	1.	0.	1.	0.	0.	0.	0.	1.	0.	1.	0.	0.	0.	0.	0.	1.	0.	0.	0.	0.	0.	0.	1.	0.	0.	0.	0.	1.	0.	1.	0.	0.	1.	0.	0.	1.	1.	0.
[EC:2.6.1.84]	0.	0.	0.	0.	0.	0.	0.	0.	0.	0.	0.	0.	0.	0.	0.	0.	0.	0.	0.	0.	0.	0.	0.	0.	0.	0.	0.	0.	0.	0.	0.	0.	0.	0.	0.	0.	0.	0.	0.	0.	0.	0.	0.	0.	0.	0.	0.	0.	0.
[EC:2.6.1.85]	0.	1.	1.	1.	0.	1.	0.8	0.	1.	0.	0.8	0.	0.	1.	1.	1.	0.9811320754716981	0.	0.	1.	1.	0.	1.	0.05405405405405406	0.	0.	1.	1.	1.	0.8979591836734694	0.	1.	0.	0.	1.	0.	1.	0.	0.	0.14285714285714285	0.	0.6666666666666666	1.	1.	1.	0.	0.	0.	1.
[EC:2.6.1.87]	0.	0.	0.	0.	0.	0.	0.	0.	1.	0.	0.	0.	0.	0.	0.	0.	0.	0.	0.	0.	0.	0.	0.	0.	0.	0.	0.	0.	0.	0.8979591836734694	0.	0.	0.	0.	0.	0.	0.	0.	0.	0.	0.	0.	0.	0.	0.	0.	0.	0.	0.
[EC:2.6.1.9]	0.	1.	1.	1.	0.7692307692307693	0.	0.8	0.	1.	0.	0.8	1.	0.9444444444444444	1.	1.	1.	0.9811320754716981	0.	1.	0.	1.	0.	1.	1.	1.	0.	1.	1.	1.	0.8979591836734694	1.	1.	0.7142857142857143	1.	1.	1.	1.	1.	1.	1.	0.5	0.	1.	1.	0.	1.	1.	1.	1.
[EC:2.6.1.92]	0.	0.	0.	0.	0.	0.	0.	0.	0.	0.	0.	0.	0.	0.	0.	0.	0.	0.	0.	0.	0.	0.	0.	0.	0.	0.	0.	0.	0.	0.	0.	0.	0.	0.	0.	0.	0.	0.	0.	0.	0.	0.	0.	0.	0.	0.	0.	0.	0.
[EC:2.6.1.96]	0.	0.	0.	0.	0.	0.	0.	0.	0.	0.	0.	0.	0.	0.	0.	0.	0.	0.	0.	0.	0.	0.	0.	0.	0.	0.	0.	0.	0.	0.	0.	0.	0.	0.	0.	0.	0.	0.	0.	0.14285714285714285	0.	0.	0.	0.	0.	0.	0.	0.	0.
[EC:2.6.1.98]	0.	0.	0.	0.	0.	0.	0.	0.	0.	0.	0.	0.	0.	0.	0.	0.	0.	0.	0.5	0.	0.	0.	0.	0.	0.	0.	0.	0.	0.	0.	0.	0.	0.	0.	0.	0.	0.	0.	0.	0.	0.	0.	0.	0.	0.	0.	0.	0.	0.
[EC:2.6.99.2]	0.	1.	1.	0.	0.	0.	0.	0.	1.	0.	0.	0.	0.	1.	0.	0.	0.	0.	1.	0.	0.	0.	0.	0.	1.	0.	1.	0.	0.	0.8979591836734694	0.	0.	0.	0.	0.	0.	1.	0.	0.	1.	0.	1.	0.	0.	0.	0.	0.	0.	0.
[EC:2.7.1.1]	0.	0.	1.	0.	0.	0.	0.	0.	0.	0.	0.	0.	0.	1.	0.	0.	0.	0.	0.	0.	0.	0.	0.	0.	0.	0.	1.	0.	0.	0.	0.	0.	0.	0.	0.	0.	0.	0.	0.	0.	0.	0.	0.	0.	0.	0.	0.	0.	0.
[EC:2.7.1.100]	0.	0.	0.	1.	0.8461538461538461	0.6	0.	0.	0.09375	0.	0.	0.	0.	0.	0.	0.	0.	0.	0.	0.	0.	0.	0.	0.	0.	0.	0.	1.	1.	0.	0.	0.	0.	0.	0.	0.	0.	0.	0.	0.	0.5	0.	0.	1.	0.	0.	0.	0.	0.
[EC:2.7.1.107]	1.	1.	1.	1.	1.	0.	0.8	1.	1.	1.	0.8	0.	1.	0.	0.	0.	0.9811320754716981	1.	0.	1.	1.	1.	1.	1.	1.	1.	1.	1.	1.	0.8979591836734694	1.	1.	1.	1.	1.	1.	1.	1.	0.	1.	0.	0.	0.	1.	1.	1.	0.	0.	1.
[EC:2.7.1.11]	1.	1.	1.	1.	1.	1.	0.8	1.	1.	1.	0.8	1.	1.	1.	0.	1.	0.9811320754716981	1.	1.	1.	1.	1.	1.	1.	0.	1.	1.	1.	1.	0.8979591836734694	1.	1.	1.	1.	1.	1.	1.	1.	1.	1.	1.	0.	1.	1.	1.	1.	1.	1.	1.
[EC:2.7.11.1]	0.	0.	0.	0.	0.	0.	0.	0.	0.	0.	0.	0.	0.	0.	0.	0.	0.	0.	0.	0.	0.	0.	0.	0.	0.	0.	0.	0.	0.	0.	0.	0.	0.	0.	0.	0.	0.	0.	0.	0.	0.	0.	0.	0.	0.	0.	0.	0.	0.
[EC:2.7.1.113]	0.	0.	0.	1.	0.	0.	0.	0.	0.	0.	0.	0.	0.	0.	0.	0.	0.9811320754716981	0.	0.	0.	0.	0.	0.	0.	0.	0.	0.	1.	0.9333333333333333	0.	0.	0.	0.	0.	0.	0.	0.	0.	0.	0.	0.	0.	0.	1.	0.	0.	0.	0.	0.
[EC:2.7.1.12]	0.	0.	0.	1.	0.07692307692307693	0.	0.	0.	1.	1.	0.	0.	0.	0.	0.8333333333333334	0.	0.9811320754716981	0.	0.	0.	0.	0.	1.	0.9459459459459459	1.	1.	0.	1.	1.	0.8979591836734694	0.	0.	0.	0.	1.	0.	0.	0.	0.	1.	0.	0.	0.2727272727272727	0.	0.	0.	0.	0.	1.
[EC:2.7.1.13]	0.	0.	0.	0.	0.	0.	0.	0.	0.	0.	0.	0.	0.	0.	0.	0.	0.	0.	0.	0.	0.	0.	0.	0.	0.	0.	0.	0.	0.	0.	0.	0.	0.	0.	0.	0.	0.	0.	0.	0.	0.	0.	0.	0.	0.	0.	0.	0.	0.
[EC:2.7.1.130]	0.	1.	1.	0.	0.	1.	0.8	0.	0.984375	0.	0.	1.	0.	1.	0.	1.	0.	0.	1.	0.	0.	0.	0.	0.	1.	0.	1.	0.	0.	0.8979591836734694	0.	0.	0.	0.	1.	0.	1.	0.	1.	1.	0.	1.	0.	0.	0.	1.	0.	0.	0.
[EC:2.7.1.144]	1.	0.	0.	0.5	0.23076923076923078	0.	0.	1.	0.	1.	0.8	0.	0.7777777777777778	0.	0.	0.	0.9811320754716981	1.	0.	0.3333333333333333	0.	1.	0.23076923076923078	0.	0.	1.	0.	0.06666666666666667	0.	0.	1.	0.	0.	0.	0.	1.	0.	1.	0.	0.	0.	0.	0.	0.	1.	1.	1.	0.	0.
[EC:2.7.1.148]	0.	1.	1.	1.	1.	1.	0.8	0.6	1.	1.	0.8	1.	0.	1.	1.	1.	0.9433962264150944	0.8	1.	1.	1.	0.	0.	1.	1.	1.	1.	1.	1.	0.8979591836734694	0.	1.	0.	1.	1.	1.	0.	0.	1.	1.	1.	1.	1.	1.	1.	0.	1.	1.	1.
[EC:2.7.1.15]	0.	0.	0.	1.	1.	0.	0.8	0.	0.921875	1.	0.8	1.	0.	1.	1.	0.	0.9811320754716981	1.	0.	1.	0.	0.	1.	0.	0.	1.	1.	1.	1.	0.8979591836734694	0.	1.	0.	0.	1.	0.	0.	0.	0.	0.	0.5	0.	1.	0.	1.	1.	0.	1.	1.
[EC:2.7.1.16]	0.	0.	0.	0.	0.15384615384615385	0.	0.	0.	0.984375	0.	0.	0.	0.	0.	0.	0.	0.9811320754716981	0.	0.	0.	0.	0.	0.	0.	0.	0.	0.	0.	1.	0.8775510204081632	0.	0.	0.	0.	0.	0.	1.	0.	0.	0.	0.	0.	1.	0.	0.	0.	0.	0.	0.
[EC:2.7.1.166]	0.	0.	0.	0.	0.	0.	0.8	0.	0.	0.	0.	0.	0.	0.	0.	0.	0.	0.	0.	0.	0.	0.	0.	0.	0.	0.	0.	0.	0.	0.	0.	0.	0.	0.	1.	0.	0.	0.	0.	0.	0.	0.	0.	0.	0.	0.	0.	0.	0.
[EC:2.7.1.168]	0.	0.	0.3333333333333333	0.	0.	0.	0.	0.	0.	0.	0.	0.	0.	1.	0.	0.	0.	0.	0.	0.	0.	0.	0.46153846153846156	0.	0.	0.2	0.	0.	0.	0.	0.	0.	0.	0.	0.	0.	0.	0.	0.	0.	1.	0.	0.	0.	0.	0.	0.	0.	0.
[EC:2.7.1.17]	0.	1.	1.	0.14285714285714285	0.07692307692307693	0.	0.6666666666666666	0.	1.	0.5714285714285714	0.8	0.	0.16666666666666666	1.	1.	0.	0.	0.	1.	0.	0.	0.	0.6923076923076923	0.	0.	0.8	1.	0.	1.	0.8571428571428571	0.	1.	0.	1.	1.	0.	1.	0.	1.	0.	1.	0.	0.09090909090909091	1.	0.	0.	0.	1.	1.
[EC:2.7.1.175]	0.	0.	0.	0.	0.	0.	0.	0.	0.	0.	0.	0.	0.	0.	0.	0.	0.	0.	0.	0.	0.	0.	0.	0.	0.	0.	0.	0.	0.	0.	0.	0.	0.	0.	0.	0.	0.	0.	0.	0.	0.	0.	0.	0.	0.	0.	0.	0.	0.
[EC:2.7.1.177]	0.	0.	0.	0.	0.7692307692307693	0.	0.	0.	0.	0.	0.8	1.	0.	0.	0.	0.	0.	0.	0.	0.	1.	0.	0.	1.	0.	0.	0.	0.06666666666666667	0.	0.8979591836734694	1.	0.	0.	0.	0.	0.	0.	0.	0.	0.	0.	0.	0.	1.	0.	0.	0.	0.	0.
[EC:2.7.1.19]	0.	0.	0.	0.	0.	0.	0.	0.	1.	0.	0.	0.	0.	0.	0.	0.	0.	0.	0.	0.	0.	0.	0.	0.	0.	0.	0.	0.	0.	0.8775510204081632	0.	0.	0.	0.	0.	0.	0.	0.	0.	1.	0.	0.	0.	0.	0.	0.	0.	0.	0.
[EC:2.7.1.2]	1.	1.	1.	1.	1.	1.	0.	1.	1.	1.	0.8	0.	1.	1.	1.	1.	0.9811320754716981	0.8666666666666667	0.5	1.	1.	1.	1.	1.	1.	1.	1.	1.	1.	0.8775510204081632	1.	1.	1.	1.	0.	1.	1.	1.	1.	0.2857142857142857	1.	0.6666666666666666	1.	1.	0.	1.	1.	1.	1.
[EC:2.7.1.20]	0.	0.	0.	0.	0.07692307692307693	0.	0.	0.	0.	0.	0.	0.	0.	0.	0.	0.	0.	0.	0.	0.	0.	0.	0.	0.	0.	0.	0.	0.	0.	0.	0.	0.	0.	0.	0.	0.	0.	0.	0.	0.	0.	0.	0.	0.	0.	0.	0.	0.	0.
[EC:2.7.1.21]	1.	1.	1.	1.	1.	0.	0.8	1.	1.	1.	0.	0.	1.	1.	0.	1.	0.9811320754716981	1.	0.	1.	0.	1.	1.	0.972972972972973	0.	1.	1.	1.	1.	0.8775510204081632	1.	1.	1.	0.	1.	1.	1.	1.	1.	0.	0.5	1.	1.	1.	1.	1.	0.	1.	1.
[EC:2.7.1.23]	1.	1.	1.	1.	0.9230769230769231	1.	0.8	1.	1.	1.	0.8	1.	1.	1.	1.	1.	0.9811320754716981	1.	1.	1.	1.	1.	1.	1.	1.	1.	1.	1.	1.	0.8775510204081632	1.	1.	1.	1.	1.	1.	1.	1.	1.	1.	1.	1.	1.	1.	1.	1.	1.	1.	1.
[EC:2.7.1.24]	1.	1.	1.	1.	1.	1.	0.8	0.95	1.	1.	0.8	1.	1.	1.	1.	1.	0.9811320754716981	1.	1.	1.	1.	1.	1.	1.	1.	1.	1.	1.	1.	0.8979591836734694	1.	1.	1.	1.	1.	1.	1.	1.	1.	1.	1.	1.	1.	1.	1.	1.	1.	1.	1.
[EC:2.7.1.25]	0.	1.	1.	1.	0.	0.	0.	0.	1.	0.	0.	0.	0.	1.	0.	0.	0.	0.	0.	0.	0.	0.	0.	0.	0.	0.	1.	1.	1.	0.8979591836734694	0.	0.	0.	0.	0.	0.	1.	0.	0.	0.	0.	0.	0.	1.	0.	0.	0.	0.	0.
[EC:2.7.1.29]	0.04	0.	0.	1.	0.8461538461538461	0.	0.	0.7	0.	0.	0.	0.	1.	0.	0.	0.	0.	0.6	0.	1.	0.	1.	0.9230769230769231	0.	0.	0.	0.	1.	0.	0.	0.	0.	0.	0.	0.	0.	0.	0.	0.	0.	0.	0.	0.8181818181818182	0.	0.	0.	0.	0.	1.
[EC:2.7.1.30]	1.	1.	0.	1.	1.	1.	0.6666666666666666	0.95	0.984375	1.	0.8	0.	0.8333333333333334	0.	0.	0.	0.9811320754716981	0.7333333333333333	0.	1.	1.	1.	1.	1.	0.	1.	1.	1.	1.	0.8979591836734694	1.	1.	0.	1.	1.	0.25	0.	1.	0.	1.	1.	0.	1.	1.	0.	1.	1.	1.	1.
[EC:2.7.1.31]	0.76	1.	0.	1.	0.9230769230769231	0.	0.6666666666666666	1.	1.	1.	0.8	0.	0.9444444444444444	1.	0.9166666666666666	1.	0.9811320754716981	1.	0.	1.	1.	1.	0.6923076923076923	1.	1.	1.	1.	1.	1.	0.8979591836734694	1.	1.	0.8571428571428571	1.	1.	1.	0.	1.	1.	0.	1.	1.	1.	0.	1.	0.	1.	0.	1.
[EC:2.7.1.33]	1.	1.	1.	1.	1.	1.	0.7333333333333333	0.95	0.984375	1.	0.8	1.	1.	1.	1.	1.	0.9811320754716981	1.	1.	1.	1.	1.	1.	1.	0.	1.	1.	1.	1.	0.8979591836734694	1.	1.	1.	1.	1.	1.	1.	1.	1.	1.	1.	1.	1.	1.	1.	1.	1.	1.	1.
[EC:2.7.13.3]	1.	1.	1.	1.	1.	1.	0.8	1.	1.	1.	0.8	0.	1.	1.	1.	1.	0.9811320754716981	1.	1.	1.	1.	1.	1.	1.	1.	1.	1.	1.	1.	0.8979591836734694	1.	1.	1.	1.	1.	1.	1.	1.	1.	1.	1.	0.	1.	1.	1.	1.	1.	1.	1.
[EC:2.7.1.35]	1.	1.	1.	1.	0.9230769230769231	0.	0.4666666666666667	1.	1.	1.	0.8	1.	1.	1.	1.	1.	0.9811320754716981	1.	1.	1.	1.	1.	0.9230769230769231	1.	0.	1.	1.	1.	0.9333333333333333	0.8979591836734694	1.	1.	1.	1.	1.	1.	0.	1.	1.	0.5714285714285714	1.	0.	1.	0.	1.	1.	0.	1.	1.
[EC:2.7.1.36]	1.	0.	0.	0.	0.	0.	0.	0.95	0.	1.	0.	0.	1.	0.	0.	0.	0.9811320754716981	1.	0.	0.	0.	1.	1.	1.	0.	1.	0.	0.	0.	0.	1.	0.	1.	0.	0.	0.75	1.	1.	0.	0.	0.	0.	0.	0.	0.	1.	0.	0.	0.
[EC:2.7.1.39]	0.96	0.	0.	1.	1.	1.	0.8	0.	1.	1.	0.8	1.	1.	0.	0.9166666666666666	0.	0.9811320754716981	1.	0.	0.	1.	1.	1.	1.	1.	0.	0.	1.	1.	0.8775510204081632	1.	1.	1.	0.	1.	1.	1.	1.	0.	1.	0.	0.	1.	1.	0.	1.	0.	0.	1.
[EC:2.7.1.4]	1.	1.	1.	0.5	0.15384615384615385	0.	0.	1.	1.	1.	0.8	0.	1.	1.	1.	1.	0.9622641509433962	1.	0.	1.	0.	1.	1.	1.	0.	1.	1.	0.4666666666666667	1.	0.8979591836734694	1.	1.	1.	1.	1.	1.	1.	1.	1.	0.	1.	0.	0.	0.	0.	1.	1.	1.	1.
[EC:2.7.1.40]	1.	1.	1.	1.	1.	1.	0.8	1.	1.	1.	0.8	1.	1.	1.	1.	1.	0.9811320754716981	1.	0.	1.	1.	1.	1.	1.	1.	1.	1.	1.	1.	0.8979591836734694	1.	1.	1.	1.	1.	1.	1.	1.	1.	1.	1.	0.	1.	1.	1.	1.	0.	1.	1.
[EC:2.7.1.45]	1.	1.	1.	0.9285714285714286	0.8461538461538461	0.2	0.4	1.	1.	1.	0.8	0.	1.	1.	0.08333333333333333	0.	0.	1.	0.	1.	0.5	0.	0.7692307692307693	0.	0.	1.	1.	1.	1.	0.8367346938775511	0.	1.	0.	0.6666666666666666	1.	0.	1.	0.	1.	0.	1.	0.	1.	1.	0.	0.	0.	1.	1.
[EC:2.7.1.48]	1.	1.	1.	1.	1.	0.	0.8	1.	1.	1.	0.8	0.	1.	1.	0.	1.	0.9811320754716981	1.	0.	1.	1.	1.	1.	1.	0.	1.	1.	1.	1.	0.8979591836734694	1.	1.	1.	1.	1.	1.	1.	1.	1.	0.	1.	1.	1.	1.	1.	1.	1.	1.	1.
[EC:2.7.1.5]	0.8	1.	1.	0.21428571428571427	0.	0.	0.	0.	0.984375	0.8571428571428571	0.	0.	0.16666666666666666	1.	0.	0.	0.	0.	0.	0.	0.	0.	0.	1.	0.	1.	1.	0.06666666666666667	1.	0.8979591836734694	0.	1.	0.	0.	0.	0.	0.	0.	1.	0.	0.5	0.	0.	0.	0.	0.	0.	1.	1.
[EC:2.7.1.50]	1.	0.	0.	1.	1.	0.	0.8	0.	1.	1.	0.8	0.	0.6111111111111112	0.	0.9166666666666666	0.	0.9622641509433962	0.9333333333333333	0.	1.	1.	0.	1.	1.	0.	0.2	0.	1.	1.	0.8979591836734694	0.	1.	0.	0.6666666666666666	0.	0.	0.	0.	0.	0.	1.	0.	1.	1.	1.	0.	0.	0.	1.
[EC:2.7.1.51]	0.16	0.	0.	0.	0.	0.	0.6666666666666666	0.	0.984375	0.	0.	0.	0.	1.	0.	0.	0.	0.	0.	0.6666666666666666	0.	0.	0.	0.	0.	0.	0.	0.	0.	0.8979591836734694	0.	0.	0.	0.	1.	0.	0.	0.	0.	0.	0.	0.	0.	0.	0.	0.	0.	0.	0.
[EC:2.7.1.53]	0.	0.	0.	0.	0.	0.	0.13333333333333333	0.	0.84375	0.	0.	0.	0.	0.	0.	0.	0.	0.9333333333333333	0.	0.	0.	0.	0.	0.	0.	0.	0.	0.	0.	0.8367346938775511	1.	0.	0.	0.	1.	0.	0.	0.	0.	0.	0.5	0.	0.	0.	0.	0.	0.	0.	0.
[EC:2.7.1.55]	0.	0.	0.	0.	0.	0.	0.	0.	0.640625	0.	0.	0.	0.	0.	0.	0.	0.	0.	0.	0.	0.	0.	0.	0.	0.	0.	0.	0.	0.	0.	0.	0.	0.	0.	0.	0.	0.	0.	0.	0.	0.	0.	0.	0.	0.	0.	0.	0.	0.
[EC:2.7.1.56]	1.	0.	0.	0.9285714285714286	1.	1.	0.8	1.	0.984375	1.	0.8	1.	1.	0.	0.	0.	0.9811320754716981	1.	1.	1.	0.	1.	0.9230769230769231	1.	0.	1.	0.	1.	1.	0.8979591836734694	1.	1.	1.	1.	1.	1.	0.	1.	0.	0.	0.5	0.	0.	1.	1.	1.	0.	1.	1.
[EC:2.7.1.58]	0.	0.	0.	0.	0.	0.	0.	0.	0.859375	0.	0.	0.	0.	0.	0.	0.	0.	0.	0.	0.	0.	0.	0.	0.	0.	0.	0.	0.	0.	0.673469387755102	0.	0.	0.	0.	0.	0.	0.	0.	0.	0.	0.	0.	0.	0.	0.	0.	0.	0.	0.
[EC:2.7.1.59]	0.	0.	0.	0.	0.	0.	0.8	0.	0.9375	0.	0.	0.	0.	0.	0.	0.	0.	0.	0.	0.	0.	0.	0.	0.	0.	0.	0.	0.	0.	0.8979591836734694	0.	0.	0.	0.	1.	0.	0.	0.	0.	0.	0.	0.	0.	0.	0.	0.	0.	0.	0.
[EC:2.7.1.6]	1.	1.	1.	0.07142857142857142	0.07692307692307693	1.	0.8	0.	0.9375	1.	0.	0.	1.	1.	1.	1.	0.	0.3333333333333333	0.	1.	0.	1.	1.	0.	0.	1.	1.	0.	1.	0.8979591836734694	1.	1.	1.	1.	1.	1.	1.	1.	1.	0.	0.5	1.	1.	0.	0.	1.	0.	1.	1.
[EC:2.7.1.60]	0.	0.	0.	0.	0.	0.	0.8	0.	1.	0.	0.	0.	0.	0.	0.	0.	0.	0.	0.	0.	0.	0.	0.	0.	0.	0.	0.	0.	0.	0.8979591836734694	0.	0.	0.	0.	1.	0.	0.	0.	0.	0.	0.	0.	0.	0.	0.	0.	0.	0.	0.
[EC:2.7.1.63]	0.	0.	0.	0.	0.	0.	0.	0.	0.	0.	0.	0.	0.	0.	1.	0.	0.	0.	0.	0.	0.	0.	0.	0.	0.	0.	0.	0.	0.	0.	0.	0.	0.	0.	0.	0.	0.	0.	0.	0.	0.	0.	1.	0.	0.	0.	0.	0.	1.
[EC:2.7.1.66]	0.	0.	0.	0.	0.	0.	0.	0.	0.	0.	0.	0.	0.	0.	0.	0.	0.	0.	0.	0.	0.	0.	0.	0.	0.	0.	0.	0.	0.	0.	0.	0.	0.	0.	0.	0.	0.	0.	0.	0.	0.	0.	0.	0.	0.	0.	0.	0.	0.
[EC:2.7.1.69]	1.	0.	0.	1.	1.	1.	0.8	1.	1.	1.	0.8	1.	1.	0.	0.9166666666666666	0.	0.9811320754716981	1.	1.	1.	0.	1.	1.	1.	1.	1.	0.	1.	1.	0.8979591836734694	1.	1.	1.	1.	1.	1.	0.	1.	0.	1.	1.	0.	1.	1.	1.	1.	0.	1.	0.
[EC:2.7.1.71]	1.	1.	1.	0.9285714285714286	1.	1.	0.8	1.	1.	1.	0.8	1.	1.	1.	0.	1.	0.9811320754716981	1.	0.	1.	1.	1.	1.	1.	1.	1.	1.	1.	0.9333333333333333	0.8979591836734694	1.	1.	1.	1.	1.	1.	1.	1.	1.	1.	1.	1.	1.	1.	0.	1.	1.	1.	1.
[EC:2.7.1.73]	0.	0.	0.	0.	0.	0.	0.	0.	0.984375	0.	0.	0.	0.	0.	0.	0.	0.	0.	0.	0.	0.	0.	0.	0.	0.	0.	0.	0.	0.	0.8775510204081632	0.	0.	0.	0.	0.	0.	0.	0.	0.	0.	0.	0.	0.	0.	0.	0.	0.	0.	0.
[EC:2.7.1.8]	0.	0.	0.	0.	0.	0.	0.	0.	0.	0.	0.	0.	0.	0.	0.	0.	0.	0.	0.	0.	0.	0.	0.	0.	0.	0.	0.	0.	0.	0.	0.	0.	0.	0.	0.	0.	0.	0.	0.	0.	0.	0.	0.	0.	0.	0.	0.	0.	0.
[EC:2.7.1.83]	0.	0.	0.	0.	0.8461538461538461	0.	0.	0.	1.	0.	0.	0.	0.	0.	0.	0.	0.	0.	0.	1.	0.	0.	0.	0.	0.	0.	0.	0.	0.	0.	0.	0.	0.	0.	0.	0.	0.	0.	0.	0.	0.	0.	0.	1.	0.	0.	0.	1.	0.
[EC:2.7.1.89]	0.	0.	0.	0.	0.	0.	0.	0.	1.	0.	0.	0.	0.	0.	0.	0.	0.	0.	0.	0.	0.	0.	0.	0.	0.	0.	0.	0.	0.	0.8775510204081632	0.	0.	0.	0.	0.	0.	0.	0.	0.	0.	0.	0.	0.	0.	0.	0.	0.	0.	0.
[EC:2.7.1.90]	0.	1.	1.	0.	0.	0.	0.	0.	0.	0.	0.	0.	0.	1.	0.	1.	0.	0.	1.	0.	0.	0.	0.	0.	0.	0.	1.	0.	0.	0.	0.	0.	0.	0.	0.	0.	0.	0.	1.	0.	0.	1.	1.	0.	0.	0.	0.	0.	0.
[EC:2.7.1.92]	0.	0.	0.	0.42857142857142855	0.23076923076923078	0.	0.	0.	0.015625	0.2857142857142857	0.	0.	0.	0.	0.	0.	0.	0.	0.	0.6666666666666666	0.	0.	0.	1.	0.	0.4	0.	0.26666666666666666	1.	0.3877551020408163	0.	1.	0.	0.	0.	0.	0.	0.	0.	0.	0.5	0.	0.9090909090909091	0.	0.	0.	0.	0.	1.
[EC:2.7.2.1]	1.	1.	1.	0.9285714285714286	1.	1.	0.8	1.	0.984375	1.	0.8	1.	1.	1.	1.	1.	0.9811320754716981	1.	1.	1.	1.	1.	1.	1.	1.	1.	1.	1.	1.	0.8979591836734694	1.	1.	1.	1.	1.	1.	1.	1.	1.	1.	1.	1.	0.	1.	1.	1.	1.	1.	1.
[EC:2.7.2.11]	1.	1.	1.	0.9285714285714286	0.23076923076923078	0.	0.8	0.95	1.	1.	0.	1.	0.9444444444444444	1.	1.	0.	0.	1.	1.	1.	1.	1.	1.	1.	1.	1.	1.	1.	1.	0.8979591836734694	1.	1.	1.	1.	1.	1.	1.	1.	1.	1.	1.	0.	1.	1.	0.	1.	1.	1.	1.
[EC:2.7.2.15]	0.	0.	0.	0.	0.	0.	0.	0.	1.	0.	0.	0.	0.	0.	0.	0.	0.	0.	0.	0.	0.	0.	0.	0.	0.	0.	0.	0.	0.	0.8979591836734694	0.	0.	0.	0.	0.	0.	0.	0.	0.	0.	0.	0.	0.	0.	0.	0.	0.	0.	0.
[EC:2.7.2.2]	1.	0.	0.	0.5	0.9230769230769231	0.	0.7333333333333333	1.	1.	1.	0.	1.	1.	0.	0.	0.	0.9811320754716981	1.	0.	1.	0.	0.	1.	0.8918918918918919	0.	1.	0.	0.8666666666666667	0.	0.8979591836734694	1.	1.	0.	1.	1.	0.75	0.	1.	0.	0.	0.5	0.	1.	1.	1.	0.	0.	1.	0.
[EC:2.7.2.3]	1.	1.	1.	0.9285714285714286	1.	1.	0.8	1.	1.	1.	0.8	1.	1.	1.	1.	1.	0.9811320754716981	1.	1.	1.	1.	1.	1.	1.	1.	1.	1.	1.	1.	0.8979591836734694	1.	1.	1.	1.	1.	1.	1.	1.	1.	1.	1.	1.	1.	1.	1.	1.	1.	1.	1.
[EC:2.7.2.4]	1.	1.	1.	1.	1.	0.	0.06666666666666667	0.	1.	1.	0.8	1.	1.	1.	1.	1.	0.9811320754716981	1.	1.	1.	1.	1.	0.9230769230769231	1.	1.	1.	1.	1.	1.	0.8979591836734694	1.	1.	1.	1.	0.6666666666666666	1.	1.	1.	1.	1.	1.	1.	1.	1.	1.	1.	1.	1.	1.
[EC:2.7.2.7]	0.	1.	1.	1.	0.9230769230769231	0.	0.	0.	0.	1.	0.8	0.	0.	1.	0.	1.	0.	0.	0.	1.	1.	0.	0.	1.	0.	0.	0.	1.	1.	0.	0.	1.	0.	0.	0.	0.	0.	0.	1.	0.	0.	0.	0.	1.	0.	0.	0.	0.	0.
[EC:2.7.2.8]	0.	1.	1.	1.	0.15384615384615385	0.	0.	0.	1.	0.	0.8	1.	0.	1.	0.9166666666666666	0.	0.9811320754716981	0.	1.	0.	1.	0.	1.	0.972972972972973	1.	0.	1.	1.	1.	0.8979591836734694	1.	1.	1.	1.	1.	1.	1.	1.	1.	1.	0.5	0.	1.	1.	0.	1.	1.	1.	1.
[EC:2.7.3.3]	0.	0.	0.	0.14285714285714285	0.	0.	0.	0.	0.	0.	0.	0.	0.	0.	0.	0.	0.	0.	0.	0.	0.	0.	0.	0.	0.	0.	0.	0.13333333333333333	0.	0.	0.	0.	0.	0.	0.	0.	0.	0.	0.	0.	0.	0.	0.	0.	0.	0.	0.	0.	0.
[EC:2.7.3.9]	1.	0.	0.	0.9285714285714286	1.	1.	0.8	1.	1.	1.	0.8	1.	1.	0.	1.	0.	0.9811320754716981	1.	1.	1.	0.	1.	1.	1.	1.	1.	0.	1.	1.	0.8979591836734694	1.	1.	1.	1.	1.	1.	0.	1.	0.	1.	1.	0.	1.	1.	1.	1.	1.	1.	1.
[EC:2.7.4.1]	0.	1.	1.	1.	0.	0.	0.	0.	1.	0.	0.	1.	0.	1.	1.	0.	0.	0.	0.	0.	1.	0.	0.	0.	1.	0.	1.	1.	0.	0.8979591836734694	0.	1.	0.	0.3333333333333333	0.	0.	1.	0.	0.	1.	1.	1.	1.	0.	1.	0.	0.	0.	1.
[EC:2.7.4.14]	1.	1.	1.	1.	1.	1.	0.8	1.	1.	1.	0.8	1.	1.	1.	0.	1.	0.9811320754716981	1.	0.5	1.	1.	1.	1.	1.	1.	1.	1.	1.	1.	0.8979591836734694	1.	1.	1.	1.	1.	1.	1.	1.	1.	1.	1.	1.	1.	1.	0.	1.	1.	1.	1.
[EC:2.7.4.16]	0.	1.	1.	0.	0.	0.	0.8	0.	1.	0.	0.	1.	0.	1.	0.	1.	0.	0.	1.	0.	0.	0.	0.	0.	1.	0.	1.	0.	1.	0.8979591836734694	0.	0.	0.	0.	1.	0.	1.	0.	1.	1.	0.	1.	1.	0.	0.	0.	0.	0.	1.
[EC:2.7.4.2]	1.	0.	0.	0.	0.	0.	0.	1.	0.	1.	0.	0.	1.	0.	0.	0.	0.9811320754716981	1.	0.	0.	0.	1.	1.	1.	0.	1.	0.	0.	0.	0.	1.	0.	1.	0.	0.	1.	0.	1.	0.	0.	0.	0.	0.	0.	0.	1.	0.	0.	0.
[EC:2.7.4.22]	1.	1.	1.	1.	1.	1.	0.8	1.	1.	1.	0.8	1.	1.	1.	1.	1.	0.9811320754716981	1.	1.	1.	1.	1.	1.	1.	1.	1.	1.	1.	1.	0.8979591836734694	1.	1.	1.	1.	1.	1.	1.	1.	1.	1.	1.	1.	1.	1.	1.	1.	1.	1.	1.
[EC:2.7.4.23]	0.	0.	0.	0.	0.	0.	0.	0.	0.984375	0.	0.	0.	0.	0.	0.	0.	0.	0.	0.	0.	0.	0.	0.	0.	0.	0.	0.	0.	0.	0.02040816326530612	0.	0.	0.	0.	0.	0.	0.	0.	0.	1.	0.	0.	0.	0.	0.	0.	0.	0.	0.
[EC:2.7.4.3]	1.	1.	1.	1.	1.	1.	0.8	1.	1.	1.	0.8	1.	1.	1.	1.	1.	0.9811320754716981	1.	1.	1.	1.	1.	1.	1.	1.	1.	1.	1.	1.	0.8775510204081632	1.	1.	1.	1.	1.	1.	1.	1.	1.	1.	1.	1.	1.	1.	1.	1.	1.	1.	1.
[EC:2.7.4.6]	1.	1.	1.	1.	0.23076923076923078	0.	0.8	0.85	0.984375	1.	0.	1.	1.	1.	0.	0.	0.9811320754716981	1.	1.	1.	1.	1.	0.	1.	1.	1.	1.	1.	1.	0.8979591836734694	0.	1.	1.	0.	1.	0.	1.	0.	0.	1.	0.5	0.	1.	0.	0.	0.	1.	0.	1.
[EC:2.7.4.8]	1.	1.	1.	1.	1.	1.	0.8	0.95	1.	1.	0.8	1.	1.	1.	1.	1.	0.9811320754716981	1.	1.	1.	1.	1.	1.	1.	1.	1.	1.	1.	1.	0.8979591836734694	1.	1.	1.	1.	1.	1.	1.	1.	1.	1.	1.	1.	1.	1.	1.	1.	1.	1.	1.
[EC:2.7.4.9]	1.	0.	0.	1.	1.	1.	0.8	0.95	1.	1.	0.8	1.	1.	0.	1.	0.	0.9622641509433962	1.	1.	0.	1.	1.	1.	1.	1.	1.	0.	1.	1.	0.8979591836734694	1.	1.	1.	0.	1.	1.	0.	1.	0.	1.	0.	0.	1.	1.	1.	1.	1.	0.	1.
[EC:2.7.6.1]	1.	1.	1.	1.	1.	1.	0.8	1.	1.	1.	0.8	1.	1.	1.	1.	1.	0.9433962264150944	1.	1.	1.	1.	1.	1.	1.	1.	1.	1.	1.	0.9333333333333333	0.8979591836734694	1.	1.	1.	1.	1.	1.	1.	1.	1.	1.	1.	1.	1.	1.	1.	1.	1.	1.	1.
[EC:2.7.6.2]	1.	1.	1.	1.	1.	1.	0.	0.85	0.	1.	0.8	0.	1.	1.	0.9166666666666666	1.	0.9811320754716981	1.	0.	1.	1.	1.	0.9230769230769231	1.	0.	1.	0.	1.	1.	0.	1.	1.	1.	1.	0.	1.	1.	1.	0.	0.	1.	0.6666666666666666	0.	1.	1.	1.	1.	1.	0.
[EC:2.7.6.3]	0.	1.	1.	0.9285714285714286	0.7692307692307693	0.	0.8	1.	1.	1.	0.8	1.	0.9444444444444444	1.	0.	1.	0.7924528301886793	1.	1.	0.	1.	0.	0.3076923076923077	1.	1.	0.	1.	1.	1.	0.8979591836734694	0.	0.	1.	0.	1.	1.	0.	0.	1.	1.	0.	1.	1.	1.	0.	1.	1.	0.	1.
[EC:2.7.6.5]	1.	1.	1.	1.	1.	1.	0.8	1.	0.984375	1.	0.8	1.	1.	1.	1.	1.	0.9811320754716981	1.	1.	1.	1.	1.	1.	1.	1.	1.	1.	1.	1.	0.8979591836734694	1.	1.	1.	1.	0.6666666666666666	1.	1.	1.	1.	1.	1.	1.	1.	1.	1.	1.	1.	1.	1.
[EC:2.7.7.1]	0.	0.	0.	0.	0.	0.	0.	0.	0.	0.	0.	0.	0.	0.	0.	0.	0.	0.	0.	0.	0.	0.	0.	0.	0.	0.	0.	0.	0.	0.	0.	0.	0.	0.	0.	0.	0.	0.	0.	0.	0.	0.	0.	0.	0.	1.	0.	0.	0.
[EC:2.7.7.12]	1.	0.	0.	0.2857142857142857	0.07692307692307693	1.	0.8	0.	0.953125	1.	0.8	0.	1.	0.	1.	0.	0.	0.5333333333333333	0.	1.	0.	1.	1.	0.	0.	1.	0.	0.06666666666666667	0.9333333333333333	0.8979591836734694	1.	1.	1.	1.	1.	1.	1.	1.	0.	0.	1.	0.	0.	0.	0.	1.	0.	1.	1.
[EC:2.7.7.13]	0.	1.	1.	0.21428571428571427	1.	0.	0.	0.	0.984375	0.	0.8	0.	0.	1.	0.	1.	0.	0.	1.	0.6666666666666666	0.5	0.	0.	0.	0.	0.4	1.	0.26666666666666666	0.	0.8979591836734694	0.	1.	0.	0.	0.	0.	1.	0.	1.	0.7142857142857143	0.	1.	1.	0.	0.	1.	1.	0.	1.
[EC:2.7.7.15]	0.	0.	0.	0.	0.	0.	0.	0.	0.078125	0.	0.	0.	0.	0.	0.	0.	0.	0.	0.	0.	0.	0.	0.	0.	0.	0.	1.	0.	0.	0.	0.	0.	0.	0.3333333333333333	0.6666666666666666	0.	0.	0.	0.	0.	0.	0.3333333333333333	0.	0.	0.	0.	0.	0.	0.
[EC:2.7.7.18]	1.	1.	1.	0.9285714285714286	0.9230769230769231	1.	0.	0.95	1.	1.	0.8	1.	1.	1.	0.9166666666666666	1.	0.9622641509433962	1.	1.	1.	1.	1.	1.	1.	1.	1.	1.	1.	0.9333333333333333	0.8979591836734694	1.	1.	1.	1.	0.	1.	1.	1.	1.	1.	1.	1.	1.	1.	1.	0.	1.	1.	1.
[EC:2.7.7.19]	0.	0.	0.6666666666666666	0.	0.07692307692307693	0.	0.8	0.	1.	0.	0.	0.	0.	1.	0.9166666666666666	0.	0.	0.	0.	0.	0.5	0.	0.	0.	1.	0.	0.	0.	0.	0.8979591836734694	0.	0.	0.	0.	1.	0.	0.	0.	0.	0.8571428571428571	0.	0.3333333333333333	1.	1.	0.	0.	0.	0.	1.
[EC:2.7.7.24]	0.52	1.	1.	0.9285714285714286	0.9230769230769231	0.	0.	0.95	1.	1.	0.6	0.	1.	1.	0.5833333333333334	1.	0.	1.	1.	0.6666666666666666	1.	0.	1.	0.5675675675675675	1.	1.	1.	1.	1.	0.8979591836734694	1.	1.	1.	0.6666666666666666	0.3333333333333333	1.	1.	1.	1.	0.8571428571428571	1.	1.	1.	0.	0.	1.	0.	1.	0.
[EC:2.7.7.27]	1.	0.	0.	1.	0.23076923076923078	1.	0.6666666666666666	0.	1.	0.	0.8	0.	1.	0.	1.	0.	0.	1.	1.	0.6666666666666666	1.	1.	1.	0.	0.	0.	0.	1.	1.	0.8571428571428571	1.	1.	0.	1.	1.	1.	1.	1.	0.	1.	1.	0.	1.	1.	1.	1.	1.	0.	1.
[EC:2.7.7.3]	0.96	1.	1.	1.	1.	1.	0.8	1.	0.984375	1.	0.8	1.	1.	1.	0.9166666666666666	1.	0.9811320754716981	1.	1.	1.	1.	1.	1.	1.	0.9333333333333333	1.	1.	1.	1.	0.8979591836734694	1.	1.	1.	1.	1.	1.	1.	1.	1.	1.	1.	1.	1.	1.	1.	1.	1.	1.	1.
[EC:2.7.7.33]	0.	1.	1.	0.7142857142857143	0.3076923076923077	0.	0.	0.	0.	0.	0.	0.	0.	1.	0.	0.	0.	0.	0.	0.	0.5	0.	0.	0.	0.	0.	0.	0.7333333333333333	1.	0.7755102040816326	0.	0.	0.	0.	0.	0.	0.	0.	1.	0.42857142857142855	1.	0.	0.	0.	0.	0.	1.	0.	1.
[EC:2.7.7.38]	0.	1.	1.	0.	0.	1.	0.8	0.	1.	0.	0.	1.	0.	1.	0.	1.	0.	0.	1.	0.	0.	0.	0.	0.	1.	0.	1.	0.	0.	0.8979591836734694	0.	0.	0.	0.	1.	0.	1.	0.	1.	1.	0.5	1.	0.	0.	0.	1.	0.	0.	0.
[EC:2.7.7.39]	0.04	0.	0.	0.	0.	0.2	0.	0.	0.21875	0.5714285714285714	0.	0.	0.	0.	0.08333333333333333	0.	0.8301886792452831	0.	1.	0.3333333333333333	0.	0.	0.8461538461538461	1.	0.	0.	0.	0.06666666666666667	1.	0.	0.	0.	0.	0.	0.	0.	0.	0.	0.	0.	0.	0.6666666666666666	0.	0.	0.	0.	0.	1.	0.
[EC:2.7.7.4]	0.	1.	1.	1.	0.	0.	0.	0.	1.	0.	0.	0.	0.	1.	0.	0.	0.	0.	1.	0.	1.	0.	0.	0.	1.	0.	1.	1.	1.	0.8979591836734694	0.	1.	0.	1.	1.	0.	1.	0.	0.	1.	0.	0.	0.	1.	0.	1.	1.	1.	0.
[EC:2.7.7.41]	1.	1.	1.	1.	1.	1.	0.8	0.95	1.	1.	0.8	1.	1.	1.	1.	1.	0.9811320754716981	1.	1.	1.	1.	1.	1.	1.	1.	1.	1.	1.	1.	0.8979591836734694	1.	1.	1.	1.	1.	1.	1.	1.	1.	1.	1.	1.	1.	1.	1.	1.	1.	1.	1.
[EC:2.7.7.43]	0.	1.	0.6666666666666666	0.	0.23076923076923078	0.	0.8	0.	0.09375	0.	0.	0.	0.2222222222222222	0.	0.	0.	0.	0.2	0.	0.	0.5	0.	0.	0.	0.7333333333333333	0.	0.	0.	0.	0.	0.	0.	0.	0.3333333333333333	0.	0.	1.	0.	0.	0.2857142857142857	0.5	0.	0.	0.	0.	0.	0.	0.	0.
[EC:2.7.7.53]	0.	0.	0.	0.	0.	0.	0.	0.	0.	0.	0.	0.	0.	0.	0.	0.	0.	0.	0.	0.	0.	0.	0.	0.	0.	0.	0.	0.	0.	0.	0.	0.	0.	0.	0.	0.	0.	0.	0.	0.	0.	0.	0.	0.	0.	0.	0.	0.	0.
[EC:2.7.7.58]	0.	0.	0.	1.	0.	0.	0.	0.	1.	0.	0.	0.	0.	0.	0.	0.	0.	0.	0.	0.	0.	0.	0.	0.	0.	0.	0.	1.	1.	0.8775510204081632	0.	0.	0.	0.	0.	0.	0.	0.	0.	0.	0.	0.	0.	0.	0.	0.	0.	0.	0.
[EC:2.7.7.6]	1.	1.	1.	1.	1.	1.	0.8	1.	1.	1.	0.8	1.	1.	1.	1.	1.	0.9811320754716981	1.	1.	1.	1.	1.	1.	1.	1.	1.	1.	1.	1.	0.8979591836734694	1.	1.	1.	1.	1.	1.	1.	1.	1.	1.	1.	1.	1.	1.	1.	1.	1.	1.	1.
[EC:2.7.7.60]	1.	1.	1.	1.	1.	1.	0.8	0.	1.	0.5714285714285714	0.8	1.	0.05555555555555555	1.	1.	1.	0.9811320754716981	1.	1.	1.	1.	1.	0.15384615384615385	1.	1.	0.4	1.	1.	1.	0.8775510204081632	1.	1.	0.	1.	1.	0.	1.	1.	1.	0.	1.	1.	1.	1.	1.	0.	1.	1.	1.
[EC:2.7.7.61]	0.	0.	0.	0.	0.07692307692307693	1.	0.	0.9	1.	1.	0.	0.	0.	0.	0.	0.	0.	0.	0.	0.6666666666666666	0.	0.	0.	0.	0.	0.4	0.	0.	0.	0.8979591836734694	0.	0.	0.	0.	0.	1.	0.	0.	0.	0.14285714285714285	0.	0.	0.	0.	0.	0.	0.	0.	0.
[EC:2.7.7.63]	0.96	0.	1.	1.	0.9230769230769231	0.	0.	1.	0.984375	1.	0.8	0.	1.	1.	0.9166666666666666	0.	0.9811320754716981	1.	0.	0.	1.	0.	1.	1.	0.	1.	1.	1.	1.	0.8979591836734694	1.	0.	1.	0.	0.	1.	0.	1.	1.	0.	0.5	0.	0.	1.	1.	1.	0.	1.	1.
[EC:2.7.7.65]	0.	0.	0.	0.	0.	0.	0.	0.	0.	0.	0.	0.	0.	0.	0.	0.	0.	0.	0.	0.	0.	0.	0.	0.	0.	0.	0.	0.	0.	0.	0.	0.	0.	0.	0.	0.	0.	0.	0.	1.	0.	0.	0.	0.	0.	0.	0.	0.	0.
[EC:2.7.7.68]	0.	0.	0.	0.	0.	0.	0.	0.	0.	0.	0.	0.	0.	0.	0.	0.	0.	0.	0.	0.	0.	0.	0.	0.	0.	0.	0.	0.	0.	0.	0.	0.	0.	0.	0.	0.	0.	0.	0.	0.14285714285714285	0.	0.	0.	0.	1.	0.	0.	0.	1.
[EC:2.7.7.7]	1.	1.	1.	1.	1.	1.	0.8	1.	1.	1.	0.8	1.	1.	1.	1.	1.	0.9811320754716981	1.	1.	1.	1.	1.	1.	1.	1.	1.	1.	1.	1.	0.8979591836734694	1.	1.	1.	1.	1.	1.	1.	1.	1.	1.	1.	1.	1.	1.	1.	1.	1.	1.	1.
[EC:2.7.7.71]	0.	0.	0.3333333333333333	0.	0.	0.	0.	0.	0.	0.	0.	0.	0.	1.	0.	0.	0.	0.	0.	0.	0.	0.	0.	0.	0.	0.	0.	0.	0.	0.	0.	0.	0.	0.	0.	0.	0.	0.	0.	0.	1.	0.	0.	0.	0.	0.	0.	0.	0.
[EC:2.7.7.73]	0.	0.	0.	0.	0.07692307692307693	1.	0.	0.	0.984375	0.	0.8	1.	0.	0.	0.	0.	0.	0.	1.	1.	0.	0.	0.	0.	0.	0.	0.	0.	0.13333333333333333	0.8979591836734694	0.	1.	0.	0.	1.	0.	0.	0.	0.	0.	0.	0.	0.	1.	1.	0.	1.	0.	0.
[EC:2.7.7.75]	0.	0.	0.	0.	0.	0.	0.8	0.	1.	0.	0.	0.	0.	0.	0.	0.	0.	0.	0.	0.	0.	0.	0.	0.	0.	0.	0.	0.	0.	0.8979591836734694	0.	0.	0.	0.	1.	0.	0.	0.	0.	0.14285714285714285	0.	0.	0.	0.	0.	0.	0.	0.	0.
[EC:2.7.7.8]	0.96	1.	1.	1.	0.9230769230769231	1.	0.8	1.	1.	1.	0.8	1.	1.	1.	1.	1.	0.9811320754716981	1.	1.	1.	1.	1.	1.	1.	1.	1.	1.	1.	1.	0.8367346938775511	1.	1.	1.	1.	1.	1.	1.	1.	1.	1.	1.	1.	1.	1.	1.	1.	1.	1.	1.
[EC:2.7.7.81]	0.	0.	0.	0.	0.	0.	0.	0.	0.	0.	0.	0.	0.	0.	0.	0.	0.	0.	0.	0.	0.	0.	0.	0.	0.	0.	0.	0.	0.	0.	0.	0.	0.	0.	0.	0.	0.	0.	0.	0.	0.	0.	0.	0.	0.	0.	0.	0.	0.
[EC:2.7.7.82]	0.	0.	0.	0.	0.23076923076923078	0.	0.	0.	0.	0.	0.	0.	0.	0.	0.	0.	0.	0.	0.	0.	0.	0.	0.	0.	0.	0.6	0.	0.	0.	0.	0.	0.	0.	0.	0.	0.	0.	0.	0.	0.	0.	0.	0.	0.	0.	0.	1.	0.	0.
[EC:2.7.7.9]	1.	0.	0.	1.	1.	1.	0.8	1.	1.	1.	0.8	1.	1.	0.	0.9166666666666666	0.	0.9811320754716981	1.	0.	1.	1.	1.	1.	1.	1.	1.	0.	1.	1.	0.8979591836734694	1.	1.	1.	0.	1.	1.	0.	1.	0.	1.	0.	0.	1.	1.	1.	1.	1.	0.	1.
[EC:2.7.8.13]	1.	1.	1.	1.	1.	1.	0.8	1.	1.	1.	0.8	1.	1.	1.	0.9166666666666666	1.	0.9811320754716981	1.	1.	1.	1.	1.	1.	1.	1.	1.	1.	1.	1.	0.8979591836734694	1.	1.	1.	1.	1.	1.	1.	1.	1.	1.	1.	1.	1.	1.	1.	1.	1.	1.	1.
[EC:2.7.8.20]	0.	0.	0.	1.	0.	0.	0.	1.	0.	1.	0.	0.	0.9444444444444444	0.	0.	0.	0.9811320754716981	1.	0.	0.	0.	1.	1.	1.	0.	1.	0.	0.9333333333333333	1.	0.	1.	0.	1.	0.	0.	1.	0.	1.	0.	0.	0.	0.	0.	0.	0.	0.	0.	0.	0.
[EC:2.7.8.24]	0.	0.	0.	0.	0.	0.	0.	0.	0.	0.	0.	0.	0.	0.	0.	0.	0.	0.	0.	0.	0.	0.	0.	0.	0.	0.	0.	0.	0.	0.	0.	0.	0.	0.	0.	0.	0.	0.	0.	1.	0.	0.	0.	0.	0.	0.	0.	0.	0.
[EC:2.7.8.26]	0.	1.	1.	0.	1.	1.	0.	0.	1.	0.	0.8	1.	0.	0.	0.	0.	0.	0.	0.	1.	1.	0.	0.	1.	0.	0.	1.	0.	0.	0.8775510204081632	1.	1.	0.	1.	0.	0.	1.	0.	1.	1.	1.	1.	1.	1.	0.	1.	1.	1.	0.
[EC:2.7.8.28]	0.	0.	0.	0.	0.	0.	0.	0.	0.	0.	0.	0.	0.	0.	0.	0.	0.	0.	0.	0.	0.	0.	0.	0.	0.	0.	0.	0.	0.	0.	0.	0.	0.	0.	0.	0.	0.	0.	0.	0.14285714285714285	0.	0.	0.	0.	0.	0.	0.	0.	1.
[EC:2.7.8.37]	0.	0.	0.	0.	0.	0.	0.	0.	1.	0.	0.8	0.	0.	0.	0.	0.	0.	0.	0.	0.	0.	0.	0.	0.	0.	0.	0.	0.	0.	0.02040816326530612	0.	0.	0.	0.	0.	0.	0.	0.	0.	1.	0.	0.	0.	1.	0.	0.	0.	0.	0.
[EC:2.7.8.5]	1.	0.	0.	1.	1.	1.	0.8	0.95	1.	1.	0.8	0.	1.	1.	1.	0.	0.9811320754716981	1.	1.	1.	1.	1.	1.	1.	1.	1.	0.	1.	1.	0.8979591836734694	1.	1.	1.	1.	1.	1.	0.	1.	0.	1.	1.	0.	1.	1.	1.	1.	1.	1.	1.
[EC:2.7.8.7]	1.	0.	0.	1.	1.	1.	0.	1.	0.984375	1.	0.8	1.	1.	0.	0.9166666666666666	0.	0.8301886792452831	1.	0.	1.	1.	1.	1.	1.	1.	1.	0.	1.	1.	0.8979591836734694	1.	1.	1.	0.	0.	1.	0.	1.	0.	1.	0.5	0.	1.	1.	1.	1.	0.	1.	1.
[EC:2.7.8.8]	0.	1.	1.	1.	1.	1.	0.8	0.	1.	0.	0.	1.	0.	1.	0.	1.	0.	0.	1.	1.	1.	0.	0.	0.	1.	0.	1.	1.	1.	0.8979591836734694	1.	1.	0.	1.	1.	0.	1.	1.	1.	1.	0.	0.6666666666666666	0.	1.	0.	0.	0.	1.	0.
[EC:2.7.9.1]	0.	1.	1.	0.	0.9230769230769231	1.	0.	0.65	0.	1.	0.8	0.	0.	1.	0.	1.	0.	1.	0.	1.	1.	0.	0.	1.	0.	0.	1.	0.	0.	0.	1.	1.	0.	1.	0.	0.	0.	1.	1.	1.	1.	1.	1.	1.	1.	0.	1.	1.	0.
[EC:2.7.9.2]	0.	0.	0.	0.9285714285714286	0.6923076923076923	0.	0.	0.	1.	0.	0.8	1.	0.05555555555555555	0.	0.	0.	0.	0.	0.	0.	1.	0.	0.	1.	1.	0.	0.	0.8	1.	0.8367346938775511	1.	1.	0.	0.	0.	0.	0.	1.	0.	0.	0.5	0.	0.	1.	0.	0.	0.	0.	1.
[EC:2.7.9.3]	0.	0.	0.	0.	0.6923076923076923	0.	0.6666666666666666	0.	1.	1.	0.8	1.	0.	0.	0.	0.	0.	0.	0.	1.	1.	0.	0.	0.	0.	0.	0.	0.	0.	0.8979591836734694	0.	0.	0.	1.	1.	0.	0.	0.	0.	0.	1.	1.	0.	1.	1.	0.	0.	1.	1.
[EC:2.8.1.1]	0.	0.	0.	0.	0.	0.	0.8	0.	1.	0.	0.	0.	0.	0.	0.	0.	0.	0.	0.	0.	0.	0.	0.	0.	0.	0.	0.	0.	0.	0.8979591836734694	0.	0.	0.	1.	1.	0.	0.	0.	0.	0.	0.	0.	0.	0.	0.	0.	0.	0.	0.
[EC:2.8.1.10]	0.	1.	1.	1.	0.07692307692307693	1.	0.	0.	1.	0.	0.8	1.	0.	1.	1.	0.	0.	0.	1.	1.	0.	0.	0.	0.	1.	0.	0.	1.	1.	0.8979591836734694	0.	1.	0.	1.	1.	0.	1.	0.	1.	1.	0.	1.	1.	1.	1.	0.	1.	0.	0.
[EC:2.8.1.12]	0.	0.	0.	1.	0.	0.	0.8	0.	1.	0.	0.	0.	0.	0.	0.	0.	0.8301886792452831	0.	0.	0.	0.	0.	0.	1.	0.	0.	0.	1.	1.	0.8979591836734694	0.	0.	0.	0.	1.	0.	1.	0.	0.	1.	0.	0.	1.	0.	0.	0.	0.	0.	1.
[EC:2.8.1.6]	0.	1.	1.	1.	1.	1.	0.8	0.	1.	0.	0.8	1.	0.	1.	0.	0.	0.9811320754716981	0.8	1.	1.	1.	0.	0.	0.	1.	0.	1.	1.	1.	0.8979591836734694	0.	1.	0.	1.	1.	0.	1.	0.	0.	1.	1.	1.	1.	1.	0.	1.	1.	1.	0.
[EC:2.8.1.7]	1.	0.	0.	1.	1.	1.	0.8	1.	1.	1.	0.8	0.	1.	0.	1.	0.	0.9811320754716981	1.	1.	1.	1.	1.	1.	1.	1.	1.	0.	1.	1.	0.8775510204081632	1.	1.	1.	1.	1.	1.	1.	1.	0.	1.	1.	0.	1.	1.	1.	1.	1.	1.	1.
[EC:2.8.1.8]	0.	1.	1.	1.	0.	0.	0.8	0.	1.	0.	0.	0.	0.	1.	0.	1.	0.9811320754716981	0.	0.	0.	0.	0.	0.	0.	1.	0.	1.	1.	1.	0.8979591836734694	0.	0.	0.	0.	1.	0.	1.	0.	0.	1.	0.	1.	1.	1.	1.	0.	0.	0.	1.
[EC:2.8.3.1]	0.	0.	0.	0.	0.23076923076923078	0.4	0.	0.	0.	0.	0.	0.	0.	0.	0.	0.	0.03773584905660377	0.	0.	0.6666666666666666	0.	0.	0.	1.	0.	0.	0.	0.	0.	0.	0.	1.	0.	0.	0.	0.	0.	0.	0.	0.	0.	0.	0.	1.	0.	0.	0.	0.	0.
[EC:2.8.3.10]	0.	0.	0.	0.	0.	1.	0.7333333333333333	0.9	1.	1.	0.	1.	0.	0.	0.	0.	0.	0.	0.	0.6666666666666666	1.	0.	0.07692307692307693	0.	0.	0.4	0.	0.	0.	0.8979591836734694	0.	0.	0.	0.	0.	1.	0.	0.	0.	0.14285714285714285	0.5	0.	0.	1.	0.	0.	0.	0.	0.
[EC:2.8.3.12]	0.	0.	0.	0.	0.	1.	0.	0.	0.	0.	0.	0.	0.	0.	0.	0.	0.	0.	0.	0.	1.	0.	0.	0.	0.	0.	0.	0.	0.	0.	0.	0.	0.	0.	0.	0.	0.	0.	0.	0.7142857142857143	1.	0.	0.	0.	0.	0.	0.	0.	0.
[EC:2.8.3.18]	0.	0.	0.	1.	0.	0.	0.	0.	0.	0.	0.8	1.	0.	0.	0.	0.	0.	0.	0.5	0.	0.	0.	0.	0.	0.	0.	0.	0.9333333333333333	0.	0.	0.	0.	0.	0.	0.	0.	0.	0.	0.	0.8571428571428571	0.	0.	1.	0.	0.	0.	0.	0.	0.
[EC:2.8.3.5]	0.	0.	0.	0.	0.23076923076923078	0.	0.	0.	0.0625	0.	0.	0.	0.	0.	0.	0.	0.	0.	0.	0.	0.	0.	0.	0.	0.	0.	0.	0.	1.	0.	0.	0.5	0.	0.	0.	0.	1.	0.	0.	1.	0.	0.	0.	0.	0.	0.	0.	0.	1.
[EC:2.8.3.6]	0.	0.	0.	0.	0.	0.	0.	0.	0.	0.	0.	0.	0.	0.	0.	0.	0.	0.	0.	0.	0.	0.	0.	0.	0.	0.	0.	0.	0.	0.	0.	0.	0.	0.	0.	0.	0.	0.	0.	0.14285714285714285	0.	0.	0.	0.	0.	0.	0.	0.	0.
[EC:2.9.1.1]	0.	0.	0.	1.	0.7692307692307693	0.	0.6	0.	0.984375	1.	0.8	0.	0.	0.	0.	0.	0.	0.	0.	1.	1.	0.	0.	0.	0.	0.6	0.	1.	0.	0.8979591836734694	0.	0.	0.	0.	1.	0.	0.	0.	0.	0.	0.5	0.	0.	1.	1.	0.	0.	0.	1.
[EC:3.1.1.11]	0.	1.	0.	0.	0.	0.	0.	0.	1.	0.	0.	0.	0.	1.	0.4166666666666667	0.	0.	0.	0.	0.	0.	0.	0.	0.	0.	1.	0.	0.	0.	0.8979591836734694	0.	0.	0.	0.	0.	0.	1.	0.	1.	0.	0.	0.	0.	0.	0.	0.	1.	1.	0.
[EC:3.1.11.1]	0.	0.	0.	0.	0.	0.	0.8	0.	1.	0.	0.	0.	0.	0.	0.	0.	0.	0.	0.	0.	0.	0.	0.	0.	0.	0.	0.	0.	0.	0.8979591836734694	0.	0.	0.	0.	1.	0.	0.	0.	0.	0.14285714285714285	0.	0.	0.	0.	0.	0.	0.	0.	0.
[EC:3.11.1.1]	0.	1.	1.	1.	0.07692307692307693	0.	0.	0.	0.	0.	0.	0.	0.	0.	0.	0.	0.	0.	0.	0.	0.	0.	0.	0.	0.	1.	1.	1.	0.	0.8775510204081632	0.	0.	0.	0.	0.	0.	0.	0.	0.	0.	0.5	0.	0.	0.	0.	0.	0.	0.	0.
[EC:3.1.11.2]	0.96	1.	1.	0.5714285714285714	0.9230769230769231	1.	0.8	1.	1.	1.	0.8	1.	1.	1.	1.	1.	0.	1.	1.	1.	1.	1.	1.	1.	1.	1.	1.	0.7333333333333333	1.	0.8979591836734694	1.	1.	1.	1.	1.	1.	1.	1.	1.	1.	1.	1.	1.	1.	1.	0.	1.	1.	1.
[EC:3.11.1.2]	1.	0.	0.	1.	0.23076923076923078	0.	0.7333333333333333	0.95	0.96875	1.	0.8	1.	0.9444444444444444	0.	0.	0.	0.	1.	0.	1.	0.	1.	1.	1.	1.	1.	0.	1.	0.	0.8979591836734694	1.	0.	1.	0.	1.	1.	1.	1.	0.	1.	0.	0.	0.	0.	0.	1.	0.	0.	0.
[EC:3.1.1.15]	0.	0.	0.	0.	0.	0.	0.	0.	0.	0.	0.	0.	0.	0.	0.	0.	0.	0.	0.	0.	0.	0.	0.	0.	0.	0.	0.	0.	0.	0.	0.	0.	0.	0.	0.	0.	0.	0.	0.	0.	0.	0.	0.	0.	0.	0.	0.	0.	0.
[EC:3.1.11.5]	1.	1.	0.	1.	0.9230769230769231	0.	0.8	0.95	1.	1.	0.8	1.	0.9444444444444444	0.	0.	0.	0.9811320754716981	1.	1.	1.	0.	1.	1.	0.972972972972973	1.	1.	0.	1.	1.	0.8979591836734694	1.	1.	1.	0.6666666666666666	1.	1.	0.	1.	0.	0.14285714285714285	1.	0.	1.	1.	1.	0.	1.	1.	1.
[EC:3.1.11.6]	1.	1.	1.	1.	1.	1.	0.8	1.	1.	1.	0.8	1.	1.	1.	1.	1.	0.9811320754716981	1.	1.	1.	1.	1.	1.	1.	1.	1.	1.	1.	1.	0.8979591836734694	1.	1.	1.	1.	1.	1.	1.	1.	1.	1.	1.	1.	1.	1.	1.	1.	1.	1.	1.
[EC:3.1.1.17]	0.	0.	0.	0.	0.	0.	0.	0.	0.	0.	0.	0.	0.	0.	0.	0.	0.	0.	0.	0.	0.	0.	0.	0.	0.	0.	0.	0.	0.	0.	0.	0.	0.	0.	1.	0.	0.	0.	0.	1.	0.	0.	0.	0.	0.	0.	0.	0.	1.
[EC:3.1.1.22]	0.	0.	0.	0.	0.	0.	0.	0.	0.	0.	0.	0.	0.	0.	0.	0.	0.	0.	0.	0.	0.	0.	0.	0.	0.	0.	0.	0.	0.	0.	0.	0.	0.	0.	0.	0.	0.	0.	0.	0.	0.	0.	0.	0.	0.	0.	0.	0.	0.
[EC:3.1.1.23]	0.	0.	0.	0.	0.	0.	0.	0.	0.	0.	0.	0.	0.	0.	0.	0.	0.	0.	0.	0.	0.	0.	0.	0.	0.	0.	0.	0.	0.	0.	0.	0.	0.	0.	0.	0.	0.	0.	0.	0.	0.	0.	0.	0.	0.	0.	0.	0.	0.
[EC:3.1.1.24]	0.	0.	0.	0.	0.	0.	0.	0.	0.	0.	0.	0.	0.	0.	0.	0.	0.	0.	0.	0.	0.	0.	0.	0.	0.	0.	0.	0.	0.	0.	0.	0.	0.	0.	0.	0.	0.	0.	0.	0.2857142857142857	0.	0.	0.	0.	0.	0.	0.	0.	1.
[EC:3.1.1.3]	0.	0.	0.	1.	1.	0.2	0.	0.	0.	0.	0.	0.	0.	0.	0.	0.	0.7547169811320755	0.	0.	0.	0.	0.	0.	0.	0.	0.	0.	0.9333333333333333	0.8	0.	0.	0.5	0.	0.	0.	0.	0.	0.	0.	0.	0.	0.	0.18181818181818182	0.	0.	0.	0.	0.	0.
[EC:3.1.1.31]	1.	1.	1.	1.	0.15384615384615385	0.	0.7333333333333333	0.	0.953125	1.	0.	1.	1.	1.	1.	0.	0.	0.	0.	0.	0.	1.	1.	1.	1.	1.	1.	1.	1.	0.8979591836734694	1.	1.	0.	0.	1.	0.	1.	1.	0.	1.	1.	0.	1.	1.	0.	0.	0.	1.	1.
[EC:3.1.1.41]	0.88	0.	0.	0.	0.	0.	0.	0.	0.	1.	0.	0.	0.05555555555555555	0.	0.	0.	0.	0.8	0.	0.6666666666666666	1.	1.	0.46153846153846156	0.	0.	0.	0.	0.	1.	0.	1.	0.	0.	0.	0.	0.	0.	0.	0.	0.	0.	0.	0.9090909090909091	0.	0.	0.	1.	0.	1.
[EC:3.1.1.45]	0.	0.	0.	0.	0.	0.	0.	0.	1.	0.	0.	0.	0.	0.	0.	0.	0.	0.	0.	0.	0.	0.	0.	0.	0.	0.	0.	0.	0.	0.8775510204081632	0.	0.	0.	0.	0.	0.	1.	0.	0.	1.	0.	0.	0.	0.	0.	0.	0.	0.	1.
[EC:3.1.1.5]	0.	0.	0.	0.9285714285714286	0.15384615384615385	0.	0.8	0.	1.	0.	0.	0.	0.	0.	0.9166666666666666	0.	0.018867924528301886	0.	0.	0.6666666666666666	0.5	0.	0.46153846153846156	0.	0.	0.	0.	1.	1.	0.8979591836734694	0.	1.	0.	1.	0.	0.	0.	0.	0.	1.	0.	0.	0.09090909090909091	0.	0.	0.	0.	0.	0.
[EC:3.1.1.57]	0.	0.	0.	0.	0.	0.	0.	0.	0.	0.	0.	0.	0.	0.	0.	0.	0.	0.	0.	0.	0.	0.	0.	0.	0.	0.	0.	0.	0.	0.	0.	0.	0.	0.	0.	0.	0.	0.	0.	0.8571428571428571	0.	0.	0.	0.	0.	0.	0.	0.	0.
[EC:3.1.1.61]	0.	0.	0.	0.	1.	0.	0.	0.	0.984375	0.	0.8	0.	0.	0.	0.	0.	0.	0.	0.	0.	1.	0.	0.	0.	0.	0.	0.	0.	1.	0.8979591836734694	0.	1.	0.	1.	0.	0.	1.	0.	0.	1.	0.5	0.	0.	1.	0.	0.	1.	1.	1.
[EC:3.1.1.75]	0.	0.	0.	0.	0.	0.	0.	0.	0.	0.	0.	0.	0.	0.	0.	0.	0.	0.	0.	0.	0.	0.	0.	0.	0.	0.	0.	0.	0.	0.	0.	0.	0.	0.	0.	0.	0.	0.	0.	1.	0.	0.	0.	0.	0.	0.	0.	0.	0.
[EC:3.1.1.85]	0.	0.	0.	0.9285714285714286	0.07692307692307693	0.	0.	0.	1.	0.	0.	0.	0.	0.	0.	0.	0.	0.	0.	0.	0.	0.	0.	0.	1.	0.	0.	1.	0.	0.8979591836734694	0.	0.	0.	0.	0.	0.	0.	0.	0.	0.	0.	0.	0.	0.	0.	0.	1.	0.	0.
[EC:3.1.2.1]	0.	0.	0.	0.	0.	0.	0.	0.	0.	0.	0.	0.	0.	0.	0.	0.	0.	0.	0.	0.	0.	0.	0.	0.	0.	0.	0.	0.	0.	0.	0.	0.	0.	0.	0.	0.	0.	0.	0.	0.	0.	0.	0.	0.	0.	0.	0.	0.	0.
[EC:3.1.2.12]	0.	0.	0.	0.2857142857142857	0.	0.	0.8	0.	1.	0.	0.	0.	0.	0.	0.	0.	0.	0.	0.	0.	0.	0.	0.	0.	1.	0.	0.	0.13333333333333333	0.	0.7346938775510204	0.	0.	0.	0.	1.	1.	0.	0.	0.	0.2857142857142857	0.	0.3333333333333333	0.	0.	0.	0.	0.	0.	0.
[EC:3.1.21.2]	0.	1.	1.	0.9285714285714286	1.	0.	0.	0.	1.	1.	0.8	1.	0.	1.	1.	0.	0.9811320754716981	0.	1.	1.	1.	0.	0.	1.	0.	1.	1.	1.	1.	0.8979591836734694	0.	1.	0.	1.	1.	0.	0.	0.	0.	0.14285714285714285	1.	0.	1.	0.	1.	1.	0.5	1.	0.
[EC:3.1.2.21]	1.	0.	0.	0.	0.	0.	0.	0.95	0.	0.8571428571428571	0.	0.	0.8888888888888888	0.	0.	0.	0.	0.6	0.	0.	0.	1.	0.7692307692307693	0.	0.	0.8	0.	0.	0.	0.	1.	0.	0.8571428571428571	0.	0.	1.	0.	1.	0.	0.	0.	0.	0.	0.	0.	0.	0.	0.	0.
[EC:3.1.2.23]	0.	0.	0.	0.	0.	0.	0.	0.	0.	0.	0.	0.	0.	0.	0.	0.	0.	0.	0.	0.	0.	0.	0.	0.	0.	0.	0.	0.	0.	0.	0.	0.	0.	0.	0.	0.	0.	0.	0.	0.5714285714285714	0.	0.	0.	0.	0.	0.	0.	0.	0.
[EC:3.1.22.4]	0.	1.	1.	0.	0.	1.	0.8	0.	1.	0.	0.8	1.	0.	1.	0.9166666666666666	1.	0.	0.	1.	0.	1.	0.	0.	0.	1.	0.	1.	0.2	0.	0.8979591836734694	0.	0.	0.	0.	1.	0.	1.	0.	1.	1.	0.	1.	1.	1.	1.	1.	1.	0.	1.
[EC:3.1.2.28]	0.	0.	0.	0.	0.	0.	0.	0.	1.	0.	0.	0.	0.	0.	0.	0.	0.	0.	0.	0.	0.	0.	0.	0.	0.	0.	0.	0.	0.	0.8979591836734694	0.	0.	0.	0.	0.	0.	0.	0.	0.	0.	0.	0.	0.	0.	0.	0.	0.	0.	0.
[EC:3.1.2.6]	0.	0.	0.	0.6428571428571429	0.	0.2	0.7333333333333333	0.05	1.	0.	0.	0.	0.	0.	0.	0.	0.	0.	0.	0.	0.	0.	0.	0.	1.	0.	0.	0.8	0.06666666666666667	0.8979591836734694	0.	0.	0.	0.	1.	0.	0.	1.	0.	1.	0.	0.	0.	0.	0.	0.	0.	0.	0.
[EC:3.1.26.12]	0.	0.	0.	0.	0.	0.	0.8	0.	1.	0.	0.	0.	0.	0.	1.	0.	0.	0.	0.	0.	0.	0.	0.	0.	1.	0.	0.	0.	0.	0.8775510204081632	0.	0.	0.	0.	1.	0.	0.	0.	0.	1.	0.	0.	1.	0.	0.	0.	0.	0.	1.
[EC:3.1.26.4]	1.	1.	1.	1.	1.	1.	0.8	1.	1.	1.	0.8	1.	1.	1.	1.	1.	0.9811320754716981	1.	1.	1.	1.	1.	1.	1.	1.	1.	1.	1.	1.	0.8979591836734694	1.	1.	1.	1.	1.	1.	1.	1.	1.	1.	1.	1.	1.	1.	1.	1.	1.	1.	1.
[EC:3.1.3.1]	0.	1.	1.	1.	0.	0.	0.	0.	0.984375	1.	0.	0.	0.	1.	0.3333333333333333	0.	0.9622641509433962	0.	0.	0.	1.	0.	0.15384615384615385	0.	0.	0.	1.	1.	1.	0.	0.	0.	0.	0.	0.6666666666666666	0.	1.	0.	0.	1.	0.	1.	0.	0.	0.	0.	0.	0.	1.
[EC:3.1.3.10]	0.	0.	0.	0.	0.	0.	0.	0.	0.984375	0.	0.	0.	0.	0.	0.	1.	0.	0.	0.	0.	0.	0.	0.	0.	0.	0.	0.	0.	0.	0.8775510204081632	0.	0.	0.	0.	0.	0.	0.	0.	1.	0.	0.	0.	0.	0.	0.	0.	0.	0.	0.
[EC:3.1.3.11]	0.	1.	1.	1.	1.	1.	0.7333333333333333	0.	1.	1.	0.8	1.	0.	1.	0.	1.	0.9622641509433962	1.	0.	0.	1.	0.	0.8461538461538461	1.	1.	1.	1.	1.	1.	0.8979591836734694	1.	1.	0.	1.	1.	0.	1.	1.	1.	1.	0.5	1.	0.	1.	1.	0.	0.	0.	1.
[EC:3.13.1.1]	0.	0.	0.	0.	0.	0.	0.	0.	0.	0.	0.	0.	0.	0.	0.	0.	0.	0.	0.	0.	0.	0.	0.	0.	0.	0.	0.	0.	0.	0.	0.	0.	0.	0.	0.	0.	0.	0.	0.	0.	0.	0.	0.	0.	0.	0.	0.	0.	0.
[EC:3.1.3.12]	0.	0.	0.	0.	0.	0.	0.	0.	0.984375	0.	0.	0.	0.	0.	0.	0.	0.	0.	0.	0.	0.	0.	0.	0.	0.	0.	0.	0.	0.	0.8979591836734694	0.	0.	0.	0.	0.	0.	0.	0.	0.	1.	0.	0.	1.	0.	0.	0.	0.	0.	1.
[EC:3.1.3.15]	0.	0.	1.	1.	1.	0.6	0.	0.	0.	0.	0.8	1.	0.	1.	0.	0.	0.	0.8666666666666667	0.	1.	1.	0.	1.	1.	0.	0.8	1.	1.	1.	0.	1.	1.	1.	1.	0.	1.	0.	1.	0.	0.	1.	0.	1.	1.	1.	1.	1.	1.	1.
[EC:3.1.3.16]	0.	0.	0.	0.	0.	0.	0.	0.	0.	0.	0.	0.	0.	0.	0.	0.	0.	0.	0.	0.	0.	0.	0.	0.	0.	0.	0.	0.	0.	0.	0.	0.	0.	0.	0.	0.	0.	0.	0.	0.	0.	0.	0.	0.	0.	0.	0.	0.	0.
[EC:3.1.3.18]	1.	1.	1.	1.	0.15384615384615385	0.	0.8	0.05	1.	1.	0.8	1.	1.	1.	1.	1.	0.9811320754716981	0.	1.	0.	1.	1.	0.	0.	1.	0.	1.	1.	0.	0.8979591836734694	1.	1.	1.	1.	1.	1.	1.	1.	1.	1.	1.	0.	0.	1.	1.	1.	1.	1.	1.
[EC:3.1.3.2]	0.	1.	0.	0.	0.	0.	0.8	1.	0.984375	0.	0.	0.	0.	0.	0.	1.	0.	0.4	1.	0.	0.	0.	0.	0.	0.	0.	0.	0.	0.	0.8979591836734694	0.	0.	0.	0.	0.	0.	1.	0.	0.	0.	0.	0.	0.	0.	0.	1.	0.	0.	0.
[EC:3.1.3.25]	1.	1.	1.	1.	0.	0.	0.8	1.	0.984375	1.	0.	0.	1.	1.	1.	0.	0.9811320754716981	1.	1.	0.	0.	1.	1.	1.	1.	1.	1.	1.	1.	0.8979591836734694	1.	0.	1.	0.	1.	1.	0.	1.	1.	1.	0.	0.	0.	0.	0.	0.	0.	0.	1.
[EC:3.1.3.27]	0.	0.	0.	0.	0.	1.	0.8	0.	1.	0.	0.	0.	0.	1.	0.	0.	0.	0.	1.	0.	0.	0.	0.	0.	1.	0.	0.	0.	0.	0.8979591836734694	0.	0.	0.	0.	1.	0.	0.	0.	0.	0.	0.	0.	0.	0.	0.	0.	0.	0.	1.
[EC:3.1.3.3]	0.32	1.	1.	0.	0.	0.	0.8	0.	1.	0.	0.	0.	1.	1.	1.	1.	0.	1.	0.	0.	0.	1.	1.	0.	1.	0.	1.	0.	0.	0.8979591836734694	1.	0.	1.	0.	1.	1.	1.	1.	1.	1.	0.	1.	1.	1.	0.	0.	0.	0.	1.
[EC:3.1.3.41]	1.	0.	0.	1.	0.	1.	0.	1.	0.	1.	0.	0.	0.9444444444444444	0.	0.	0.	0.018867924528301886	1.	0.	0.	0.	1.	1.	1.	0.	1.	0.	1.	1.	0.	1.	0.	1.	0.	0.	1.	0.	1.	0.	0.	0.	0.	0.	0.	0.	0.	0.	0.	0.
[EC:3.1.3.45]	0.	1.	1.	0.	0.	1.	0.8	0.	1.	0.	0.	1.	0.	1.	0.	1.	0.	0.	0.	0.	0.	0.	0.	0.	1.	0.	1.	0.	0.	0.8979591836734694	0.	0.	0.	0.3333333333333333	1.	0.	1.	0.	1.	0.14285714285714285	0.	1.	0.	0.	0.	1.	0.	0.	0.
[EC:3.1.3.5]	0.	1.	1.	1.	0.9230769230769231	0.	0.8	0.95	1.	0.	0.	1.	1.	1.	0.3333333333333333	1.	0.018867924528301886	0.8666666666666667	1.	0.	1.	0.	0.9230769230769231	0.9459459459459459	1.	0.	1.	1.	0.	0.8979591836734694	1.	1.	0.	0.	1.	0.	1.	1.	1.	1.	0.	1.	0.6363636363636364	1.	0.	1.	0.	1.	1.
[EC:3.1.3.7]	0.	1.	1.	0.	0.	0.	0.8	0.	0.984375	0.	0.	0.	0.	1.	0.	0.	0.	0.	0.	0.	0.	0.	0.	0.	0.06666666666666667	0.	1.	0.	0.	0.8979591836734694	0.	0.	0.	0.	1.	0.	0.	0.	0.	1.	0.	0.	0.	0.	0.	0.	0.	0.	0.
[EC:3.1.3.70]	0.	0.	0.	0.	0.	0.	0.	0.	0.9375	0.	0.	0.	0.	0.	0.	0.	0.	0.	0.	0.	0.	0.	0.	0.	0.	0.	0.	0.	0.	0.8979591836734694	0.	0.	0.	0.	0.	0.	0.	0.	0.	0.	0.	0.	0.	0.	0.	0.	0.	0.	0.
[EC:3.1.3.71]	0.	0.	0.	0.	1.	0.	0.	0.	0.	0.	0.	0.	0.	0.	0.	0.	0.	0.	0.	1.	0.	0.	0.	0.	0.	0.	0.	0.	0.9333333333333333	0.	0.	1.	0.	0.	0.	0.	0.	0.	0.	0.	0.	1.	0.	0.	0.	0.	0.	0.	0.
[EC:3.1.3.73]	0.	1.	1.	0.	1.	1.	0.	0.	1.	0.	0.8	1.	0.	0.	0.	0.	0.	0.	0.5	1.	0.	0.	0.6153846153846154	1.	0.	0.	1.	0.	0.	0.8979591836734694	1.	1.	0.	1.	0.	0.	1.	0.	0.	0.7142857142857143	0.	1.	0.	1.	0.	1.	1.	1.	0.
[EC:3.1.3.77]	0.	0.	0.	0.	0.	0.	0.	0.	0.	0.	0.	0.	0.	0.	0.	0.	0.	0.	0.	0.	0.	0.	0.	0.	0.	0.	0.	0.	0.	0.	0.	0.	0.	0.	0.	0.	0.	0.	0.	0.	0.	0.	0.	0.	0.	0.	0.	0.	0.
[EC:3.1.3.78]	0.	0.	0.	0.	0.	0.	0.	0.	0.	0.	0.	0.	0.	0.	0.	0.	0.	0.	0.	0.	0.	0.	0.	0.	0.	0.	0.	0.	0.	0.8979591836734694	0.	0.	0.	0.	0.	0.	0.	0.	0.	0.	0.	0.	0.	0.	0.	0.	0.	0.	0.
[EC:3.1.3.8]	0.	0.	0.	0.	0.	0.	0.	0.	0.	0.	0.	0.	0.	0.	0.	0.	0.	0.	0.	0.	0.	0.	0.	0.	0.	0.	0.	0.	1.	0.	0.	0.	0.	0.	0.	0.	1.	0.	0.	0.	0.	0.	0.	0.	0.	0.	0.	0.	1.
[EC:3.1.3.87]	0.	0.	0.	1.	0.	0.	0.	0.	0.	0.	0.	0.	0.	0.	0.	0.	0.	0.	0.	0.	0.	0.	0.	0.	0.	0.	0.	1.	0.9333333333333333	0.	0.	0.	0.	0.	0.	0.	0.	0.	0.	0.	0.	0.	0.	0.	0.	0.	0.	0.	0.
[EC:3.1.3.90]	0.96	0.	0.	1.	0.8461538461538461	0.	0.	1.	0.	1.	0.	0.	1.	0.	0.	0.	0.	1.	0.	1.	0.	1.	0.	0.	0.	1.	0.	0.9333333333333333	0.	0.	1.	0.	1.	0.	0.	1.	0.	1.	0.	0.	0.5	0.	0.	0.	0.	1.	0.	0.	0.
[EC:3.1.4.12]	0.	0.	0.	1.	0.	0.	0.	0.	0.	0.	0.	0.	0.	0.	0.	0.	0.	0.	0.	0.	0.	0.	0.	0.	0.	0.	0.	1.	0.	0.	0.	0.	0.	0.	0.	0.	0.	0.	0.	0.	0.	0.	0.	0.	0.	0.	0.	0.	0.
[EC:3.1.4.14]	0.	0.	0.	0.	0.	0.	0.	0.	0.984375	0.	0.	0.	0.	0.	0.	0.	0.	0.	0.	0.	0.	0.	0.	0.	0.	0.	0.	0.	0.	0.8571428571428571	0.	0.	0.	0.	0.	0.	0.	0.	0.	0.	0.	0.	0.	0.	0.	0.	0.	0.	0.
[EC:3.1.4.17]	0.	0.	0.	0.	0.	0.	0.	0.	0.	0.	0.	0.	0.	0.	0.	0.	0.	0.	0.	0.	0.	0.	0.	0.	0.	0.	0.	0.	0.	0.	0.	0.	0.	0.	0.	0.	1.	0.	0.	0.	0.	0.	0.	0.	0.	0.	0.	0.	0.
[EC:3.1.4.3]	0.	0.	0.	1.	0.9230769230769231	0.	0.	0.	0.	0.	0.	0.	0.	0.	0.	0.	0.6981132075471698	0.	0.	1.	0.	0.	0.	1.	0.	0.	0.	1.	0.	0.	0.	0.	0.	0.	0.	0.	0.	0.	0.	0.	0.	0.	0.	1.	0.	0.	1.	0.	0.
[EC:3.1.4.46]	1.	1.	1.	1.	1.	1.	0.8	0.95	1.	1.	0.8	0.	1.	1.	0.16666666666666666	0.	0.9811320754716981	0.8	1.	1.	0.	1.	1.	1.	0.	1.	1.	1.	1.	0.8979591836734694	1.	1.	0.	1.	0.6666666666666666	1.	1.	1.	0.	0.14285714285714285	0.5	0.	1.	1.	0.	0.	0.	1.	1.
[EC:3.1.4.55]	0.	1.	1.	0.	0.	0.	0.	0.	1.	0.8571428571428571	0.8	0.	0.	1.	0.	1.	0.	0.	0.	0.3333333333333333	1.	0.	0.	0.	0.	0.	1.	0.	0.	0.02040816326530612	0.	0.	0.	0.	0.	0.	1.	0.	1.	1.	0.5	0.	0.	0.	0.	0.	0.	0.	0.
[EC:3.1.5.1]	0.	1.	1.	0.	1.	0.	0.7333333333333333	0.	1.	0.8571428571428571	0.	1.	0.6666666666666666	1.	1.	1.	0.	0.	1.	1.	1.	0.	0.	0.972972972972973	0.	0.	1.	0.	0.	0.8979591836734694	0.	1.	0.	1.	1.	0.25	1.	0.	1.	1.	1.	1.	1.	1.	1.	0.	1.	1.	1.
[EC:3.1.6.1]	0.	1.	1.	0.	0.	0.	0.	0.	0.6875	0.	0.	0.	0.	1.	0.	1.	0.	0.	0.	0.	0.	0.	0.	0.	0.	0.	1.	0.	0.	0.7142857142857143	0.	0.	0.	0.	0.	0.	1.	0.	0.	0.14285714285714285	0.	0.	0.	0.	0.	0.	0.	0.	0.
[EC:3.1.7.2]	0.04	0.	0.	0.	0.	0.2	0.6666666666666666	0.	1.	0.	0.	0.	0.	0.	0.	0.	0.	0.	0.	0.	0.	0.	0.	0.	0.9333333333333333	0.	0.	0.	0.	0.8571428571428571	0.	0.	0.	0.	1.	0.	0.	0.	0.	0.	0.	0.	0.	0.	0.	0.	0.	0.	0.
[EC:3.2.1.1]	1.	1.	1.	0.5	0.15384615384615385	0.	0.	0.05	1.	0.	0.	0.	0.	1.	0.5	1.	0.	0.8	0.	0.	0.	1.	0.9230769230769231	0.	0.	0.	1.	0.9333333333333333	1.	0.8775510204081632	1.	1.	1.	0.	0.	1.	1.	1.	1.	0.	0.	0.6666666666666666	0.09090909090909091	0.	1.	1.	0.	0.	0.
[EC:3.2.1.10]	0.	0.	0.	1.	0.15384615384615385	0.	0.	0.	0.	0.	0.	0.	0.	0.	1.	0.	0.	0.	0.	0.	0.	0.	0.	1.	0.	0.	1.	1.	1.	0.	0.	1.	0.	1.	0.	0.	0.	0.	0.	0.	0.5	0.	0.	0.	0.	0.	0.	1.	0.
[EC:3.2.1.122]	0.	0.	0.	0.	0.7692307692307693	0.	0.	0.	0.515625	0.	0.8	0.	0.	0.	0.	0.	0.	0.	0.	0.3333333333333333	0.	0.	0.	0.05405405405405406	0.	1.	0.	0.	1.	0.	0.	1.	0.	0.	0.	0.	0.	0.	0.	0.	0.5	0.	0.	0.	0.	1.	0.	0.	0.
[EC:3.2.1.132]	0.	0.	0.	0.	0.	0.	0.	0.	0.	0.	0.	0.	0.	0.	0.	0.	0.	0.	0.	0.	0.	0.	0.	0.	0.	0.	0.	0.	0.9333333333333333	0.	0.	1.	0.	0.	0.	0.	0.	0.	0.	0.	0.5	0.	0.	0.	0.	0.	0.	0.	0.
[EC:3.2.1.14]	0.	1.	0.	1.	0.8461538461538461	0.	0.	0.	0.	0.	0.	0.	0.	0.	0.	0.	0.	0.	1.	0.3333333333333333	0.	0.	1.	1.	0.	0.2	0.	1.	0.	0.	0.	1.	0.	0.	0.	0.	1.	0.	0.	0.	0.5	0.	0.	0.	0.	0.	1.	1.	0.
[EC:3.2.1.141]	0.	0.	0.	0.	0.	0.	0.	0.	0.	0.	0.	0.	0.	0.	0.	0.	0.	0.	0.	0.	0.	0.	0.	0.	0.	0.	0.	0.	0.	0.	0.	0.	0.	0.	0.	0.	0.	0.	0.	0.5714285714285714	0.	0.	0.	0.	0.	0.	0.	0.	1.
[EC:3.2.1.15]	0.	0.	0.	0.	0.	0.	0.	0.	0.	0.	0.	0.	0.	0.	0.	0.	0.	0.	0.	0.	0.	0.	0.	0.	0.	0.	0.	0.	0.	0.	0.	0.	0.	0.	0.	0.	0.	0.	0.	0.	0.	0.	0.	0.	0.	0.	0.	0.	0.
[EC:3.2.1.165]	0.	0.	0.	0.	0.	0.	0.	0.	0.	0.	0.	0.	0.	0.	0.	0.	0.	0.	0.	0.	0.	0.	0.	0.	0.	0.	0.	0.	0.	0.	0.	0.	0.	0.	0.	0.	0.	0.	1.	0.	0.	0.	0.	0.	0.	0.	0.	0.	0.
[EC:3.2.1.18]	1.	1.	1.	0.	0.	0.	0.	0.	0.	0.	0.	0.	0.05555555555555555	1.	0.16666666666666666	1.	0.	0.7333333333333333	0.	1.	0.	1.	0.	0.	0.	0.	1.	0.	0.	0.02040816326530612	0.	0.	0.	0.	0.	0.	0.	0.	0.	0.	0.	1.	1.	0.	0.	0.	0.	0.	0.
[EC:3.2.1.183]	0.	0.	0.	0.	0.	0.	0.	0.	0.	0.	0.	0.	0.	0.	0.	0.	0.	0.	0.	0.	0.	0.	0.	0.	0.8666666666666667	0.	0.	0.	0.	0.	0.	0.	0.	0.	0.	0.	1.	0.	0.	0.	0.	0.	0.	0.	0.	0.	0.	0.	0.
[EC:3.2.1.184]	0.	0.	0.	0.	0.23076923076923078	0.	0.	0.	0.	0.	0.	0.	0.	0.	0.	0.	0.	0.	0.	0.	0.	0.	0.	0.	0.	0.6	0.	0.	0.	0.	0.	0.	0.	0.	0.	0.	0.	0.	0.	0.	0.	0.	0.	0.	0.	0.	1.	0.	0.
[EC:3.2.1.20]	0.	1.	1.	1.	1.	0.	0.06666666666666667	0.	1.	1.	0.8	0.	0.	1.	1.	1.	0.9811320754716981	0.	0.	1.	0.	0.	0.9230769230769231	1.	0.	1.	1.	1.	1.	0.8979591836734694	0.	1.	0.	1.	1.	0.	1.	0.	1.	1.	1.	0.	1.	0.	0.	0.	0.	1.	1.
[EC:3.2.1.21]	1.	1.	1.	0.	0.	0.	0.	1.	1.	1.	0.	0.	0.7222222222222222	1.	1.	1.	0.	0.	1.	0.	0.	0.	0.15384615384615385	1.	0.	1.	1.	0.06666666666666667	0.	0.8979591836734694	0.	1.	0.	1.	0.	0.	1.	0.	1.	1.	0.5	0.	0.18181818181818182	0.	0.	0.	1.	1.	1.
[EC:3.2.1.22]	1.	1.	1.	0.	0.07692307692307693	0.	0.	0.	1.	0.	0.	0.	1.	1.	1.	1.	0.	0.4666666666666667	1.	1.	0.	0.	0.07692307692307693	0.	0.	0.8	1.	0.	1.	0.8775510204081632	1.	1.	0.	1.	0.	1.	1.	0.	1.	0.5714285714285714	1.	0.6666666666666666	0.18181818181818182	0.	0.	1.	0.	1.	1.
[EC:3.2.1.23]	1.	1.	1.	0.07142857142857142	0.	0.	0.	0.95	1.	1.	0.	0.	1.	1.	1.	1.	0.	0.	1.	1.	0.	1.	0.46153846153846156	0.	0.	1.	1.	0.	1.	0.02040816326530612	1.	1.	1.	1.	1.	0.	1.	1.	1.	0.	1.	1.	0.7272727272727273	0.	0.	0.	0.5	1.	1.
[EC:3.2.1.24]	1.	0.	1.	0.	0.07692307692307693	0.	0.	1.	0.046875	1.	0.	0.	0.7222222222222222	1.	0.8333333333333334	0.	0.	0.	0.	1.	0.	1.	0.6153846153846154	1.	0.	0.8	1.	0.	0.	0.	0.	0.	0.	0.	0.	0.	0.	1.	1.	0.	0.5	0.	1.	0.	0.	0.	0.	1.	0.
[EC:3.2.1.25]	0.	1.	1.	0.	0.	0.	0.	0.	0.	0.	0.	0.	0.	1.	0.	0.	0.	0.	0.	0.	0.	0.	0.	0.	0.	0.	0.	0.	0.	0.	0.	0.	0.	0.	0.	0.	1.	0.	0.	0.	0.5	1.	1.	0.	0.	0.	0.	0.	0.
[EC:3.2.1.26]	1.	0.	0.	0.5	0.15384615384615385	0.	0.	1.	0.515625	1.	0.8	0.	1.	0.	1.	0.	0.9811320754716981	1.	0.	1.	0.	1.	0.38461538461538464	0.	0.	1.	0.	0.4666666666666667	1.	0.	1.	1.	1.	1.	1.	0.75	1.	1.	0.	0.	0.	0.	0.	0.	0.	1.	0.	0.	0.
[EC:3.2.1.28]	0.	0.	0.	0.	0.	0.	0.	0.	1.	0.	0.	0.	0.	0.	0.	0.	0.	0.	0.	0.	0.	0.	0.	0.	0.	0.	0.	0.	0.	0.8979591836734694	0.	0.	0.	0.	0.	0.	1.	0.	0.	0.	0.	0.	0.	0.	0.	0.	0.	0.	0.
[EC:3.2.1.3]	0.	0.	0.	0.	0.	0.	0.	0.	0.	0.	0.	0.	0.	0.	0.	0.	0.	0.	0.	0.	0.	0.	0.	0.	0.	0.	0.	0.	0.	0.	0.	0.	0.	0.	0.	0.	0.	0.	0.	0.	0.	0.	0.	0.	0.	0.	0.	0.	0.
[EC:3.2.1.31]	0.04	0.	0.	0.	0.	0.	0.	0.05	0.9375	0.	0.	0.	1.	0.	0.5833333333333334	0.	0.	1.	0.	0.3333333333333333	0.	0.	0.	0.	0.	0.2	0.	0.	0.	0.04081632653061224	0.	0.	0.	0.	0.	0.	1.	0.	1.	0.	0.	0.	1.	0.	0.	0.	0.	1.	0.
[EC:3.2.1.37]	0.	1.	0.	0.	0.	0.	0.	0.	0.078125	0.	0.8	0.	0.	0.	0.5833333333333334	0.	0.	0.	0.	0.	0.	0.	1.	0.	0.	1.	0.	0.	1.	0.	0.	1.	0.	1.	0.	0.	1.	0.	0.	0.	0.	0.	0.	1.	0.	0.	0.	1.	0.
[EC:3.2.1.39]	0.	0.	0.	0.	0.	0.	0.	0.	0.	0.	0.	0.	0.	0.	0.	0.	0.	0.	0.	0.	0.	0.	0.	0.	0.	0.	0.	0.	0.	0.	0.	0.	0.	0.	0.	0.	0.	0.	0.	0.	0.	0.	0.	0.	0.	0.	0.	0.	0.
[EC:3.2.1.4]	0.	1.	0.	0.07142857142857142	0.07692307692307693	0.	0.	0.	0.984375	0.	0.8	0.	0.	0.	0.	1.	0.05660377358490566	0.	1.	0.	1.	0.	0.	0.	0.	0.	0.	0.	1.	0.8979591836734694	0.	0.	0.	1.	0.	0.	1.	0.	1.	0.42857142857142855	0.	0.	0.	1.	0.	0.	1.	1.	1.
[EC:3.2.1.45]	0.	1.	0.	0.	0.7692307692307693	0.	0.	0.	0.015625	0.	0.	0.	0.	1.	0.16666666666666666	0.	0.	0.	0.	0.	0.	0.	0.	0.	0.	0.	1.	0.	0.	0.42857142857142855	0.	1.	0.	0.	0.	0.	1.	0.	0.	0.	0.	0.	0.	0.	0.	0.	0.	1.	0.
[EC:3.2.1.51]	1.	1.	1.	0.2857142857142857	0.	0.	0.	0.	0.	0.	0.	0.	0.1111111111111111	1.	0.3333333333333333	1.	0.	0.	1.	1.	0.	1.	0.	0.	0.	0.	1.	0.06666666666666667	0.	0.	0.	0.	0.	0.	0.	0.	1.	1.	1.	0.	0.5	1.	1.	0.	0.	0.	0.	1.	1.
[EC:3.2.1.52]	1.	1.	1.	0.	0.15384615384615385	0.	0.7333333333333333	0.05	1.	1.	0.	1.	1.	1.	0.8333333333333334	1.	0.	0.7333333333333333	1.	0.6666666666666666	1.	1.	1.	0.	1.	0.2	1.	0.	1.	0.8979591836734694	1.	0.	0.	0.6666666666666666	1.	0.	1.	1.	1.	1.	1.	1.	1.	1.	0.	0.	1.	1.	0.
[EC:3.2.1.54]	0.	0.	0.	0.	0.	0.	0.	0.15	0.	0.	0.	0.	0.	0.	0.	0.	0.	0.	0.	0.	0.	0.	0.	0.	0.	0.	0.	0.	0.	0.	0.	0.	0.	0.	0.	0.	0.	0.	0.	0.	0.	0.	0.	0.	0.	0.	0.	0.	0.
[EC:3.2.1.55]	0.	1.	1.	0.	0.	0.	0.	0.	0.	0.	0.	0.	0.	1.	0.8333333333333334	0.	0.	0.	0.	0.	0.	0.	0.23076923076923078	0.	0.	0.8	1.	0.	1.	0.	0.	1.	0.	1.	0.	0.	1.	0.	1.	0.	0.	0.	0.9090909090909091	0.	0.	0.	1.	1.	1.
[EC:3.2.1.58]	0.	0.	0.	0.	0.	0.	0.	0.	0.	0.	0.	0.	0.	0.	0.3333333333333333	0.	0.	0.	0.	0.	0.	0.	0.	0.	0.	0.	0.	0.	0.	0.	0.	0.	0.	0.	0.	0.	0.	0.	0.	0.	0.	0.	0.	0.	0.	0.	0.	0.	0.
[EC:3.2.1.64]	0.	0.	0.	0.	0.	0.	0.	0.	0.	0.	0.	0.	0.	0.	0.	0.	0.	0.	0.	0.	0.	0.	0.	0.	0.	0.	0.	0.	0.9333333333333333	0.	0.	0.	0.	0.	0.	0.	0.	0.	0.	0.	0.	0.	0.	0.	0.	0.	0.	0.	0.
[EC:3.2.1.65]	0.	0.	0.	0.	0.	0.	0.	0.	0.	0.	0.	0.	0.	1.	0.	0.	0.	0.	0.	0.	0.	0.	0.	0.	0.	0.	0.	0.	0.	0.	0.	0.	0.	0.	0.	0.	0.	0.	1.	0.	0.	0.	0.	0.	0.	0.	0.	0.	0.
[EC:3.2.1.78]	0.	0.	1.	0.	0.	0.	0.	0.	0.	0.	0.	0.	0.	0.	0.	0.	0.	0.	1.	0.	0.	0.	0.	0.	0.	0.	1.	0.	1.	0.	0.	0.	0.	0.	0.	0.	1.	0.	0.	0.	0.	0.	0.	0.	0.	0.	1.	1.	0.
[EC:3.2.1.80]	0.	1.	1.	0.	0.	0.	0.	0.	0.	0.	0.	0.	0.	1.	0.	1.	0.	0.	0.	0.	0.	0.	0.	0.	0.	0.	1.	0.	1.	0.	1.	1.	0.	0.	0.	1.	0.	1.	0.	0.	0.	0.	0.	0.	0.	0.	0.	0.	0.
[EC:3.2.1.85]	1.	0.	0.	0.	0.	0.	0.	1.	0.	0.5714285714285714	0.	0.	0.8888888888888888	0.	0.	0.	0.9811320754716981	0.2	0.	0.	0.	1.	0.23076923076923078	0.	0.	1.	0.	0.	0.	0.	1.	0.	0.	0.	0.	1.	0.	1.	0.	0.	0.	0.	0.	0.	0.	1.	0.	0.	0.
[EC:3.2.1.86]	1.	0.	0.	1.	0.9230769230769231	0.	0.	1.	1.	1.	0.8	0.	1.	0.	0.	0.	0.9811320754716981	1.	0.	1.	0.	1.	1.	1.	0.	1.	0.	1.	1.	0.8979591836734694	1.	1.	0.8571428571428571	1.	0.	1.	0.	1.	0.	0.	1.	0.	1.	1.	0.	1.	0.	0.	1.
[EC:3.2.1.91]	0.	0.	0.	0.	0.	0.	0.	0.	0.	0.	0.	0.	0.	0.	0.	0.	0.	0.	0.	0.	0.	0.	0.	0.	0.	0.	0.	0.	0.	0.	0.	0.	0.	0.	0.	0.	0.	0.	0.	0.	0.	0.	0.	0.	0.	0.	0.5	0.	0.
[EC:3.2.1.93]	1.	0.	0.	1.	0.9230769230769231	0.	0.	1.	1.	0.14285714285714285	0.8	0.	0.9444444444444444	0.	0.	0.	0.9811320754716981	0.8	0.	0.6666666666666666	0.	0.	0.	1.	0.	1.	0.	1.	1.	0.8367346938775511	1.	1.	0.5714285714285714	0.	0.	1.	0.	1.	0.	0.	1.	0.	0.	0.	0.	1.	0.	0.	0.
[EC:3.2.1.96]	0.96	0.	0.	0.	0.	0.	0.	0.4	0.	0.	0.	0.	0.	0.	0.	0.	0.03773584905660377	0.	0.	0.	0.	1.	0.15384615384615385	0.	0.	0.	0.	0.	1.	0.	0.	0.	0.	0.	0.	0.	0.	0.	0.	0.	0.	0.	0.09090909090909091	0.	0.	0.	0.	0.	0.
[EC:3.2.2.1]	0.	0.	0.	1.	0.23076923076923078	0.	0.06666666666666667	0.	0.	1.	0.8	0.	0.	0.	0.16666666666666666	0.	0.9811320754716981	1.	0.	0.6666666666666666	0.5	0.	0.	0.	0.	1.	0.	1.	0.	0.	0.	0.	0.	0.	0.	0.	0.	0.	0.	0.	0.5	0.	0.18181818181818182	0.	1.	0.	0.	0.	1.
[EC:3.2.2.20]	1.	1.	1.	0.	0.3076923076923077	0.	0.8	1.	0.984375	1.	0.	1.	1.	1.	0.5833333333333334	0.	0.9811320754716981	1.	0.	0.	1.	1.	0.8461538461538461	1.	0.9333333333333333	0.8	1.	0.	0.	0.8979591836734694	1.	1.	1.	0.	1.	1.	1.	1.	0.	1.	0.5	0.	0.	0.	0.	0.	0.	0.	1.
[EC:3.2.2.21]	0.	0.	0.	1.	1.	0.	0.	0.	1.	1.	0.8	0.	0.	0.	0.	0.	0.9811320754716981	0.	0.	1.	1.	0.	0.	1.	0.	1.	0.	1.	1.	0.8775510204081632	1.	1.	0.	0.	0.	1.	1.	0.	0.	1.	0.5	0.	1.	0.	0.	1.	0.	0.	1.
[EC:3.2.2.26]	0.	0.	0.	0.	0.	0.	0.	0.	0.	0.	0.	0.	0.	0.	0.	0.	0.	0.	1.	0.	0.	0.	0.	0.	0.	0.	0.	0.	0.	0.	0.	0.	0.	0.	0.	0.	0.	0.	0.	0.	0.	0.	0.	0.	0.	0.	0.	0.	0.
[EC:3.2.2.27]	1.	1.	1.	0.9285714285714286	0.15384615384615385	1.	0.7333333333333333	1.	1.	1.	0.8	0.	1.	1.	1.	1.	0.9811320754716981	1.	1.	1.	1.	1.	1.	1.	1.	1.	1.	1.	1.	0.8979591836734694	1.	1.	1.	1.	1.	1.	1.	1.	1.	0.	1.	1.	1.	1.	1.	1.	0.	1.	1.
[EC:3.2.2.4]	0.	1.	1.	0.	0.	0.	0.	0.	1.	0.	0.	0.	0.	1.	0.	0.	0.	0.	0.	0.	0.	0.	0.	0.	0.	0.	1.	0.	0.	0.8979591836734694	0.	0.	0.	0.	0.	0.	0.	0.	0.	0.	0.	1.	0.	0.	0.	0.	0.	0.	0.
[EC:3.2.2.5]	0.	0.	0.	0.	0.	0.	0.	0.95	0.	0.	0.	0.	0.	0.	0.	0.	0.	0.	0.	0.	0.	0.	0.	0.	0.	0.	0.	0.	0.	0.	0.	0.	0.	0.	0.	0.	0.	0.	0.	0.	0.	0.	0.	0.	0.	0.	0.	0.	0.
[EC:3.2.2.8]	0.	0.	0.	0.	0.	0.	0.	0.	1.	0.	0.	0.	0.	0.	0.	0.	0.	0.	0.	0.	0.	0.	0.	0.	0.	0.	0.	0.	0.	0.02040816326530612	0.	0.	0.	0.	0.	0.	0.	0.	0.	0.	0.5	0.	0.	0.	0.	1.	0.	0.	0.
[EC:3.2.2.9]	1.	1.	1.	1.	1.	1.	0.8	1.	1.	1.	0.8	0.	0.9444444444444444	1.	1.	0.	0.9811320754716981	1.	0.	1.	0.	1.	1.	1.	1.	1.	0.	1.	1.	0.8979591836734694	1.	1.	1.	1.	1.	1.	1.	1.	1.	0.	1.	1.	1.	1.	1.	1.	0.	1.	0.
[EC:3.3.1.1]	0.	0.	1.	0.	0.	0.	0.	0.	0.	0.	0.	1.	0.	1.	0.75	0.	0.	0.	1.	0.	1.	0.	0.	0.	0.	0.	1.	0.	0.	0.	0.	0.	0.	0.	0.	0.	1.	0.	0.	1.	0.	0.	0.	0.	0.	0.	1.	0.	1.
[EC:3.3.2.1]	0.	0.	0.	1.	0.	0.	0.	0.	1.	0.	0.	0.	0.	0.	0.	0.	0.	0.	0.	0.	0.	0.	0.	0.	0.	0.	0.	1.	1.	0.8979591836734694	0.	0.	0.	0.	0.	0.	0.	0.	0.	0.	0.	0.	0.	0.	0.	0.	0.	0.	0.
[EC:3.3.2.8]	0.	0.	0.	0.	0.	0.	0.	0.	0.	0.	0.	0.	0.	0.	0.	0.	0.	0.	0.	0.	0.	0.	0.	0.	0.	0.	0.	0.	0.	0.	0.	0.	0.	0.	0.	0.	0.	0.	0.	0.	0.	0.	0.	0.	0.	0.	0.	0.	0.
[EC:3.4.11.1]	0.	0.	0.	1.	0.	1.	0.8	0.	1.	0.	0.6	0.	0.	0.	0.	0.	0.9622641509433962	0.	1.	1.	0.	0.	0.	0.	0.9333333333333333	0.	0.	1.	1.	0.8979591836734694	0.	1.	0.	0.	1.	0.	0.	0.	0.	1.	0.	0.	1.	1.	0.	0.	0.	1.	1.
[EC:3.4.11.2]	1.	1.	1.	0.	0.	0.	0.8	0.95	1.	0.	0.	0.	0.	0.	1.	0.	0.	1.	0.	0.	0.	1.	1.	0.	1.	0.	1.	0.	0.	0.8979591836734694	1.	0.	1.	0.	1.	1.	1.	1.	1.	0.	0.	0.	1.	0.	0.	0.	0.	0.	1.
[EC:3.4.11.23]	0.	0.	0.	0.	0.	0.	0.7333333333333333	0.	1.	0.	0.	0.	0.	0.	0.	0.	0.	0.	0.	0.	0.	0.	0.	0.	0.	0.	0.	0.	0.	0.8979591836734694	0.	0.	0.	0.	1.	0.	0.	0.	0.	0.	0.	0.	0.	0.	0.	0.	0.	0.	0.
[EC:3.4.11.5]	0.	0.	0.	1.	0.7692307692307693	1.	0.	0.	0.	0.	0.8	0.	0.	0.	0.	0.	0.018867924528301886	0.	0.	0.	0.	0.	0.	0.	1.	0.	0.	1.	0.9333333333333333	0.673469387755102	0.	0.	0.	0.	0.	0.	1.	0.	1.	1.	0.	0.	1.	0.	0.	0.	0.	0.	0.
[EC:3.4.13.22]	0.	1.	1.	0.	0.	0.	0.	0.	0.671875	0.14285714285714285	0.	0.	0.	1.	0.	1.	0.	0.	1.	0.	1.	0.	0.	0.	0.4	0.4	0.	0.	0.	0.8367346938775511	0.	0.	0.	0.	0.	0.	1.	0.	1.	0.5714285714285714	0.	1.	0.	0.	0.	0.	0.	0.	0.
[EC:3.4.16.4]	1.	0.	0.	1.	1.	1.	0.7333333333333333	1.	1.	1.	0.8	1.	1.	0.	0.	0.	0.9811320754716981	1.	0.	1.	1.	1.	1.	1.	1.	1.	0.	1.	1.	0.8979591836734694	1.	1.	1.	1.	1.	1.	0.	1.	1.	1.	1.	0.	0.	1.	1.	1.	1.	1.	1.
[EC:3.4.21.107]	0.	0.	0.	0.	0.	0.	0.	0.	1.	0.	0.	0.	0.	0.	0.	0.	0.	0.	0.	0.	0.	0.	0.	0.	0.	0.	0.	0.	0.	0.8979591836734694	0.	0.	0.	0.	0.6666666666666666	0.	0.	0.	0.	0.	0.	0.	0.	0.	0.	0.	0.	0.	0.
[EC:3.4.21.89]	1.	1.	1.	1.	1.	1.	0.7333333333333333	1.	1.	1.	0.8	1.	1.	1.	1.	1.	0.9811320754716981	1.	1.	1.	1.	1.	1.	1.	1.	1.	1.	1.	1.	0.8979591836734694	1.	1.	1.	1.	1.	1.	1.	1.	1.	1.	1.	1.	1.	1.	1.	1.	1.	1.	1.
[EC:3.4.23.36]	1.	1.	1.	1.	1.	1.	0.7333333333333333	1.	1.	1.	0.8	1.	1.	1.	1.	1.	0.9811320754716981	1.	1.	0.6666666666666666	1.	1.	1.	1.	1.	1.	1.	1.	1.	0.8979591836734694	1.	1.	1.	1.	1.	1.	1.	1.	1.	1.	1.	1.	1.	1.	1.	1.	1.	1.	1.
[EC:3.4.24.25]	0.	0.	0.	0.	0.	0.	0.	0.	0.	0.	0.	0.	0.	0.	0.	0.	0.	0.	0.	0.	0.	0.	0.	0.	0.	0.	0.	0.	0.	0.	0.	0.	0.	0.	0.	0.	0.	0.	0.	0.	0.	0.	0.	0.	0.	0.	0.	0.	0.
[EC:3.4.24.29]	0.	0.	0.	0.	0.	0.	0.	0.	0.	0.	0.	0.	0.	0.	0.	0.	0.9811320754716981	0.	0.	0.	0.	0.	0.	0.	0.	0.	0.	0.	0.	0.	0.	0.	0.	0.	0.	0.	0.	0.	0.	0.	0.	0.	0.	0.	0.	0.	0.	0.	0.
[EC:3.4.24.84]	0.	0.	0.	0.	0.	0.	0.	0.	0.	0.	0.	0.	0.	0.	0.	0.	0.	0.	0.	0.	1.	0.	0.	0.	0.	0.	0.	0.	0.	0.	0.	0.	0.	0.	0.	0.	0.	0.	0.	0.	0.	0.	0.	0.	0.	0.	0.	0.	0.
[EC:3.4.25.1]	0.	0.	0.	0.	0.	0.	0.	0.	0.	0.	0.	0.	0.	0.	0.	0.	0.	0.	0.	0.	0.	0.	0.	0.	0.	0.	0.	0.	0.	0.	0.	0.	0.	0.	0.	0.	0.	0.	0.	0.	0.	0.	1.	0.	0.	0.	0.	0.	1.
[EC:3.5.1.1]	1.	1.	1.	1.	1.	1.	0.4666666666666667	0.95	1.	1.	0.8	1.	1.	1.	0.	1.	0.9811320754716981	1.	1.	1.	1.	1.	1.	1.	1.	1.	1.	1.	1.	0.8979591836734694	1.	1.	1.	0.	1.	1.	1.	1.	0.	0.	0.5	1.	1.	1.	1.	0.	0.	1.	1.
[EC:3.5.1.10]	0.	1.	0.	0.	0.	0.	0.8	0.	1.	0.	0.	0.	0.	1.	0.	0.	0.	0.	1.	0.	0.	0.	0.	0.	0.	0.	0.	0.	1.	0.8979591836734694	0.	0.	0.	0.	0.	0.	1.	0.	1.	1.	0.	0.	1.	0.	0.	0.	0.	0.	1.
[EC:3.5.1.106]	0.	0.	0.	0.	0.	0.	0.	0.	0.	0.	0.	0.	0.	0.	0.	0.	0.	0.	0.	0.	0.	0.	0.	0.	0.	0.	0.	0.	0.	0.	0.	0.	0.	0.	0.	0.	0.	0.	0.	0.	0.	0.	0.	0.	0.	0.	0.	0.	0.
[EC:3.5.1.107]	0.	0.	0.	0.	0.	0.	0.	0.	0.	0.	0.	0.	0.	0.	0.	0.	0.	0.	0.	0.	0.	0.	0.	0.	0.	0.	0.	0.	0.	0.	0.	0.	0.	0.	0.	0.	0.	0.	0.	0.	0.	0.	0.	0.	0.	0.	0.	0.	0.
[EC:3.5.1.108]	0.	0.	0.	0.	0.	1.	0.8	0.	1.	0.	0.	1.	0.	0.	0.	0.	0.	0.	0.	0.	0.	0.	0.	0.	1.	0.	0.	0.	0.	0.8979591836734694	0.	0.	0.	0.	1.	0.	0.	0.	0.	1.	0.	0.	0.	0.	0.	1.	0.	0.	0.
[EC:3.5.1.11]	0.	0.	0.	1.	0.	0.	0.	0.	0.171875	0.	0.	0.	0.	0.	0.	0.	0.	0.	0.	0.	0.	0.	0.	0.	0.	0.	0.	0.8	0.	0.	0.	0.	0.	0.	0.	0.	1.	0.	0.	0.	0.	0.	0.	0.	0.	0.	0.	0.	0.
[EC:3.5.1.110]	0.	0.	0.	0.	0.	0.	0.	0.	0.984375	0.	0.	0.	0.	0.	0.	0.	0.	0.	0.	0.	0.	0.	0.	0.	0.	0.	0.	0.	0.	0.	0.	0.	0.	0.	0.	0.	0.	0.	0.	0.14285714285714285	0.	0.	0.	0.	0.	0.	0.	0.	0.
[EC:3.5.1.15]	0.	0.	0.	0.	0.	0.	0.	0.	0.	0.	0.	0.	0.	0.	0.	0.	0.	0.	1.	0.	0.	0.	0.	0.	0.	0.	0.	0.	0.	0.	0.	0.	0.	0.	0.	0.	0.	0.	0.	0.	0.	0.	0.	0.	0.	0.	0.	0.	0.
[EC:3.5.1.16]	0.	1.	1.	1.	0.	0.	0.	0.	1.	0.	0.8	0.	0.	0.	0.	0.	0.	0.	0.	0.	0.	0.	0.8461538461538461	0.	0.	0.	1.	1.	1.	0.8775510204081632	0.	0.	0.	0.	1.	0.	1.	0.	1.	0.8571428571428571	0.5	0.	0.	0.	0.	0.	0.	0.	1.
[EC:3.5.1.18]	1.	0.	0.	1.	0.8461538461538461	1.	0.8	0.	1.	1.	0.8	0.	1.	0.	1.	0.	0.9811320754716981	0.8	0.	1.	1.	1.	0.15384615384615385	1.	1.	1.	0.	1.	1.	0.8979591836734694	1.	0.	0.42857142857142855	0.	1.	1.	0.	1.	0.	1.	1.	0.	1.	1.	0.	0.	0.	0.	1.
[EC:3.5.1.2]	0.	1.	1.	1.	0.7692307692307693	1.	0.	0.	1.	0.	0.8	0.	0.	1.	0.	0.	0.	0.	0.	1.	0.	0.	0.	0.	0.	1.	1.	1.	1.	0.8571428571428571	0.	0.	0.	0.	0.	0.	0.	0.	1.	0.8571428571428571	0.5	0.	0.	1.	0.	0.	0.	0.	0.
[EC:3.5.1.24]	0.	1.	1.	0.9285714285714286	0.5384615384615384	0.	0.	0.	0.03125	1.	0.	0.	0.	0.	1.	0.	0.9811320754716981	0.	0.	1.	0.5	0.	0.8461538461538461	0.9459459459459459	0.	1.	1.	1.	1.	0.	0.	1.	0.	1.	0.	0.	1.	0.	0.	1.	1.	0.	0.	0.	1.	0.	0.	0.	0.
[EC:3.5.1.25]	1.	1.	1.	1.	1.	1.	0.8	1.	1.	1.	0.8	0.	1.	1.	1.	0.	0.9811320754716981	1.	0.	1.	0.	1.	1.	1.	0.	1.	1.	1.	1.	0.8979591836734694	1.	1.	1.	1.	1.	1.	1.	1.	0.	0.	1.	0.	1.	1.	0.	1.	1.	1.	1.
[EC:3.5.1.26]	0.	0.	0.	0.	0.	0.	0.	0.	0.	0.	0.2	0.	0.	0.	0.	0.	0.	0.	0.	0.	0.	0.	0.	0.	0.	0.	0.	0.	0.	0.	0.	0.	0.	0.	0.	0.	1.	0.	0.	0.	0.	0.	0.	0.	0.	0.	0.	0.	0.
[EC:3.5.1.32]	0.	0.	0.	0.	0.	0.	0.	0.	0.421875	0.	0.	0.	0.	0.	0.	0.	0.018867924528301886	0.13333333333333333	0.	0.	0.	0.	0.	0.	0.	1.	0.	0.	0.	0.	0.	0.5	0.	0.	0.	0.	0.	0.	0.	1.	0.	0.	0.	1.	0.	0.	0.	0.	0.
[EC:3.5.1.38]	0.	0.	0.	0.	0.	0.	0.	0.	0.	0.	0.	0.	0.	0.	0.	0.	0.	0.	0.	0.	0.	0.	0.	0.	0.	0.	0.	0.	0.	0.	0.	0.	0.	0.	0.	0.	0.	0.	0.	0.	0.	0.	0.	0.	0.	0.	0.	0.	0.
[EC:3.5.1.4]	0.	0.	0.	1.	0.	0.	0.	1.	0.140625	1.	0.	0.	1.	0.	0.08333333333333333	0.	0.	0.8	0.	0.	0.	0.	1.	0.972972972972973	0.	1.	0.	1.	0.	0.	0.	0.	0.	0.	0.	1.	0.	0.	0.	1.	0.5	0.	0.36363636363636365	1.	0.	0.	0.	0.	0.
[EC:3.5.1.41]	0.	0.	0.	0.14285714285714285	0.	0.	0.	0.	0.	0.	0.	0.	0.	0.	0.	0.	0.	0.	0.	0.	0.	0.	0.	0.	0.	0.	0.	0.13333333333333333	0.	0.	0.	0.	0.	0.	0.	0.	0.	0.	0.	0.	0.	0.	0.	0.	0.	0.	0.	0.	0.
[EC:3.5.1.42]	1.	1.	1.	1.	1.	1.	0.	1.	1.	1.	0.8	1.	1.	1.	1.	1.	0.	0.9333333333333333	0.5	1.	1.	1.	0.	0.972972972972973	1.	1.	1.	1.	1.	0.8979591836734694	1.	1.	1.	0.	0.	1.	1.	1.	1.	1.	1.	1.	1.	1.	1.	0.	1.	1.	1.
[EC:3.5.1.44]	0.	0.	0.	0.	1.	0.	0.	0.	0.	0.	0.8	0.	0.	0.	0.	0.	0.	0.	0.	0.	1.	0.	0.	0.	0.	0.	0.	0.	1.	0.	0.	1.	0.	1.	0.	0.	0.	0.	0.	0.14285714285714285	0.5	0.	0.	1.	0.	0.	1.	1.	0.
[EC:3.5.1.47]	1.	0.	0.	0.9285714285714286	0.	0.	0.	0.	0.	1.	0.8	0.	1.	0.	0.	0.	0.	0.	0.	0.	0.	1.	1.	1.	0.	0.	0.	1.	1.	0.	1.	0.	1.	0.	0.	1.	0.	1.	0.	0.	0.	0.	0.	0.	0.	0.	0.	0.	0.
[EC:3.5.1.49]	0.	0.	0.	0.7857142857142857	0.	0.	0.	0.	0.	0.	0.	0.	0.	0.	0.	0.	0.	0.	0.	0.	0.	0.	0.	0.	0.	0.	0.	1.	0.	0.	0.	0.	0.	0.	0.	0.	0.	0.	0.	0.8571428571428571	0.	0.	0.	0.	0.	0.	0.	0.	0.
[EC:3.5.1.5]	0.	0.	0.	0.21428571428571427	0.	0.	0.7333333333333333	0.	0.171875	0.	0.	0.	0.	0.	0.16666666666666666	0.	0.9811320754716981	0.	0.	0.	0.	0.	0.	0.	0.	0.	0.	0.2	1.	0.	0.	0.	1.	0.	1.	0.	1.	0.	0.	1.	0.	0.	0.	0.	0.	0.	1.	1.	1.
[EC:3.5.1.53]	1.	1.	1.	0.	0.	0.	0.	0.	0.	0.	0.	0.	0.1111111111111111	1.	0.	1.	0.	0.	1.	0.	0.	0.	0.	0.	0.	0.	1.	0.	0.	0.	0.	1.	0.	1.	0.	0.	1.	0.	1.	0.	0.5	1.	0.	0.	1.	0.	0.	0.	1.
[EC:3.5.1.54]	0.	0.	0.	0.	0.	0.	0.	0.	0.	0.	0.	0.	0.	0.	0.	0.	0.	0.	0.	0.	0.	0.	0.	0.	0.	0.	0.	0.	0.	0.02040816326530612	0.	0.	0.	0.	0.	0.	0.	0.	0.	1.	0.	0.	0.	0.	0.	0.	0.	0.	1.
[EC:3.5.1.56]	0.	0.	0.	0.	0.	0.	0.	0.	0.	0.	0.	0.	0.	0.	0.	0.	0.	0.	0.	0.	0.	0.	0.	0.	0.	0.	0.	0.	0.	0.	0.	0.	0.	0.	0.	0.	0.	0.	0.	0.14285714285714285	0.	0.	0.	0.	0.	0.	0.	0.	0.
[EC:3.5.1.68]	0.	0.	0.	0.	0.	0.	0.	0.	0.	0.	0.	0.	0.	0.	0.	0.	0.	0.	0.	0.	0.	0.	0.	0.	0.	0.	0.	0.	0.	0.	0.	0.	0.	0.	0.	0.	0.	0.	0.	0.14285714285714285	0.	0.	0.	0.	0.	0.	0.	0.	0.
[EC:3.5.1.86]	0.	0.	0.	0.	0.	0.	0.	0.	0.	0.	0.	0.	0.	0.	0.	0.	0.	0.	0.	0.	0.	0.	0.	0.	0.	0.	0.	0.	0.	0.	0.	0.	0.	0.	0.	0.	0.	0.	0.	0.	0.	0.	0.	0.	0.	0.	0.	0.	0.
[EC:3.5.1.9]	0.	0.	0.	1.	0.	0.	0.	0.	0.	0.	0.	0.	0.	0.	0.	0.	0.	0.	0.	0.	0.	0.	0.	0.	0.	0.	0.	1.	0.	0.	0.	0.	0.	0.	0.	0.25	0.	0.	0.	0.14285714285714285	0.	0.	0.	0.	0.	0.	0.	1.	0.
[EC:3.5.1.94]	0.	0.	0.	0.	0.	0.	0.	0.	0.71875	0.	0.	0.	0.	0.	0.	0.	0.	0.	0.	0.	0.	0.	0.	0.	0.	0.	0.	0.	0.	0.	0.	0.	0.	0.	0.	0.	0.	0.	0.	0.	0.	0.	0.	0.	0.	0.	0.	0.	0.
[EC:3.5.1.96]	0.	0.	0.	0.	0.	0.	0.	0.	1.	0.	0.	0.	0.	0.	0.	0.	0.	0.	0.	0.	0.	0.	0.	0.	0.	0.	0.	0.	0.	0.8979591836734694	0.	0.	0.	0.	0.	0.	0.	0.	0.	0.	0.	0.	0.	0.	0.	0.	0.	0.	0.
[EC:3.5.2.10]	0.	1.	1.	0.	0.23076923076923078	0.	0.	0.	0.	0.	0.	0.	0.	0.	0.8333333333333334	0.	0.	0.	0.	1.	1.	0.	0.	1.	0.	0.	0.	0.	0.	0.	0.	0.	0.	0.	0.	0.	0.	0.	0.	1.	0.	0.	0.	0.	0.	0.	0.	1.	0.
[EC:3.5.2.14]	0.	0.	0.	0.	0.	0.	0.	0.	0.	0.	0.	0.	0.	0.	0.	0.	0.	0.	0.	0.	0.	0.	0.	0.	0.	0.	0.	0.	0.	0.	0.	0.	0.	0.	0.	0.	0.	0.	0.	0.42857142857142855	0.	0.	0.	0.	0.	0.	0.	0.	0.
[EC:3.5.2.15]	0.	0.	0.	0.	0.	0.	0.	0.	0.	0.	0.	0.	0.	0.	0.	0.	0.	0.	0.	0.	0.	0.	0.	0.	0.	0.	0.	0.	0.	0.	0.	0.	0.	0.	0.	0.	0.	0.	0.	0.	0.	0.	0.	0.	0.	0.	0.	0.	0.
[EC:3.5.2.17]	0.	0.	0.	0.	0.	0.	0.	0.	1.	0.	0.	0.	0.	0.	0.	0.	0.	0.	0.	0.	0.	0.	0.	0.	0.	0.	0.	0.	1.	0.8979591836734694	0.	0.	0.	0.	1.	0.	0.	0.	0.	0.	0.	0.	0.	0.	0.	0.	0.	0.	1.
[EC:3.5.2.18]	0.	0.	0.	0.	0.	0.	0.	0.	0.	0.	0.	0.	0.	0.	0.	0.	0.	0.	0.	0.	0.	0.	0.	0.	0.	0.	0.	0.	0.	0.	0.	0.	0.	0.	0.	0.	0.	0.	0.	0.14285714285714285	0.	0.	0.	0.	0.	0.	0.	0.	0.
[EC:3.5.2.2]	0.	0.	0.	0.	1.	0.	0.	0.	1.	1.	0.8	1.	0.	0.	0.	0.	0.	0.	0.	0.	1.	0.	0.	0.	0.	0.	0.	0.	0.	0.	0.	1.	0.	0.	0.	0.	0.	0.	0.	0.	0.5	0.	0.	1.	0.	0.	0.	1.	1.
[EC:3.5.2.3]	1.	1.	1.	0.9285714285714286	1.	1.	0.	1.	1.	1.	0.8	1.	1.	1.	0.9166666666666666	1.	0.9811320754716981	1.	1.	1.	1.	1.	1.	1.	1.	1.	1.	1.	1.	0.8979591836734694	1.	1.	1.	1.	0.	1.	1.	1.	1.	1.	1.	1.	1.	1.	1.	1.	1.	1.	1.
[EC:3.5.2.5]	0.	0.	0.	0.	0.	0.	0.	0.	0.9375	1.	0.	0.	0.	0.	0.	0.	0.	0.	0.	0.	1.	0.	0.	0.	0.	0.	0.	0.	1.	0.7755102040816326	0.	0.	0.	0.	0.	0.	0.	0.	0.	0.	0.	0.	0.	0.	0.	0.	0.	0.	1.
[EC:3.5.2.6]	1.	1.	1.	1.	0.3076923076923077	1.	0.2	1.	1.	1.	0.	1.	1.	1.	0.16666666666666666	0.	0.6226415094339622	1.	0.	1.	0.	1.	1.	0.	0.	0.	0.	1.	1.	0.8775510204081632	1.	1.	1.	0.	0.3333333333333333	1.	1.	1.	0.	1.	0.5	0.	0.	1.	0.	0.	1.	0.	1.
[EC:3.5.2.7]	0.	1.	1.	0.9285714285714286	0.	1.	0.	0.95	0.03125	0.	0.	0.	0.	1.	0.	1.	0.9811320754716981	0.	0.	0.	0.	0.	0.	0.	0.	0.	1.	1.	0.8666666666666667	0.8775510204081632	1.	0.	0.	0.	0.	0.	1.	1.	0.	0.	0.5	1.	1.	1.	0.	0.	0.	0.	1.
[EC:3.5.2.9]	0.	0.	0.	0.	0.	0.	0.	0.	0.	0.	0.	0.	0.	0.	0.	0.	0.	0.	0.	0.	0.	0.	0.	0.	0.	0.	0.	0.	0.	0.	0.	0.	0.	0.	0.	0.	0.	0.	0.	0.	0.	0.	0.	0.	0.	0.	0.	0.	0.
[EC:3.5.3.1]	0.	0.	0.	1.	0.	0.2	0.	0.	0.	0.	0.	0.	0.	0.	0.	0.	0.9811320754716981	0.	0.	0.	1.	0.	0.	0.	0.	0.	1.	1.	1.	0.	0.	0.	0.	0.	0.	0.	1.	0.	0.	1.	0.	0.	0.	1.	0.	0.	0.	0.	0.
[EC:3.5.3.11]	0.	0.	0.	1.	0.15384615384615385	0.	0.	0.	1.	0.	0.8	0.	0.	0.	0.	0.	0.	0.	0.	1.	1.	0.	0.	0.	1.	0.	0.	1.	1.	0.8979591836734694	0.	0.	0.8571428571428571	0.	0.	0.	0.	0.	0.	0.	0.5	0.	0.	1.	0.	1.	1.	1.	1.
[EC:3.5.3.12]	1.	0.	0.	0.35714285714285715	0.7692307692307693	0.	0.	0.	0.	1.	0.	0.	0.1111111111111111	0.	0.	0.	0.	0.	1.	0.	0.	0.	0.6153846153846154	0.8918918918918919	0.	0.2	0.	0.6	0.	0.	0.	1.	0.	1.	0.	0.75	1.	0.	0.	0.	0.5	0.	0.	0.	0.	0.	0.	0.	1.
[EC:3.5.3.13]	0.	0.	0.	0.	0.	0.	0.	0.	0.	0.	0.	0.	0.	0.	0.	0.	0.	0.	0.	0.	0.	0.	0.	0.	0.	0.	0.	0.	0.	0.	0.	0.	0.	0.	0.	0.	0.	0.	0.	0.	0.	0.	0.	0.	0.	0.	0.	0.	0.
[EC:3.5.3.23]	0.	0.	0.	0.	0.	0.	0.	0.	1.	0.	0.	0.	0.	0.	0.	0.	0.	0.	0.	0.	0.	0.	0.	0.	0.	0.	0.	0.	0.	0.8571428571428571	0.	0.	0.	0.	0.	0.	0.	0.	0.	0.	0.	0.	0.	0.	0.	0.	0.	0.	0.
[EC:3.5.3.26]	0.	0.	0.	0.	0.	0.	0.	0.	1.	1.	0.	0.	0.	0.	0.	0.	0.	0.	0.	0.	1.	0.	0.	0.	0.	0.	0.	0.	0.	0.7959183673469388	0.	0.	0.	0.	0.	0.	0.	0.	0.	0.42857142857142855	0.5	0.	0.	0.	0.	0.	0.	0.	0.
[EC:3.5.3.3]	0.	0.	0.	0.	0.	0.	0.	0.	0.	0.	0.	0.	0.	0.	0.	0.	0.	0.	0.	0.	0.	0.	0.	0.	0.	0.	0.	0.	0.	0.	0.	0.	0.	0.	0.	0.	0.	0.	0.	0.	0.	0.	0.	0.	0.	0.	0.	0.	0.
[EC:3.5.3.4]	0.	0.	0.	0.	0.	0.	0.	0.	0.	0.	0.	0.	0.	0.	0.	0.	0.	0.	0.	0.	0.	0.	0.	0.	0.	0.	0.	0.	0.	0.	0.	0.	0.	0.	0.	0.	0.	0.	0.	0.	0.	0.	0.	0.	0.	0.	0.	0.	0.
[EC:3.5.3.6]	0.92	0.	0.	0.5	0.7692307692307693	0.	0.	1.	0.25	1.	0.	0.	1.	0.	0.	0.	0.9811320754716981	1.	0.	1.	0.	0.	0.9230769230769231	1.	0.	1.	0.	0.9333333333333333	0.	0.8775510204081632	1.	0.	0.	0.	0.	0.25	0.	1.	0.	0.	0.	0.	1.	1.	1.	0.	0.	0.	0.
[EC:3.5.3.7]	0.	0.	0.	0.	0.	0.	0.	0.	0.	0.	0.	0.	0.	0.	0.	0.	0.	0.	0.	0.	0.	0.	0.	0.	0.	0.	0.	0.	0.	0.	0.	0.	0.	0.	0.	0.	0.	0.	0.	0.	0.	0.	0.	0.	0.	0.	0.	0.	0.
[EC:3.5.3.8]	0.	0.	0.	0.9285714285714286	0.	1.	0.	1.	0.03125	0.	0.	0.	0.	0.	0.	0.	0.9811320754716981	0.	0.	0.	0.	0.	0.	0.	0.	0.	0.	1.	0.8666666666666667	0.8775510204081632	1.	0.	0.	0.	0.	0.	1.	1.	0.	0.	0.	0.	0.	0.	0.	0.	0.	0.	0.
[EC:3.5.3.9]	0.	0.	0.	0.	0.	0.	0.	0.	0.984375	1.	0.8	0.	0.	0.	0.	0.	0.	0.	0.	0.	1.	0.	0.	0.9459459459459459	0.	0.	0.	0.	1.	0.7959183673469388	0.	0.	0.	0.	0.	0.	0.	0.	0.	0.	0.	0.	0.	0.	0.	0.	0.	0.	1.
[EC:3.5.4.1]	0.	0.	0.	0.07142857142857142	0.6153846153846154	0.	0.	0.	0.96875	0.8571428571428571	0.	0.	0.	0.	0.8333333333333334	0.	0.	0.	0.	1.	0.	0.	0.	0.	0.13333333333333333	0.	0.	0.06666666666666667	0.	0.8979591836734694	0.	0.	0.	0.	0.	0.	0.	0.	0.	0.14285714285714285	0.	0.	0.	0.	0.	0.	0.	0.	1.
[EC:3.5.4.12]	1.	1.	1.	1.	1.	1.	0.	1.	0.	1.	0.8	1.	1.	1.	0.	1.	0.9811320754716981	1.	1.	1.	1.	1.	1.	1.	0.	1.	1.	1.	0.9333333333333333	0.	1.	1.	1.	1.	0.	1.	1.	1.	1.	0.	1.	1.	1.	1.	1.	1.	1.	1.	0.
[EC:3.5.4.13]	0.	0.	0.	0.	0.15384615384615385	0.	0.8	0.	1.	0.	0.	0.	0.	0.	1.	0.	0.	0.	0.	0.	0.	0.	0.	0.	1.	0.	0.	0.06666666666666667	0.	0.8979591836734694	0.	1.	0.	0.	1.	0.	0.	0.	0.	1.	0.5	0.	0.	0.	0.	0.	1.	0.	1.
[EC:3.5.4.16]	1.	1.	1.	1.	0.7692307692307693	1.	0.8	1.	0.953125	1.	0.8	1.	1.	1.	1.	1.	0.9811320754716981	1.	1.	1.	1.	1.	0.	1.	1.	0.	1.	1.	1.	0.8979591836734694	1.	1.	0.8571428571428571	0.	1.	1.	1.	1.	1.	1.	0.	1.	1.	1.	1.	1.	1.	1.	1.
[EC:3.5.4.19]	0.	0.	0.	1.	0.6153846153846154	0.	0.	0.	0.	0.	0.	1.	0.	0.	1.	0.	0.	0.	1.	0.	0.	0.	0.	0.9459459459459459	1.	0.	0.	1.	0.	0.	1.	1.	0.7142857142857143	0.	0.	1.	0.	1.	0.	1.	0.	0.	1.	0.	0.	0.	0.	0.	1.
[EC:3.5.4.2]	0.	0.	0.	0.7857142857142857	0.9230769230769231	0.	0.	0.	0.96875	1.	0.6	1.	0.	0.	0.	0.	0.	0.	0.	0.6666666666666666	1.	0.	0.	1.	0.	1.	1.	1.	1.	0.	0.	1.	0.	0.	0.	0.	0.	0.	0.	0.	1.	0.	0.	1.	0.	0.	0.	0.	0.
[EC:3.5.4.21]	0.	0.	0.	0.	0.	0.	0.	0.	0.	0.	0.	0.	0.	0.	0.	0.	0.	0.	0.	0.	0.	0.	0.	0.	0.	0.	0.	0.	0.	0.	0.	0.	0.	0.	0.	0.	0.	0.	0.	0.	0.	0.	0.	0.	0.	0.	0.	0.	0.
[EC:3.5.4.25]	0.	0.	0.	0.2857142857142857	0.	0.	0.8	0.	1.	0.	0.	0.	0.	0.	0.	0.	0.	0.	0.	0.	0.	0.	0.15384615384615385	0.	1.	0.	0.	0.6	0.	0.8979591836734694	0.	0.	0.	0.	0.	0.	0.	0.	0.	0.	0.	0.	0.	0.	0.	0.	0.	0.	1.
[EC:3.5.4.27]	0.	0.	0.	0.	0.07692307692307693	0.	0.	0.	0.	0.	0.	0.	0.	0.	0.	0.	0.	0.	0.	0.	0.	0.	0.	0.	0.	0.	0.	0.	0.	0.	0.	0.	0.	0.	0.	0.	0.	0.	0.	0.	0.	0.	0.	0.	0.	0.	0.	0.	0.
[EC:3.5.4.3]	0.	0.	0.	0.	0.	0.	0.	0.	1.	1.	0.8	1.	0.	0.	0.	0.	0.	0.	0.	0.	0.	0.	0.	0.	0.	0.	1.	0.	0.06666666666666667	0.	0.	1.	0.	0.	0.	0.	0.	0.	0.	0.	0.5	0.	0.	0.	0.	0.	0.5	0.	1.
[EC:3.5.4.4]	0.	0.	0.3333333333333333	0.	0.6923076923076923	0.	0.	0.	1.	1.	0.8	0.	1.	0.	0.	0.	0.03773584905660377	1.	0.	1.	0.	0.	1.	0.	0.	0.	0.	0.	0.	0.8571428571428571	0.	0.	1.	1.	0.	1.	1.	0.	0.	0.14285714285714285	1.	0.	1.	0.	0.	0.	0.	1.	1.
[EC:3.5.4.40]	0.	0.	0.	0.	0.	0.	0.	0.	0.	0.	0.	0.	0.	0.	0.	0.	0.	0.	0.	0.	0.	0.	0.	0.	0.	0.	0.	0.	0.	0.	0.	0.	0.	0.	0.	0.	0.	0.	0.	0.	0.	0.	0.	0.	0.	0.	0.	0.	0.
[EC:3.5.4.5]	1.	1.	1.	1.	1.	0.	0.8	1.	1.	1.	0.8	1.	1.	1.	0.3333333333333333	1.	0.8301886792452831	0.7333333333333333	0.	1.	1.	1.	1.	0.972972972972973	0.	1.	1.	1.	1.	0.8775510204081632	1.	1.	1.	1.	1.	1.	1.	1.	1.	1.	1.	1.	1.	1.	1.	1.	1.	1.	1.
[EC:3.5.5.1]	0.	0.	0.	0.	0.	0.	0.	0.	0.	0.	0.8	0.	0.	0.	0.	0.	0.	0.	0.	0.	0.	0.	0.	0.	0.3333333333333333	0.	0.	0.	0.	0.	0.	0.	0.	0.	0.	0.	0.	0.	0.	0.42857142857142855	0.	0.	0.	0.	0.	0.	0.	0.	0.
[EC:3.5.5.7]	0.	0.	0.	0.	0.	0.	0.	0.	0.	0.	0.	0.	0.	0.	0.	0.	0.	0.	0.	0.	0.	0.	0.	0.	0.	0.	0.	0.	0.	0.	0.	0.	0.	0.	0.	0.	0.	0.	0.	0.2857142857142857	0.	0.	0.	0.	0.	0.	0.	0.	0.
[EC:3.5.99.2]	1.	0.	0.	0.9285714285714286	0.23076923076923078	0.	0.8	0.	0.	1.	0.	0.	0.	0.	0.25	0.	0.9622641509433962	0.9333333333333333	0.	0.6666666666666666	0.	0.	1.	1.	0.	0.	0.	1.	1.	0.	0.	1.	0.	0.	1.	0.	0.	0.	0.	0.	0.5	0.	0.	0.	0.	0.	0.	0.	1.
[EC:3.5.99.3]	0.	0.	0.	0.	0.	0.	0.	0.	0.	0.	0.	0.	0.	0.	0.	0.	0.	0.	0.	0.	0.	0.	0.	0.	0.	0.	0.	0.	0.	0.	0.	0.	0.	0.	0.	0.	0.	0.	0.	0.	0.5	0.	0.	0.	0.	0.	0.	0.	0.
[EC:3.5.99.4]	0.	0.	0.	0.	0.	0.	0.	0.	0.	0.	0.	0.	0.	0.	0.	0.	0.	0.	0.	0.	0.	0.	0.	0.	0.	0.	0.	0.	0.	0.	0.	0.	0.	0.	0.	0.	0.	0.	0.	0.	0.	0.	0.	0.	0.	0.	0.	0.	0.
[EC:3.5.99.5]	0.	0.	0.	0.	0.	0.	0.	0.	0.	0.	0.	0.	0.	0.	0.	0.	0.	0.	0.	0.	0.	0.	0.	0.	0.	0.	0.	0.	0.	0.	0.	0.	0.	0.	0.	0.	0.	0.	0.	0.	0.	0.	0.	0.	0.	0.	0.	0.	0.
[EC:3.5.99.6]	1.	1.	1.	1.	1.	1.	0.7333333333333333	1.	1.	1.	0.8	0.	1.	1.	1.	1.	0.9811320754716981	1.	0.	1.	1.	1.	1.	1.	0.	1.	1.	1.	1.	0.8979591836734694	1.	1.	1.	0.6666666666666666	1.	1.	1.	1.	1.	0.	1.	1.	1.	1.	0.	1.	0.	1.	0.
[EC:3.5.99.7]	0.	0.	0.	0.	0.	0.	0.	0.	0.	0.	0.	0.	0.	0.	0.	0.	0.	0.	0.	0.	0.	0.	0.	0.	0.	0.	0.	0.	0.	0.	0.	0.	0.	0.	0.	0.	1.	0.	0.	0.	0.	0.	0.	0.	0.	0.	0.	0.	0.
[EC:3.6.1.1]	1.	1.	1.	1.	1.	1.	0.8	1.	1.	1.	0.8	1.	1.	1.	1.	1.	0.9811320754716981	1.	1.	1.	1.	1.	1.	1.	1.	1.	1.	1.	1.	0.8979591836734694	1.	1.	1.	1.	1.	1.	1.	1.	1.	1.	1.	0.	1.	1.	1.	1.	1.	1.	1.
[EC:3.6.1.13]	1.	0.	0.6666666666666666	1.	1.	1.	0.8	1.	1.	1.	0.8	1.	1.	0.	0.75	0.	0.9811320754716981	1.	0.	1.	1.	1.	1.	1.	1.	1.	0.	1.	1.	0.8979591836734694	1.	1.	1.	1.	1.	1.	0.	1.	0.	1.	0.5	0.	1.	1.	1.	1.	1.	1.	1.
[EC:3.6.1.15]	0.	0.	0.	0.	0.9230769230769231	0.	0.	0.	0.	0.	0.	0.	0.	0.	0.	0.	0.	0.	0.	0.	1.	0.	0.	0.	0.	0.	0.	0.	0.	0.	0.	0.	0.	0.	0.	0.	0.	0.	0.	0.	0.5	0.	0.	0.	0.	0.	0.	0.	0.
[EC:3.6.1.17]	0.	0.	0.	0.	0.	0.	0.	0.3	0.	0.	0.	0.	0.	0.	0.	0.	0.	0.	0.	0.	0.	0.	0.	0.	0.	0.	0.	0.	0.	0.	0.	0.	0.	0.	0.	0.	0.	0.	0.	0.	0.	0.	0.	0.	0.	0.	0.	0.	0.
[EC:3.6.1.22]	0.	1.	1.	0.	0.8461538461538461	0.	0.8	0.	1.	0.	0.	0.	0.	1.	1.	1.	0.	0.	1.	1.	0.	0.	0.	0.	0.	0.	1.	0.	0.	0.8571428571428571	0.	1.	0.	1.	1.	0.75	0.	0.	1.	1.	1.	0.	1.	0.	0.	0.	0.	1.	1.
[EC:3.6.1.23]	1.	1.	1.	0.42857142857142855	1.	1.	0.8	1.	1.	1.	0.8	1.	1.	1.	1.	1.	0.4716981132075472	1.	1.	1.	1.	1.	1.	1.	1.	1.	1.	0.2	1.	0.8979591836734694	1.	1.	1.	1.	1.	1.	1.	1.	1.	1.	1.	1.	1.	1.	1.	0.	1.	1.	1.
[EC:3.6.1.26]	0.	0.	0.	0.	0.	0.	0.	0.	1.	0.	0.	0.	0.	0.	0.	0.	0.	0.	0.	0.	0.	0.	0.	0.	0.	0.	0.	0.	0.	0.8367346938775511	0.	0.	0.	0.	0.	0.	0.	0.	0.	0.	0.	0.	0.	0.	0.	0.	0.	0.	0.
[EC:3.6.1.27]	1.	1.	1.	1.	1.	1.	0.	1.	1.	1.	0.8	0.	0.9444444444444444	1.	1.	1.	0.9811320754716981	1.	1.	1.	1.	1.	1.	0.	1.	1.	1.	1.	1.	0.8979591836734694	1.	1.	1.	1.	0.	1.	1.	1.	1.	1.	1.	1.	1.	1.	1.	1.	1.	1.	1.
[EC:3.6.1.31]	0.	0.	0.	1.	0.5384615384615384	0.	0.	0.	0.	0.	0.	1.	0.	0.	1.	0.	0.	0.	1.	0.	0.	0.	0.	0.9459459459459459	1.	0.	0.	1.	0.	0.	1.	1.	0.7142857142857143	0.	0.	1.	0.	1.	0.	1.	0.	0.	1.	0.	0.	0.	0.	0.	1.
[EC:3.6.1.41]	0.	0.	0.	0.	0.	0.	0.8	0.	1.	0.	0.	0.	0.	0.	0.	0.	0.	0.	1.	0.	0.	0.	0.	0.	0.8666666666666667	0.	0.	0.	0.	0.8979591836734694	0.	0.	0.	0.	1.	0.	0.	0.	0.	0.	0.	0.	0.	0.	0.	0.	0.	0.	0.
[EC:3.6.1.54]	0.	1.	1.	0.	0.	0.	0.8	0.	1.	0.	0.	0.	0.	1.	0.	1.	0.	0.	1.	0.	0.	0.	0.	0.	1.	0.	1.	0.	0.	0.8979591836734694	0.	0.	0.	0.	1.	0.	1.	0.	1.	0.	0.	1.	0.	0.	0.	0.	0.	0.	0.
[EC:3.6.1.57]	0.	0.	0.	0.	0.	0.	0.	0.	0.	0.	0.	0.	0.	0.	0.	0.	0.	0.	0.	0.	0.	0.	0.	0.	0.	0.	0.	0.	0.	0.	0.	0.	0.	0.	0.	0.	0.	0.	0.	0.	0.	0.	0.	0.	0.	0.	0.	0.	0.
[EC:3.6.1.63]	0.	0.	0.	0.	0.	0.	0.	0.	1.	0.	0.8	0.	0.	0.	0.	0.	0.	0.	0.	0.	0.	0.	0.	0.	0.	0.	0.	0.	0.	0.02040816326530612	0.	0.	0.	0.	0.	0.	0.	0.	0.	1.	0.	0.	0.	1.	0.	0.	0.	0.	0.
[EC:3.6.1.66]	1.	1.	1.	1.	1.	0.	0.8	1.	1.	1.	0.	1.	1.	1.	1.	1.	0.9811320754716981	1.	1.	1.	1.	1.	0.9230769230769231	1.	1.	0.	1.	1.	1.	0.8979591836734694	1.	1.	1.	1.	1.	0.75	1.	1.	1.	1.	1.	1.	1.	1.	1.	1.	1.	1.	1.
[EC:3.6.1.7]	1.	0.	0.	0.	0.07692307692307693	0.	0.	1.	0.96875	1.	0.	0.	1.	0.	0.5833333333333334	0.	0.7924528301886793	1.	0.	1.	0.	0.	0.9230769230769231	1.	0.	1.	0.	0.	1.	0.8979591836734694	1.	1.	1.	1.	1.	1.	0.	1.	0.	1.	1.	0.	0.	0.	0.	0.	0.	0.	0.
[EC:3.6.1.8]	0.	0.	0.	0.	0.	0.	0.8	0.	1.	0.	0.	0.	0.	0.	0.	0.	0.	0.	0.	0.	0.	0.	0.	0.	0.	0.	0.	0.	0.	0.8979591836734694	0.	0.	0.	0.	1.	0.	0.	0.	0.	1.	0.	0.	0.	0.	0.	0.	0.	0.	0.
[EC:3.6.3.10]	0.16	0.	0.	0.	0.	0.	0.	0.	0.	0.	0.	0.	0.	0.	0.	0.	0.	0.	0.	0.	0.	0.	0.	0.	0.	0.	0.	0.	0.	0.	0.	0.	0.	0.	0.	0.	0.	0.	0.	0.	0.	0.	0.	0.	0.	0.	0.	0.	0.
[EC:3.6.3.12]	0.	1.	1.	1.	0.15384615384615385	0.	0.	0.	1.	0.14285714285714285	0.8	0.	0.	1.	0.08333333333333333	0.	0.9811320754716981	0.	0.	0.3333333333333333	0.	0.	0.46153846153846156	1.	0.	0.	1.	1.	0.	0.8979591836734694	0.	0.	0.	0.	0.	0.	1.	0.	0.	1.	0.5	0.	1.	0.	0.	0.	0.	0.	1.
[EC:3.6.3.14]	1.	1.	1.	1.	1.	1.	0.8	1.	1.	1.	0.8	1.	1.	1.	1.	1.	0.9811320754716981	1.	1.	1.	1.	1.	1.	1.	1.	1.	1.	1.	1.	0.8979591836734694	1.	1.	1.	1.	1.	1.	1.	1.	1.	1.	1.	1.	1.	1.	1.	1.	1.	1.	1.
[EC:3.6.3.17]	0.	0.	0.	1.	0.38461538461538464	1.	0.8	0.	1.	0.	0.8	1.	0.	0.	0.16666666666666666	0.	0.	1.	0.	1.	0.	0.	0.9230769230769231	0.	0.	0.	0.	1.	1.	0.8571428571428571	0.	1.	0.	1.	1.	0.	0.	0.	0.	0.	1.	0.	1.	1.	0.	0.	1.	1.	1.
[EC:3.6.3.20]	0.	0.	0.	0.8571428571428571	0.	0.	0.	0.	1.	0.	0.8	0.	0.	0.	0.	0.	0.	0.	0.	0.	0.	0.	0.	0.	0.	0.2	0.	1.	0.	0.8979591836734694	0.	0.	0.	0.	0.	0.	0.	0.	0.	1.	0.5	0.	0.	0.	0.	0.	0.	0.	0.
[EC:3.6.3.21]	0.	0.	0.	0.	0.	0.	0.	0.	1.	0.	0.	0.	0.	0.	0.	0.	0.	0.	0.	0.	0.	0.	0.	0.	0.	0.	0.	0.	0.	0.8979591836734694	0.	0.	0.	0.	0.	0.	0.	0.	0.	0.	0.	0.	0.	0.	0.	0.	0.	0.	0.
[EC:3.6.3.24]	0.	0.	0.	0.	0.	1.	0.	0.	0.96875	0.	0.	0.	0.	0.	0.	0.	0.9811320754716981	1.	0.	0.	0.	0.	0.	0.	0.	0.	0.	0.	0.	0.	1.	0.	0.	0.	0.	0.	0.	0.	0.	0.	0.	0.	0.	1.	0.	1.	0.	0.	0.
[EC:3.6.3.25]	0.	0.	0.	0.35714285714285715	0.	0.	0.	0.	1.	0.	0.	0.	0.	0.	0.	0.	0.	0.	1.	0.	1.	0.	0.	0.	1.	0.	0.	0.5333333333333333	0.	0.8979591836734694	0.	1.	0.	1.	1.	0.	0.	0.	0.	1.	0.	0.	0.	0.	0.	1.	1.	1.	0.
[EC:3.6.3.27]	1.	1.	1.	1.	1.	0.	0.7333333333333333	1.	1.	1.	0.8	0.	1.	1.	1.	0.	0.9811320754716981	1.	1.	1.	1.	1.	1.	1.	0.	0.8	1.	1.	1.	0.8979591836734694	1.	1.	1.	1.	1.	1.	0.	1.	0.	1.	1.	0.	1.	1.	1.	0.	0.5	1.	1.
[EC:3.6.3.28]	0.	0.	0.	1.	0.	1.	0.	0.	1.	0.2857142857142857	0.	0.	0.	0.	0.16666666666666666	0.	0.9811320754716981	0.	0.	0.	0.	0.	1.	0.	0.	0.2	0.	1.	0.	0.04081632653061224	0.	0.	0.	0.	0.	0.	0.	0.	0.	1.	0.5	0.	0.	1.	0.	1.	0.	1.	1.
[EC:3.6.3.29]	0.	0.	0.	0.	0.9230769230769231	0.	0.8	0.	0.953125	1.	0.8	1.	0.	0.	0.	0.	0.9811320754716981	0.	0.	0.	1.	0.	0.	1.	0.	0.	0.	0.	0.	0.8979591836734694	0.	1.	0.	1.	1.	0.	0.	0.	0.	1.	1.	0.	1.	0.	1.	0.	0.	1.	1.
[EC:3.6.3.30]	1.	0.	0.	1.	0.6923076923076923	1.	0.8	0.	0.25	0.	0.8	0.	0.05555555555555555	0.	0.	0.	0.	0.	0.	0.6666666666666666	0.	0.	0.	0.	1.	0.	0.	1.	0.	0.02040816326530612	0.	0.	0.	0.	1.	0.	0.	0.	0.	0.	1.	0.	0.	1.	0.	0.	1.	0.	0.
[EC:3.6.3.31]	1.	1.	1.	1.	1.	1.	0.8	1.	1.	1.	0.8	0.	1.	1.	0.	0.	0.9811320754716981	1.	0.	1.	1.	1.	1.	1.	0.	1.	1.	1.	0.	0.8979591836734694	1.	1.	1.	1.	1.	1.	0.	1.	0.	0.	1.	0.	0.	0.	1.	0.	1.	1.	0.
[EC:3.6.3.32]	0.	1.	1.	1.	0.	0.	0.	1.	0.984375	1.	0.	0.	0.	1.	0.	0.	0.	1.	0.	0.	1.	0.	0.9230769230769231	1.	0.	1.	1.	1.	1.	0.8163265306122449	1.	0.	0.	0.	0.	1.	0.	0.	0.	0.	0.	0.	1.	1.	0.	0.	0.	0.	0.
[EC:3.6.3.33]	0.	0.	0.	0.	0.	0.	0.	0.	1.	0.	0.	0.	0.	0.	0.	0.	0.	0.	0.	0.	0.	0.	0.	0.	0.	0.	0.	0.	0.	0.8979591836734694	0.	0.	0.	0.	0.	0.	0.	0.	0.	0.	0.	0.	0.	0.	0.	0.	0.	0.	0.
[EC:3.6.3.34]	1.	1.	1.	1.	1.	1.	0.5333333333333333	1.	1.	1.	0.8	1.	1.	1.	1.	1.	0.9811320754716981	1.	1.	1.	1.	1.	1.	1.	1.	1.	1.	1.	1.	0.8979591836734694	1.	1.	1.	1.	1.	1.	1.	1.	1.	1.	0.5	1.	1.	1.	1.	1.	1.	1.	1.
[EC:3.6.3.36]	0.	0.	0.	0.	0.	0.	0.	0.	0.96875	0.	0.	0.	0.	0.	0.	0.	0.	0.	0.	0.	0.	0.	0.	0.	0.	0.	0.	0.	0.	0.	0.	0.5	0.	0.	0.	0.	0.	0.	0.	0.	0.	0.	0.	0.	0.	0.	0.	0.	0.
[EC:3.6.3.40]	0.	0.	0.	0.21428571428571427	0.07692307692307693	0.	0.	0.	0.	1.	0.	0.	0.	0.	0.	0.	0.9811320754716981	0.	0.	1.	0.	0.	0.8461538461538461	0.972972972972973	0.	1.	0.	0.	1.	0.	0.	1.	0.	0.	0.	0.	0.	0.	0.	0.	1.	0.	0.	0.	0.	0.	0.	0.	0.
[EC:3.6.3.41]	0.	0.	0.	0.	0.	0.	0.8	0.	1.	0.	0.	0.	0.	0.	0.	0.	0.	0.	0.	0.	1.	0.	0.	0.	0.	0.	0.	0.	0.	0.8979591836734694	0.	0.	0.	0.	1.	0.	0.	0.	0.	1.	0.	0.	0.	0.	0.	0.	0.	0.	0.
[EC:3.6.3.44]	0.24	0.	0.	1.	0.07692307692307693	0.	0.	0.	0.	0.14285714285714285	0.	0.	0.1111111111111111	0.	0.	0.	0.9811320754716981	0.	0.	0.	0.	0.	0.8461538461538461	1.	0.	0.	0.	1.	1.	0.	0.	0.	0.	0.	0.	0.	0.	0.	0.	0.	0.	0.	0.	0.	0.	0.	0.	0.	0.
[EC:3.6.3.55]	0.	0.	0.	0.	0.7692307692307693	0.	0.	0.	0.	0.	0.	0.	0.	0.	0.	0.	0.	0.	0.	0.	0.	0.	0.	0.	0.	0.	0.	0.	0.	0.	0.	0.	0.	0.	0.	0.	0.	0.	0.	0.	0.	0.	0.	1.	0.	0.	0.	0.	0.
[EC:3.6.3.6]	0.	0.	0.	0.	0.	0.	0.	0.	0.	0.	0.	0.	0.	0.	0.	0.	0.	0.	0.	0.	0.	0.	0.	0.	0.	0.	0.	0.	0.	0.	0.	0.	0.	0.	0.	0.	0.	0.	0.	0.	0.	0.	0.	0.	0.	0.	0.	0.	0.
[EC:3.6.4.12]	1.	1.	1.	1.	1.	1.	0.8	1.	1.	1.	0.8	1.	1.	1.	1.	1.	0.9811320754716981	1.	1.	1.	1.	1.	1.	1.	1.	1.	1.	1.	1.	0.8979591836734694	1.	1.	1.	1.	1.	1.	1.	1.	1.	1.	1.	1.	1.	1.	1.	1.	1.	1.	1.
[EC:3.6.4.13]	1.	1.	1.	1.	1.	1.	0.8	1.	1.	1.	0.8	1.	1.	1.	0.	1.	0.9811320754716981	1.	1.	1.	1.	1.	1.	1.	0.	1.	1.	1.	1.	0.8979591836734694	1.	1.	1.	1.	1.	1.	1.	1.	1.	1.	1.	1.	0.	1.	0.	1.	0.	1.	0.
[EC:3.7.1.12]	0.	0.	0.	0.	1.	1.	0.	0.	0.	0.	0.8	1.	0.	0.	0.	0.	0.	0.	0.	1.	1.	0.	0.	0.7567567567567568	0.	0.	0.	0.	0.	0.8979591836734694	1.	1.	0.	1.	0.	0.	0.	0.	0.	1.	1.	0.	0.	1.	0.	1.	0.	1.	0.
[EC:3.7.1.14]	0.	0.	0.	0.	0.	0.	0.	0.	0.75	0.	0.	0.	0.	0.	0.	0.	0.	0.	0.	0.	0.	0.	0.	0.	0.	0.	0.	0.	0.	0.	0.	0.	0.	0.	0.	0.	0.	0.	0.	0.	0.	0.	0.	0.	0.	0.	0.	0.	0.
[EC:3.7.1.17]	0.	0.	0.	0.	0.	0.	0.	0.	0.	0.	0.	0.	0.	0.	0.	0.	0.	0.	0.	0.	0.	0.	0.	0.	0.	0.	0.	0.	0.	0.	0.	0.	0.	0.	0.	0.	0.	0.	0.	0.	0.	0.	0.	0.	0.	0.	0.	0.	0.
[EC:3.7.1.2]	0.	0.	0.	0.	0.	0.	0.	0.	0.	0.	0.	0.	0.	0.	0.	0.	0.	0.	0.	0.	0.	0.	0.	0.	0.	0.	0.	0.	0.	0.	0.	0.	0.	0.	0.	0.	1.	0.	0.	1.	0.	0.	0.	0.	0.	0.	0.	0.	0.
[EC:3.7.1.20]	0.	0.	0.	0.	0.	0.	0.	0.	0.15625	0.	0.	0.	0.	0.	0.	0.	0.	0.	0.	0.	0.	0.	0.	0.	0.	0.	0.	0.	0.	0.8775510204081632	0.	0.	0.	0.	0.	0.	0.	0.	0.	1.	0.	0.	0.	0.	0.	0.	0.	0.	0.
[EC:3.7.1.22]	0.	0.	0.	0.42857142857142855	0.23076923076923078	0.	0.	0.	0.015625	0.2857142857142857	0.	0.	0.	0.	0.	0.	0.	0.	0.	0.6666666666666666	0.	0.	0.	1.	0.	0.4	0.	0.26666666666666666	1.	0.3673469387755102	0.	1.	0.	0.	0.	0.	0.	0.	0.	0.	0.5	0.	1.	0.	0.	0.	0.	0.	1.
[EC:3.7.1.3]	0.	0.	0.	1.	0.	0.	0.	0.	0.	0.	0.	0.	0.	0.	0.	0.	0.	0.	0.	0.	0.	0.	0.	0.	0.	0.	0.	1.	0.	0.	0.	0.	0.	0.	0.	0.	1.	0.	0.	0.	0.	0.	0.	0.	0.	0.	0.	0.	1.
[EC:3.7.1.5]	0.	0.	0.	0.07142857142857142	0.	0.	0.	0.	0.	0.	0.	0.	0.	0.	0.	0.	0.	0.	0.	0.	0.	0.	0.	0.	0.	0.	0.	0.	0.	0.	0.	0.	0.	0.	0.	0.	0.	0.	0.	0.	0.	0.	0.	0.	0.	0.	0.	0.	0.
[EC:3.7.1.9]	0.	0.	0.	0.	0.	0.	0.	0.	0.	0.	0.	0.	0.	0.	0.	0.	0.	0.	0.	0.	0.	0.	0.	0.	0.	0.	0.	0.	0.	0.	0.	0.	0.	0.	0.	0.	0.	0.	0.	0.	0.	0.	0.	0.	0.	0.	0.	0.	0.
[EC:3.8.1.2]	0.	0.	0.	1.	0.	0.	0.	0.	0.	1.	0.	0.	0.	0.	0.	0.	0.	0.	0.	0.	1.	0.	0.3076923076923077	0.	0.	1.	0.	1.	0.9333333333333333	0.	0.	1.	0.	0.	0.	0.	0.	0.	0.	1.	0.5	0.	0.	0.	0.	0.	0.	1.	0.
[EC:3.8.1.3]	0.	0.	0.	0.	0.	0.	0.	0.	0.	0.	0.	0.	0.	0.	0.	0.	0.	0.	0.	0.	0.	0.	0.	0.	0.	0.	0.	0.	0.	0.6530612244897959	0.	0.	0.	0.	0.	0.	0.	0.	0.	0.7142857142857143	0.	0.	0.	0.	0.	0.	0.	0.	0.
[EC:4.1.1.1]	0.	0.	0.	0.	0.	0.	0.	0.	0.	0.	0.	0.	0.	0.	0.	0.	0.	0.	0.	0.	0.	0.	0.	0.	0.	0.	0.	0.	0.	0.	0.	0.	0.	0.	0.	0.	0.	0.	0.	0.	0.	0.	0.	0.	0.	0.	0.	0.	0.
[EC:4.1.1.11]	0.	1.	1.	1.	0.9230769230769231	0.	0.	0.	1.	0.5714285714285714	0.	1.	0.	1.	0.	1.	0.8301886792452831	0.	1.	0.	1.	0.	0.	1.	1.	0.2	1.	1.	1.	0.8979591836734694	0.	1.	0.	1.	0.	0.	1.	0.	1.	0.	0.	1.	0.	0.	0.	0.	1.	0.	0.
[EC:4.1.1.12]	0.	1.	1.	0.	0.6923076923076923	0.	0.	0.	0.	1.	0.8	0.	0.	1.	0.	0.	0.	0.	0.	1.	0.	0.	0.	0.	0.	0.	1.	0.	0.	0.	0.	1.	0.	0.	0.	0.	0.	0.	0.	0.	0.	0.	0.	0.	0.	1.	0.	0.	0.
[EC:4.1.1.15]	0.	1.	1.	0.21428571428571427	0.7692307692307693	0.4	0.	0.	1.	0.	0.	0.	0.	1.	0.	0.	0.	0.	0.	1.	0.	0.	0.7692307692307693	1.	0.	0.2	1.	0.2	0.	0.	0.	0.	0.14285714285714285	0.	0.	0.	0.	0.	0.	0.	0.	0.	0.	0.	0.	0.	0.	0.	0.
[EC:4.1.1.17]	0.	0.	0.	0.	0.	0.	0.3333333333333333	0.	1.	0.	0.	0.	0.	0.	0.	0.	0.	0.	0.	0.	0.	0.	0.	0.	0.	0.	0.	0.	0.	0.8367346938775511	0.	0.	0.	0.	0.	0.	0.	0.	0.	1.	0.	0.	0.	0.	0.	0.	0.	0.	0.
[EC:4.1.1.18]	0.12	0.	0.	0.42857142857142855	0.	0.	0.	0.	0.984375	0.	0.	0.	0.	0.	0.	0.	0.03773584905660377	0.	0.	1.	0.5	0.	0.	0.	0.	0.	0.	0.13333333333333333	0.	0.8775510204081632	0.	0.	0.	0.	0.	0.	0.	0.	0.	0.	0.	0.	0.	0.	0.	0.	0.	0.	0.
[EC:4.1.1.19]	0.36	1.	1.	0.07142857142857142	0.07692307692307693	0.	0.	0.	1.	0.	0.8	0.	0.	1.	0.	1.	0.	0.	1.	0.	0.	0.	0.	0.	1.	0.	1.	0.	0.06666666666666667	0.8979591836734694	0.	0.	0.	0.	0.	0.	1.	0.	1.	0.	0.	1.	0.	0.	0.	0.	0.5	0.	0.
[EC:4.1.1.2]	0.	0.	0.	0.21428571428571427	0.7692307692307693	0.	0.	0.	0.	0.	0.	0.	0.	0.	0.	0.	0.	0.	0.	0.	0.	0.	0.	0.	0.	0.	0.	0.6666666666666666	1.	0.	0.	0.	0.	0.	0.	0.75	0.	0.	0.	0.2857142857142857	0.	0.	0.	0.	0.	0.	0.	0.	0.
[EC:4.1.1.20]	1.	1.	1.	0.9285714285714286	1.	0.	0.8	0.	1.	1.	0.8	1.	1.	1.	0.9166666666666666	1.	0.9811320754716981	0.	1.	1.	1.	1.	1.	1.	1.	1.	1.	1.	1.	0.8979591836734694	1.	1.	1.	1.	1.	1.	1.	1.	1.	1.	1.	1.	1.	1.	0.	1.	1.	1.	1.
[EC:4.1.1.22]	0.	0.	1.	0.	0.	0.	0.13333333333333333	0.	0.	0.	0.	0.	0.	0.	0.	0.	0.	0.	0.	1.	0.	0.	0.	0.	0.	0.	0.	0.	0.	0.	0.	0.	0.	0.	0.	0.	0.	0.	0.	0.	0.	0.	0.	0.	0.	0.	1.	0.	0.
[EC:4.1.1.23]	1.	1.	1.	1.	1.	1.	0.8	1.	0.953125	1.	0.8	1.	1.	1.	1.	1.	0.9811320754716981	1.	1.	1.	1.	1.	1.	1.	1.	0.8	1.	1.	1.	0.8979591836734694	1.	1.	1.	1.	1.	1.	1.	1.	1.	1.	1.	1.	1.	1.	1.	1.	1.	1.	1.
[EC:4.1.1.28]	0.	0.	0.	0.	0.	0.	0.	0.	0.	0.	0.	0.	0.	0.	0.	0.	0.	0.	0.	0.	0.	0.	0.	0.	0.	0.	0.	0.	0.	0.	0.	0.	0.	0.	0.	0.	0.	0.	0.	0.	0.	0.	0.	0.	0.	0.	0.	0.	0.
[EC:4.1.1.3]	0.	1.	1.	0.	0.	1.	0.	1.	0.	1.	0.	1.	0.	1.	0.	0.	0.	0.	1.	0.	1.	0.	0.	0.	0.	0.	1.	0.	0.	0.8775510204081632	0.	0.	0.	1.	1.	1.	0.	0.	1.	0.14285714285714285	1.	0.6666666666666666	0.	1.	0.	1.	1.	1.	0.
[EC:4.1.1.31]	1.	0.	0.	0.	0.	0.	0.8	1.	1.	0.	0.	0.	1.	0.	1.	0.	0.	1.	0.	1.	0.	1.	0.	0.	1.	0.	0.	0.	0.	0.8979591836734694	1.	0.	1.	0.	1.	1.	1.	1.	0.	1.	0.	0.	0.	0.	0.	1.	0.	0.	1.
[EC:4.1.1.32]	0.	0.	0.	0.	0.	0.	0.	0.	0.	0.	0.	0.	0.	0.	0.	0.	0.	0.	1.	0.	0.	0.	0.	0.	0.	0.	0.	0.	0.	0.	0.	0.	0.	0.	0.	0.	0.	0.	0.	0.	0.	0.	0.	0.	0.	0.	1.	0.	1.
[EC:4.1.1.33]	1.	0.	0.	0.	0.	0.	0.	0.95	0.	1.	0.	0.	1.	0.	0.	0.	0.9811320754716981	1.	0.	0.	0.	1.	1.	0.7027027027027027	0.	1.	0.	0.	0.	0.	1.	0.	1.	0.	0.	1.	1.	1.	0.	0.	0.	0.	0.	0.	0.	1.	0.	0.	0.
[EC:4.1.1.35]	0.	1.	1.	0.	0.	0.	0.	0.	0.	0.	0.	0.	0.	1.	0.	0.	0.	0.	1.	0.	0.	0.	0.	0.	0.	0.	1.	0.	0.	0.	0.	0.	0.	0.	0.	0.	0.	0.	0.	1.	0.	0.	0.	0.	0.	0.	0.	0.	0.
[EC:4.1.1.36]	1.	0.	0.	0.	0.	0.	0.	1.	0.	1.	0.	0.	0.7222222222222222	0.	0.	0.	0.	1.	0.	0.	0.	1.	0.9230769230769231	0.	0.	1.	0.	0.	0.	0.	1.	0.	0.8571428571428571	0.	0.	1.	0.	1.	0.	0.	0.	0.	0.	0.	0.	0.	0.	0.	0.
[EC:4.1.1.37]	0.	1.	1.	1.	0.7692307692307693	0.	0.	0.	1.	0.	0.8	1.	0.	0.	0.3333333333333333	0.	0.9811320754716981	0.	0.	0.	1.	0.	0.	1.	1.	0.	0.	1.	0.9333333333333333	0.8979591836734694	0.	1.	0.	0.	1.	0.75	1.	0.	1.	1.	1.	0.	0.9090909090909091	0.	1.	0.	1.	0.	1.
[EC:4.1.1.39]	0.	0.	0.	0.	0.	0.	0.	0.	0.	0.	0.	1.	0.	0.	0.	0.	0.	0.	0.	0.	0.	0.	0.	0.	0.	0.	0.	0.	0.	0.	0.	0.	0.	0.	0.	0.	0.	0.	0.	1.	0.	0.	0.	0.	0.	0.	0.	0.	0.
[EC:4.1.1.4]	0.	0.	0.	0.	0.07692307692307693	0.	0.	0.	0.	0.	0.	0.	0.	0.	0.	0.	0.	0.	0.	0.	0.	0.	0.	0.	0.	0.	0.	0.	0.	0.	0.	1.	0.	0.	0.	0.	0.	0.	0.	0.	0.	0.	0.	0.	0.	0.	0.	0.	0.
[EC:4.1.1.41]	0.	0.	0.	0.	0.	0.	0.	0.	0.71875	0.	0.	0.	0.	0.	0.	0.	0.	0.	0.	0.	0.	0.	0.	0.	0.	0.	0.	0.	0.	0.02040816326530612	0.	0.	0.	0.	0.	0.	0.	0.	0.	0.	0.	0.	0.	0.	0.	0.	0.	0.	0.
[EC:4.1.1.44]	0.	0.	0.3333333333333333	0.7857142857142857	0.	0.2	0.	0.	0.015625	0.	0.	1.	0.	1.	0.	1.	0.	0.9333333333333333	0.	0.	0.	0.	1.	0.	0.	1.	1.	0.6	0.7333333333333333	0.	0.	1.	0.14285714285714285	0.3333333333333333	0.	0.75	0.	0.	0.	0.8571428571428571	0.5	0.	0.	0.	0.	0.	0.	0.	0.
[EC:4.1.1.45]	0.	0.	0.	0.35714285714285715	0.	0.	0.	0.	0.	0.	0.	0.	0.	0.	0.	0.	0.20754716981132076	0.	0.	0.	0.	0.	0.	0.	0.	0.	0.	0.06666666666666667	0.	0.	0.	0.	0.	0.	0.	0.	0.	0.	0.	0.	0.	0.	0.	0.	0.	0.	0.	0.	0.
[EC:4.1.1.46]	0.	0.	0.	0.	0.	0.	0.	0.	0.	0.	0.	0.	0.	0.	0.	0.	0.	0.	0.	0.	0.	0.	0.	0.	0.	0.	0.	0.	0.06666666666666667	0.	0.	0.	0.	0.	0.	0.	0.	0.	0.	0.14285714285714285	0.	0.	0.	0.	0.	0.	0.	0.	0.
[EC:4.1.1.47]	0.	0.	0.	0.	0.	0.	0.	0.	0.984375	0.	0.	0.	0.	0.	0.	0.	0.	0.	0.	0.	0.	0.	0.	0.	0.	0.	0.	0.	0.	0.8163265306122449	0.	0.	0.	0.	0.	0.	0.	0.	0.	0.	0.	0.	0.	0.	0.	0.	0.	0.	0.
[EC:4.1.1.48]	1.	1.	1.	1.	0.	0.	0.	0.	0.	0.	0.	0.	0.	1.	0.	0.	0.9811320754716981	0.	0.	0.	1.	1.	1.	1.	1.	0.	1.	1.	1.	0.	1.	1.	1.	1.	0.	1.	1.	1.	1.	1.	0.5	0.	1.	1.	0.	1.	1.	1.	1.
[EC:4.1.1.49]	0.	1.	1.	1.	0.	1.	0.8	0.	1.	0.	0.	1.	0.	1.	0.	1.	0.9811320754716981	0.	0.	0.	1.	0.	0.	0.	0.	1.	1.	1.	1.	0.8979591836734694	0.	0.	0.	1.	1.	1.	1.	1.	1.	1.	1.	1.	0.	0.	0.	1.	0.	1.	0.
[EC:4.1.1.5]	1.	0.	0.	1.	0.	0.	0.	0.	0.	1.	0.	0.	1.	0.	0.3333333333333333	0.	0.9811320754716981	1.	0.	0.	0.	1.	1.	1.	0.	1.	0.	1.	1.	0.	1.	0.	0.8571428571428571	0.	0.	1.	0.	1.	0.	0.	0.	0.	0.	0.	0.	0.	0.	0.	0.
[EC:4.1.1.50]	0.	0.	0.	1.	0.9230769230769231	0.	0.	0.	1.	0.	0.8	1.	0.	0.	0.	0.	0.	0.	0.	1.	1.	0.	0.	0.	0.	0.	0.	1.	1.	0.8775510204081632	0.	1.	0.	0.	0.	0.	0.	0.	0.	0.2857142857142857	0.5	0.	0.	1.	0.	1.	1.	0.	0.
[EC:4.1.1.65]	0.	1.	1.	1.	1.	1.	0.7333333333333333	0.	0.96875	0.	0.	1.	0.	1.	0.	1.	0.	0.	1.	1.	1.	0.	0.	0.	1.	0.	1.	1.	1.	0.8979591836734694	1.	1.	0.	1.	1.	0.	1.	1.	1.	1.	0.	1.	0.	1.	0.	0.	0.	1.	0.
[EC:4.1.1.7]	0.	0.	0.	0.	0.	0.	0.	0.	0.	0.	0.	0.	0.	0.	0.	0.	0.	0.	0.	0.	0.	0.	0.	0.	0.	0.	0.	0.	0.	0.	0.	0.	0.	0.	0.	0.	0.	0.	0.	1.	0.	0.	0.	0.	0.	0.	0.	0.	0.
[EC:4.1.1.70]	0.	0.	0.	0.	0.	0.2	0.	0.	0.	0.	0.	1.	0.	0.	0.	0.	0.	0.	0.	0.	0.	0.	0.	0.	0.	0.	0.	0.	0.	0.	0.	0.	0.	0.	0.	0.	0.	0.	0.	0.	0.	0.	0.	0.	0.	0.	0.	0.	0.
[EC:4.1.1.74]	0.	0.	0.	1.	0.	0.	0.	0.	0.046875	0.	0.	0.	0.	0.	0.	0.	0.9811320754716981	0.	0.	0.	0.	0.	0.6153846153846154	0.	0.	0.	0.	1.	0.	0.8367346938775511	0.	0.	0.	0.	0.	0.	1.	0.	0.	0.7142857142857143	0.	0.	0.	0.	0.	0.	0.	0.	1.
[EC:4.1.1.75]	0.	0.	0.	0.	0.	0.	0.	0.	0.	0.	0.	0.	0.	0.	0.	0.	0.	0.	0.	0.	0.	0.	0.	0.	0.	0.	0.	0.	0.	0.	0.	0.	0.	0.	0.	0.	0.	0.	0.	0.	0.	0.	0.	0.	0.	0.	0.	0.	0.
[EC:4.1.1.77]	0.	0.	0.	0.2857142857142857	0.	0.	0.	0.	0.	0.	0.	0.	0.	0.	0.	0.	0.	0.	0.	0.	0.	0.	0.	0.	0.	0.	0.	0.06666666666666667	0.	0.	0.	0.	0.	0.	0.	0.	0.	0.	0.	0.	0.	0.	0.	0.	0.	0.	0.	0.	0.
[EC:4.1.1.79]	0.	0.	0.	0.	0.	0.	0.	0.	0.	0.	0.	0.	0.	0.	0.	0.	0.	0.	0.	0.	0.	0.	0.	0.	0.	0.	0.	0.	0.06666666666666667	0.	0.	0.	0.	0.	0.	0.	0.	0.	0.	0.	0.	0.	0.	0.	0.	0.	0.	0.	0.
[EC:4.1.1.8]	0.	0.	0.	0.	0.	0.	0.	0.	0.984375	0.	0.	0.	0.	0.	0.	0.	0.	0.	0.	0.	0.	0.	0.	0.	0.	0.	0.	0.	0.	0.	0.	0.	0.	0.	0.	0.	0.	0.	0.	0.	0.	0.	0.	0.	0.	0.	0.	0.	0.
[EC:4.1.1.81]	0.	1.	1.	0.	0.7692307692307693	1.	0.	0.	0.	0.	0.8	1.	0.	0.	0.	0.	0.	0.	0.	1.	0.	0.	0.	1.	0.	0.	1.	0.	0.	0.8775510204081632	0.	0.	0.	1.	0.	0.	0.	0.	1.	0.	0.5	1.	0.	0.	1.	1.	0.	1.	0.
[EC:4.1.1.82]	0.	0.	0.6666666666666666	0.	0.	0.	0.	0.	0.	0.	0.	0.	0.	1.	0.	0.	0.	0.	0.5	0.	0.	0.	0.	0.	0.	0.	0.	0.	0.	0.	0.	0.5	0.	0.	0.	0.	0.	0.	0.	0.	0.	0.	0.	0.	0.	0.	0.	0.	0.
[EC:4.1.1.85]	1.	0.	0.	0.	0.	0.	0.13333333333333333	1.	1.	1.	0.	0.	1.	0.	0.	0.	0.	1.	0.	0.	0.	1.	0.	0.	0.	1.	0.	0.	0.	0.8979591836734694	1.	0.	0.	0.	1.	1.	0.	0.	0.	0.	0.	0.	1.	0.	0.	0.	0.	0.	0.
[EC:4.1.1.86]	0.04	0.	0.	0.	0.	0.	0.8	0.	0.	0.	0.	0.	0.	0.	0.	0.	0.	0.	0.	0.	0.	0.	0.	0.	0.	0.	0.	0.	0.	0.	0.	0.	0.	0.	1.	0.	1.	0.	0.	0.	0.	0.	0.	0.	0.	0.	0.	0.	0.
[EC:4.1.1.9]	0.	0.	0.	0.	0.	0.	0.	0.	0.	0.	0.	0.	0.	0.	0.	0.	0.	0.	0.	0.	0.	0.	0.	0.	0.	0.	0.	0.	0.	0.	0.	0.	0.	0.	0.	0.	0.	0.	0.	0.7142857142857143	0.	0.	0.	0.	0.	0.	0.	0.	0.
[EC:4.1.1.96]	1.	1.	1.	0.	0.15384615384615385	0.	0.	0.	0.	0.	0.	0.	0.1111111111111111	1.	0.	1.	0.	0.	1.	0.	1.	0.	0.	0.	0.	0.	1.	0.	0.	0.	0.	1.	0.	1.	0.	0.	0.	0.	1.	0.	1.	1.	0.	0.	0.	1.	0.	1.	0.
[EC:4.1.1.97]	0.	0.	0.	0.	0.	0.	0.	0.	0.	0.	0.	0.	0.	0.	0.	0.	0.	0.	0.	0.	0.	0.	0.	0.	0.	0.	0.	0.	0.	0.	0.	0.	0.	0.	0.	0.	0.	0.	0.	0.	0.	0.	0.	0.	0.	0.	0.	0.	1.
[EC:4.1.1.98]	0.	0.	0.	0.	0.	0.	0.	0.	1.	0.	0.	0.	0.	0.	0.	0.	0.	0.	1.	0.	0.	0.	0.	0.	1.	0.8	0.	0.	1.	0.8979591836734694	0.	0.	0.	0.	1.	0.	0.	0.	0.	1.	0.5	0.	0.	1.	0.	0.	0.	0.	0.
[EC:4.1.2.13]	1.	1.	1.	1.	1.	1.	0.8	1.	1.	1.	0.8	1.	1.	1.	1.	1.	0.9811320754716981	1.	1.	1.	1.	1.	1.	1.	1.	1.	1.	1.	1.	0.8979591836734694	1.	1.	1.	1.	1.	1.	1.	1.	1.	1.	1.	1.	1.	1.	1.	1.	1.	1.	1.
[EC:4.1.2.14]	0.	0.	0.	0.	0.	0.	0.	0.	0.0625	0.	0.	0.	0.	0.	0.	0.	0.	0.	0.	0.	0.	0.	0.	0.	0.	0.	0.	0.	0.	0.8775510204081632	0.	0.	0.	0.	0.	0.	0.	0.	0.	0.	0.	0.	0.	0.	0.	0.	0.	0.	0.
[EC:4.1.2.17]	0.96	0.	0.	1.	0.8461538461538461	0.6	0.8	0.	0.9375	0.	0.8	0.	0.16666666666666666	0.	0.	0.	0.	0.	0.	0.6666666666666666	1.	0.	0.	0.8918918918918919	0.	0.8	0.	1.	0.	0.8979591836734694	0.	1.	0.	0.	1.	0.	0.	0.	0.	0.2857142857142857	0.5	0.	0.09090909090909091	1.	0.	0.	1.	1.	0.
[EC:4.1.2.19]	0.	1.	0.	0.	0.	0.	0.	0.	1.	0.8571428571428571	0.	0.	0.	1.	0.	0.	0.	0.6666666666666666	0.	0.	0.	0.	0.	1.	0.	1.	1.	0.	0.	0.8163265306122449	0.	1.	0.	0.	0.	0.	0.	0.	1.	0.	0.5	0.	0.	0.	0.	0.	0.	0.	0.
[EC:4.1.2.20]	0.	0.	0.	0.	0.	0.	0.	0.	1.	0.	0.6	0.	0.	0.	0.	0.	0.	0.	0.	0.	0.5	0.	0.	0.	0.	0.	0.	0.	0.	0.8979591836734694	0.	0.	0.	0.	0.	0.	0.	0.	0.	0.	0.5	0.	0.	0.	0.	0.	0.	0.	0.
[EC:4.1.2.21]	0.	0.	0.	0.	0.	0.	0.	0.	0.859375	0.	0.	0.	0.	0.	0.	0.	0.	0.	0.	0.	0.	0.	0.	0.	0.	0.	0.	0.	0.	0.6530612244897959	0.	0.	0.	0.	0.	0.	0.	0.	0.	0.	0.	0.	0.	0.	0.	0.	0.	0.	0.
[EC:4.1.2.25]	0.	1.	1.	1.	0.	0.	0.8	1.	1.	1.	0.8	1.	1.	1.	0.	1.	0.8113207547169812	1.	1.	0.	1.	0.	1.	1.	1.	0.	1.	1.	1.	0.8979591836734694	0.	0.	1.	0.	1.	1.	1.	0.	1.	1.	0.	1.	1.	1.	0.	1.	1.	0.	1.
[EC:4.1.2.29]	0.	0.	0.	0.	0.	0.	0.	0.	0.	0.	0.	0.	0.	0.	0.	0.	0.	0.	0.	0.	0.	0.	0.	1.	0.	0.	0.	0.	1.	0.	0.	0.	0.	0.	0.	0.	0.	0.	0.	0.	0.	0.	0.	0.	0.	0.	0.	0.	0.
[EC:4.1.2.4]	1.	1.	1.	1.	1.	0.	0.7333333333333333	1.	1.	1.	0.8	1.	1.	1.	0.	1.	0.9811320754716981	1.	0.	1.	1.	1.	1.	1.	0.	1.	1.	1.	1.	0.8979591836734694	1.	1.	0.7142857142857143	0.6666666666666666	1.	1.	1.	1.	1.	0.	1.	1.	1.	1.	1.	1.	1.	1.	1.
[EC:4.1.2.40]	1.	0.	0.	0.5	1.	0.	0.	1.	1.	1.	0.8	0.	1.	0.	0.	0.	0.9811320754716981	1.	0.	1.	0.	1.	0.23076923076923078	1.	0.	1.	0.	0.06666666666666667	0.	0.8979591836734694	1.	0.	0.	0.	0.	1.	0.	1.	0.	0.	0.	0.	0.	0.	0.	1.	0.	0.	0.
[EC:4.1.2.43]	0.	0.	0.	0.	0.	0.	0.	0.	0.015625	0.	0.	0.	0.	0.	0.	0.	0.9811320754716981	0.	0.	0.	0.	0.	0.	0.	0.	0.	0.	0.	1.	0.3469387755102041	0.	1.	0.	0.	0.	0.	0.	0.	0.	0.	0.	0.	0.	0.	0.	0.	0.	0.	0.
[EC:4.1.2.45]	0.	0.	0.	0.	0.	0.	0.	0.	0.	0.	0.	0.	0.	0.	0.	0.	0.	0.	0.	0.	0.	0.	0.	0.	0.	0.	0.	0.	0.	0.	0.	0.	0.	0.	0.	0.	0.	0.	0.	0.	0.	0.	0.	0.	0.	0.	0.	0.	0.
[EC:4.1.2.5]	0.	1.	1.	0.	0.7692307692307693	1.	0.	0.	1.	0.	0.8	0.	1.	1.	1.	0.	0.9811320754716981	1.	0.	0.	1.	0.	0.	0.	0.	0.	1.	0.06666666666666667	0.	0.8775510204081632	0.	1.	0.	1.	0.	0.	1.	0.	1.	1.	0.5	1.	0.	1.	1.	1.	0.	1.	1.
[EC:4.1.2.52]	0.	0.	0.	0.	0.	0.	0.	0.	0.3125	0.	0.	0.	0.	0.	0.	0.	0.	0.	0.	0.	0.5	0.	0.	0.	0.	0.	0.	0.	0.	0.8571428571428571	0.	0.	0.	0.	0.	0.	0.	0.	0.	1.	0.	0.	0.	1.	0.	0.	0.	0.	0.
[EC:4.1.2.53]	0.	0.	0.	0.	0.	0.	0.	0.	0.875	0.	0.	0.	0.	0.	0.	0.	0.	0.	0.	0.	0.	0.	0.	0.	0.	0.	0.	0.	0.	0.8571428571428571	0.	0.	0.	0.	0.	0.	0.	0.	0.	0.	0.	0.	0.	0.	0.	0.	0.	0.	0.
[EC:4.1.3.1]	0.	0.	0.	1.	0.	0.	0.	0.	1.	0.	0.	0.	0.	0.	0.	0.	0.	0.	0.	0.	0.	0.	0.	0.	0.	0.	0.	0.9333333333333333	0.	0.8979591836734694	0.	0.	0.	0.	0.	0.	1.	0.	0.	1.	0.	0.	0.	0.	0.	0.	0.	0.	0.
[EC:4.1.3.17]	0.	0.	0.	0.	0.	0.	0.	0.	0.	0.	0.	0.	0.	0.	0.	0.	0.	0.	0.	0.	0.	0.	0.	0.	0.	0.	0.	0.	0.	0.	0.	0.	0.	0.	0.	0.	0.	0.	0.	0.8571428571428571	0.	0.	0.	0.	0.	0.	0.	0.	0.
[EC:4.1.3.25]	0.	0.	0.	0.	0.	0.	0.	0.	0.	0.	0.	0.	0.	0.	0.	0.	0.	0.	0.	0.	0.	0.	0.	0.	0.	0.	0.	0.	0.	0.6938775510204082	0.	0.	0.	0.	0.	0.	0.	0.	0.	0.	0.	0.	0.	0.	0.	0.	0.	0.	0.
[EC:4.1.3.27]	1.	1.	1.	1.	0.	0.	0.8	1.	1.	0.	0.	1.	0.	1.	1.	1.	0.9811320754716981	1.	1.	0.	1.	1.	1.	1.	1.	0.	1.	1.	1.	0.8775510204081632	1.	1.	1.	1.	1.	1.	1.	1.	1.	1.	0.5	1.	0.	1.	0.	1.	1.	1.	0.
[EC:4.1.3.3]	0.96	1.	1.	0.	0.07692307692307693	0.6	0.8	1.	1.	0.	0.8	0.	0.05555555555555555	0.	0.	1.	0.9811320754716981	1.	0.	1.	0.	1.	0.	0.	0.	0.	1.	0.	0.	0.8979591836734694	1.	0.	0.	0.	1.	0.	0.	1.	0.	0.	0.5	0.	0.	0.	0.	0.	0.	0.	0.
[EC:4.1.3.30]	0.	0.	0.	0.21428571428571427	0.	0.	0.	0.	0.96875	0.	0.	0.	0.	0.	0.	0.	0.	0.	0.	0.	0.	0.	0.	0.	1.	0.	0.	0.	1.	0.8979591836734694	0.	0.	0.	0.	0.	0.	0.	0.	0.	0.	0.	0.	0.	0.	0.	0.	0.	0.	1.
[EC:4.1.3.34]	0.	0.	0.	0.	0.	1.	0.8	0.85	1.	1.	0.	1.	0.	0.	0.	0.	0.	0.	0.	0.6666666666666666	1.	0.	0.07692307692307693	0.	0.	0.4	0.	0.	0.	0.8979591836734694	0.	0.	0.	0.	0.	1.	0.	0.	0.	1.	0.5	0.	1.	1.	0.	0.	0.	0.	1.
[EC:4.1.3.36]	0.	1.	1.	1.	0.	0.	0.8	0.	1.	1.	0.	1.	0.	1.	0.	1.	0.9811320754716981	0.	0.	0.	1.	0.	1.	1.	0.	0.	1.	1.	1.	0.8979591836734694	0.	0.	0.	0.	1.	0.	1.	0.	1.	0.	0.	0.6666666666666666	1.	0.	0.	0.	0.	0.	1.
[EC:4.1.3.38]	0.	1.	1.	1.	0.	1.	0.7333333333333333	0.	1.	0.	0.8	0.	0.	1.	0.25	1.	0.9622641509433962	0.	0.	1.	1.	0.	0.	0.	0.	0.	1.	1.	1.	0.8979591836734694	0.	1.	0.	0.	1.	0.	0.	0.	0.	0.	0.	0.6666666666666666	1.	0.	0.	0.	0.	0.	1.
[EC:4.1.3.39]	0.	1.	0.	0.35714285714285715	0.	0.	0.	0.	0.765625	0.	0.	0.	0.	0.	0.	0.	0.	0.	1.	0.	1.	0.	0.	0.	0.	0.2	0.	0.06666666666666667	0.06666666666666667	0.	0.	0.	0.	1.	0.	0.	0.	0.	0.	0.	0.5	0.	0.	0.	0.	0.	0.	0.	0.
[EC:4.1.3.4]	0.	0.	0.	0.9285714285714286	0.	0.	0.	0.	0.	0.	0.8	0.	0.	0.	0.	0.	0.	0.	0.	0.	0.	0.	0.	0.	0.	0.	0.	1.	1.	0.	0.	0.	0.	0.	0.	0.	1.	0.	0.	1.	0.	0.	0.	0.	0.	0.	0.	0.	0.
[EC:4.1.3.40]	0.	0.	0.	0.	0.	0.	0.	0.	1.	0.	0.	0.	0.	0.	0.	0.	0.	0.	0.	0.	0.	0.	0.	0.	1.	0.	0.	0.	0.	0.8979591836734694	0.	0.	0.	0.	1.	0.	0.	0.	0.	0.	0.	0.	0.	0.	0.	0.	0.	0.	0.
[EC:4.1.99.1]	0.	0.	0.	0.	0.	1.	0.4	0.	1.	0.	0.	0.	0.	1.	0.	0.	0.	0.	0.	0.	1.	0.	0.	0.	0.	0.	0.	0.	0.	0.	0.	0.	0.	0.	0.	0.	0.	0.	0.	1.	0.5	1.	1.	1.	0.	0.	0.	0.	0.
[EC:4.1.99.12]	0.	0.	0.3333333333333333	0.	0.46153846153846156	0.	0.8	0.	1.	0.	0.	0.	0.	0.	0.	0.	0.	0.	0.	0.	0.	0.	0.	0.	0.	0.	0.	0.	0.	0.8979591836734694	0.	0.	0.	0.	0.	0.	1.	0.	0.	0.	0.	0.	0.	0.	0.	0.	0.	0.	0.
[EC:4.1.99.17]	0.	1.	1.	1.	0.8461538461538461	1.	0.	0.	1.	0.	0.8	1.	0.	1.	1.	1.	0.	0.	1.	1.	1.	0.	0.	0.	1.	0.	1.	1.	0.9333333333333333	0.8979591836734694	0.	1.	0.	1.	0.	0.	1.	0.	1.	1.	1.	1.	0.	1.	1.	0.	1.	0.	0.
[EC:4.1.99.18]	0.	0.	0.	1.	0.9230769230769231	0.	0.8	0.	1.	1.	0.8	1.	0.	0.	0.	0.	0.9811320754716981	0.	0.	1.	1.	0.	0.	1.	0.	0.	0.	1.	1.	0.8979591836734694	0.	1.	0.	1.	1.	0.	1.	0.	0.	1.	1.	0.	1.	1.	1.	1.	0.	1.	1.
[EC:4.1.99.19]	0.	1.	1.	0.	1.	1.	0.	0.	1.	0.	0.8	1.	0.	1.	0.	0.	0.	0.	1.	1.	0.	0.	0.	0.	0.	0.	0.	0.	0.	0.8979591836734694	0.	1.	0.	1.	1.	0.	1.	0.	1.	0.	1.	1.	0.	1.	1.	0.	1.	1.	0.
[EC:4.1.99.2]	0.	0.	0.	0.	0.	1.	0.	0.	0.	0.	0.	0.	0.	0.	0.	0.	0.	0.	0.	0.	1.	0.	0.	0.	0.	0.	0.	0.	0.	0.	0.	0.	0.	0.	0.	0.	0.	0.	0.	0.	0.5	0.	0.	0.	0.	0.	0.	0.	0.
[EC:4.2.1.1]	1.	1.	1.	1.	0.9230769230769231	0.	0.6666666666666666	1.	1.	1.	0.8	1.	1.	1.	1.	1.	0.	1.	0.	1.	1.	1.	0.	1.	1.	1.	1.	1.	1.	0.8979591836734694	1.	1.	1.	0.	0.6666666666666666	1.	1.	1.	0.	1.	0.5	0.6666666666666666	0.	0.	0.	0.	0.	1.	1.
[EC:4.2.1.10]	1.	1.	1.	1.	1.	1.	0.8	1.	1.	1.	0.8	1.	1.	1.	1.	1.	0.9811320754716981	1.	1.	1.	1.	1.	1.	1.	1.	1.	1.	1.	1.	0.8979591836734694	1.	1.	1.	1.	1.	1.	1.	1.	1.	1.	1.	1.	1.	1.	1.	1.	1.	1.	1.
[EC:4.2.1.103]	0.	0.	0.	0.	0.	0.	0.	0.	0.	0.	0.	0.	0.	0.	0.	0.	0.	0.	0.	0.	0.	0.	0.	0.	0.	0.	0.	0.	0.	0.	0.	0.	0.	0.	0.	0.	0.	0.	0.	0.7142857142857143	0.	0.	0.	0.	0.	0.	0.	0.	0.
[EC:4.2.1.104]	0.	0.	0.	0.07142857142857142	0.	0.	0.	0.	0.703125	0.	0.	0.	0.	0.	0.	0.	0.	0.	0.	0.	0.	0.	0.	0.	0.	0.	0.	0.3333333333333333	0.	0.	0.	0.	0.	0.	0.	0.	0.	0.	0.	0.7142857142857143	0.	0.	0.	0.	0.	0.	0.	0.	0.
[EC:4.2.1.108]	0.	0.	0.	0.	0.	0.	0.	0.	0.	0.	0.	0.	0.	0.	0.	0.	0.	0.	0.	0.	0.	0.	0.	0.	0.	0.	0.	0.	0.	0.	0.	0.	0.	0.	0.	0.	0.	0.	0.	0.	0.	0.	0.	0.	0.	0.	0.	0.	0.
[EC:4.2.1.109]	0.	0.	0.	0.9285714285714286	0.	0.	0.	0.	0.	0.	0.	0.	0.	0.	0.	0.	0.	0.	0.	0.	0.	0.	0.	0.	0.	0.	0.	1.	0.8666666666666667	0.	0.	0.	0.	0.	0.	0.	0.	0.	0.	0.	0.	0.	0.	0.	0.	0.	0.	0.	0.
[EC:4.2.1.11]	1.	1.	1.	1.	1.	1.	0.8	1.	1.	1.	0.8	1.	1.	1.	0.9166666666666666	1.	0.9811320754716981	1.	1.	1.	1.	1.	1.	0.9459459459459459	1.	1.	1.	1.	1.	0.8979591836734694	1.	1.	1.	1.	1.	1.	1.	1.	1.	1.	1.	1.	1.	1.	1.	1.	1.	1.	1.
[EC:4.2.1.113]	0.	0.	0.	0.8571428571428571	0.	0.	0.8	0.	0.984375	1.	0.	1.	0.	0.	0.	0.	0.9811320754716981	0.	0.	0.	1.	0.	1.	1.	0.	0.	0.	1.	1.	0.8979591836734694	0.	0.	0.	0.	1.	0.	0.	0.	0.	0.	0.	0.	1.	0.	0.	0.	0.	0.	1.
[EC:4.2.1.115]	0.	0.	0.	0.	0.	0.	0.	0.	0.	0.	0.	0.	0.	0.	0.	0.	0.	0.	0.	0.	0.	0.	0.	0.	0.	0.	0.	0.	0.	0.	0.	0.	0.	0.	0.	0.	0.	0.	0.	0.	0.	0.	0.	0.	0.	0.	0.	0.	0.
[EC:4.2.1.118]	0.	0.	0.	0.6428571428571429	0.	0.	0.	0.	0.	0.	0.	0.	0.	0.	0.	0.	0.	0.	0.	0.	0.	0.	0.	0.	0.	0.	0.	0.9333333333333333	0.	0.	0.	0.	0.	0.	0.	0.	0.	0.	0.	0.42857142857142855	0.	0.	0.	0.	0.	0.	0.	0.	0.
[EC:4.2.1.12]	0.	0.	0.	0.	0.	0.	0.	0.	1.	0.	0.	0.	0.	0.	0.	0.	0.	0.	0.	0.	0.	0.	0.	0.	1.	0.	0.	0.	0.	0.8979591836734694	0.	0.	0.	0.	0.	0.	0.	0.	0.	0.	0.	0.	0.	0.	0.	0.	0.	0.	0.
[EC:4.2.1.126]	0.	1.	1.	1.	0.7692307692307693	0.	0.13333333333333333	0.	1.	1.	0.8	0.	0.6666666666666666	1.	0.	0.	0.9811320754716981	0.	0.	0.	0.	0.	1.	0.43243243243243246	0.	1.	1.	1.	1.	0.8775510204081632	0.	1.	0.	0.	1.	0.	1.	0.	1.	0.	0.5	1.	1.	1.	0.	0.	0.	1.	0.
[EC:4.2.1.130]	0.	0.	0.	0.	0.	0.	0.	0.	0.96875	0.	0.	0.	0.	0.	0.	0.	0.9811320754716981	0.	0.	0.	0.	0.	0.	0.	0.	0.	0.	0.	0.	0.	0.	0.	0.	0.	0.	0.	0.	0.	0.	0.	0.	0.	0.	0.	0.	0.	0.	0.	0.
[EC:4.2.1.131]	0.	0.	0.	0.	0.	0.	0.	0.	0.	0.	0.	0.	0.	0.	0.	0.	0.	0.	0.	0.	0.	0.	0.	0.	0.	0.	0.	0.	0.	0.	0.	0.	0.	0.	0.	0.	0.	0.	0.	1.	0.	0.	0.	0.	0.	0.	0.	0.	0.
[EC:4.2.1.135]	0.	0.	0.	0.	0.	0.	0.	0.	0.	0.	0.	0.	0.	0.	0.	0.	0.	0.	0.	0.	0.	0.	0.	0.	0.	0.	0.	0.	0.	0.	0.	0.	0.	0.	0.	0.	0.	0.	0.	0.	0.	0.	0.	0.	0.	0.	0.	0.	0.
[EC:4.2.1.141]	0.	0.	0.	0.	0.	0.	0.	0.	0.	0.	0.	0.	0.	0.	0.	0.	0.	0.	0.	0.	0.	0.	0.	0.	0.	0.	0.	0.	0.	0.	0.	0.	0.	0.	0.	0.	0.	0.	0.	0.	0.	0.	0.	0.	0.	0.	0.	0.	0.
[EC:4.2.1.147]	0.	0.	0.	0.	0.	0.	0.	0.	0.	0.	0.	0.	0.	0.	0.	0.	0.	0.	0.	0.	0.	0.	0.	0.	0.	0.	0.	0.	0.	0.	0.	0.	0.	0.	0.	0.	0.	0.	0.	0.	0.	0.	0.	0.	0.	0.	0.	0.	0.
[EC:4.2.1.151]	0.	0.	0.	0.	0.	0.	0.	0.	0.	0.	0.	0.	0.	0.	0.	0.	0.	0.	0.5	0.	0.	0.	0.	0.	0.	0.	0.	0.	0.	0.	0.	0.	0.	0.	0.	0.	0.	0.	0.	0.	0.	0.	0.	0.	0.	0.	0.	0.	0.
[EC:4.2.1.153]	0.	0.	0.	0.	0.	0.	0.	0.	0.	0.	0.	0.	0.	0.	0.	0.	0.	0.	0.	0.	0.	0.	0.	0.	0.	0.	0.	0.	0.	0.22448979591836735	0.	0.	0.	0.	0.	0.	0.	0.	0.	1.	0.	0.	0.18181818181818182	0.	0.	0.	0.	0.	0.
[EC:4.2.1.17]	0.	0.	0.	1.	1.	1.	0.	0.	0.46875	0.	0.8	0.	0.	0.	0.	0.	0.	0.	0.	1.	1.	0.	0.	0.	0.	0.	0.	1.	1.	0.	0.	1.	0.	1.	0.	0.	1.	0.	0.	1.	0.5	1.	1.	0.	0.	0.	0.	0.	0.
[EC:4.2.1.18]	0.	0.	0.	0.	0.	0.	0.	0.	0.	0.	0.	0.	0.	0.	0.	0.	0.	0.	0.	0.	0.	0.	0.	0.	0.	0.	0.	0.	0.	0.	0.	0.	0.	0.	0.	0.	1.	0.	0.	0.	0.	0.	0.	0.	0.	0.	0.	0.	0.
[EC:4.2.1.19]	0.	0.	0.	1.	0.7692307692307693	0.	0.	0.	0.	0.	0.8	1.	0.	0.	1.	0.	0.9811320754716981	0.	1.	0.	1.	0.	1.	1.	1.	0.	0.	1.	0.9333333333333333	0.	1.	1.	0.7142857142857143	1.	0.	1.	0.	1.	0.	1.	0.5	0.	1.	1.	0.	1.	1.	1.	1.
[EC:4.2.1.2]	0.	1.	1.	1.	1.	0.	0.8	0.	1.	0.	0.8	1.	0.	1.	0.	1.	0.9811320754716981	0.	1.	0.	1.	0.	0.	1.	1.	0.	1.	1.	1.	0.8979591836734694	0.	1.	0.	1.	1.	0.	1.	0.	1.	1.	1.	1.	1.	1.	1.	0.	1.	1.	1.
[EC:4.2.1.20]	1.	1.	1.	1.	0.15384615384615385	0.6	0.8	0.	1.	0.	0.	1.	0.16666666666666666	1.	1.	1.	0.9811320754716981	0.	1.	0.	1.	1.	1.	1.	1.	0.	1.	1.	1.	0.8979591836734694	1.	1.	1.	1.	1.	1.	1.	1.	1.	1.	0.5	0.	1.	1.	0.	1.	1.	1.	1.
[EC:4.2.1.22]	0.	0.	0.	0.	0.	0.	0.	0.	0.	0.	0.	0.	0.	0.	1.	0.	0.	0.	0.	0.	0.	0.	0.	0.	0.	0.	0.	0.	0.	0.	0.	0.	0.	0.	0.	0.	1.	0.	0.	0.2857142857142857	0.	0.	0.09090909090909091	0.	0.	0.	0.	0.	1.
[EC:4.2.1.24]	0.	0.	0.	0.9285714285714286	1.	1.	0.	0.	1.	0.	0.8	1.	0.	0.	0.	0.	0.9811320754716981	0.	1.	1.	1.	0.	0.	1.	1.	0.	0.	1.	1.	0.8979591836734694	1.	1.	0.	0.	1.	0.	1.	0.	0.	1.	0.5	0.	1.	1.	0.	1.	1.	1.	1.
[EC:4.2.1.28]	0.	0.	0.	0.	0.	0.4	0.	0.	0.078125	0.	0.	0.	0.	0.	0.	0.	0.	0.	0.	0.	0.	0.	0.	1.	0.	0.	0.	0.	0.	0.8979591836734694	1.	0.	0.	0.	0.	0.	0.	0.	0.	0.	0.	0.	0.	0.	0.	0.	0.	0.	0.
[EC:4.2.1.3]	0.	1.	1.	1.	1.	0.2	0.	0.	1.	0.	0.8	0.	1.	1.	1.	0.	0.9811320754716981	0.	1.	0.	1.	0.	0.9230769230769231	1.	1.	0.	1.	1.	1.	0.8979591836734694	1.	1.	1.	0.3333333333333333	0.	1.	1.	1.	0.	1.	0.5	0.	1.	1.	0.	1.	1.	1.	1.
[EC:4.2.1.30]	0.	0.	0.	0.	0.15384615384615385	0.	0.	0.	0.	0.	0.	0.	0.	0.	0.	0.	0.	0.	0.	1.	0.	0.	0.	0.	0.	0.	0.	0.	0.	0.	0.	0.	0.	0.	0.	0.	0.	0.	0.	0.	0.	0.	0.	0.	0.	0.	0.	0.	0.
[EC:4.2.1.32]	0.	0.	0.	0.	0.	0.	0.	0.	1.	0.	0.	1.	0.	0.	0.	0.	0.	0.	0.	0.	0.	0.	0.	0.	0.	0.	0.	0.	0.	0.8775510204081632	0.	0.	0.	1.	0.	0.	0.	0.	0.	0.	0.	0.	0.	0.	0.	0.	0.	0.	0.
[EC:4.2.1.40]	0.	0.	0.	0.	0.	0.	0.	0.	1.	0.	0.	0.	0.	0.	0.	0.	0.	0.	0.	0.	0.	0.	0.	0.	0.	0.	0.	0.	1.	0.8775510204081632	0.	0.	0.	0.	0.	0.	0.	0.	0.	0.	0.	0.	0.	0.	0.	0.	0.	0.	0.
[EC:4.2.1.41]	0.	0.	0.	0.	0.	0.	0.	0.	0.	0.	0.	0.	0.	0.	0.	0.	0.	0.	0.	0.	0.	0.	0.	0.	0.	0.	0.	0.	1.	0.	0.	0.	0.	0.	0.	0.	0.	0.	0.	0.	0.	0.	0.	0.	0.	0.	0.	0.	0.
[EC:4.2.1.42]	0.	0.	0.	0.	0.	0.	0.	0.	0.96875	0.	0.	0.	0.	0.	0.	0.	0.	0.	0.	0.	0.	0.	0.	0.	0.	0.	0.	0.	1.	0.7755102040816326	0.	0.	0.	0.	0.	0.	0.	0.	0.	0.	0.	0.	0.	0.	0.	0.	0.	0.	0.
[EC:4.2.1.44]	0.	0.	0.	0.42857142857142855	0.23076923076923078	0.	0.	0.	0.015625	0.2857142857142857	0.	0.	0.	0.	0.	0.	0.	0.	0.	0.6666666666666666	0.	0.	0.	0.	0.	0.2	0.	0.26666666666666666	1.	0.42857142857142855	0.	1.	0.	0.	0.	0.	0.	0.	0.	0.	0.5	0.	1.	0.	0.	0.	0.	0.	1.
[EC:4.2.1.45]	0.	1.	1.	0.7857142857142857	0.07692307692307693	0.	0.	0.	0.	0.	0.	0.	0.	1.	0.	0.	0.	0.	0.	0.	0.	0.	0.	0.	0.	0.	0.	0.8	0.9333333333333333	0.7755102040816326	0.	0.	0.	0.	0.	0.	0.	0.	1.	0.2857142857142857	1.	0.	0.	0.	0.	0.	1.	0.	0.
[EC:4.2.1.46]	0.52	1.	1.	0.9285714285714286	0.9230769230769231	1.	0.8	1.	1.	1.	0.6	0.	1.	1.	1.	1.	0.	1.	1.	0.6666666666666666	1.	0.	1.	0.5675675675675675	1.	1.	1.	1.	1.	0.8979591836734694	1.	1.	1.	0.6666666666666666	1.	1.	1.	1.	1.	1.	1.	1.	0.	0.	0.	1.	1.	1.	0.
[EC:4.2.1.47]	0.	1.	1.	0.	0.	0.	0.	0.	0.96875	0.	0.	0.	0.	1.	0.	1.	0.	0.	0.	0.	0.	0.	0.	0.	0.	0.4	1.	0.	0.	0.8979591836734694	0.	0.	0.	0.	0.	0.	1.	0.	1.	0.8571428571428571	0.	1.	0.	0.	0.	0.	0.	0.	1.
[EC:4.2.1.49]	0.	1.	1.	1.	0.	1.	0.	1.	0.03125	0.	0.	0.	0.	1.	0.	1.	0.9811320754716981	0.	0.	0.	0.	0.	0.	0.	0.	0.	1.	1.	0.9333333333333333	0.7755102040816326	1.	0.	0.5714285714285714	0.	0.	0.	1.	1.	0.	0.	0.5	1.	1.	1.	0.	0.	0.	0.	1.
[EC:4.2.1.51]	1.	1.	1.	0.9285714285714286	0.	0.	0.	0.	0.	1.	0.	0.	1.	1.	0.	0.	0.9811320754716981	0.	0.5	0.	1.	1.	1.	1.	0.	0.8	1.	1.	1.	0.	1.	0.	1.	0.	0.	1.	1.	1.	1.	1.	0.	0.	0.	1.	0.	0.	1.	0.	1.
[EC:4.2.1.55]	0.	0.	0.	0.	0.	0.4	0.	0.	0.	0.	0.	0.	0.	0.	0.	0.	0.	0.	0.	0.	0.	0.	0.	0.	0.	0.	0.	0.	0.	0.	0.	1.	0.	0.	0.	0.	0.	0.	0.	0.	0.	0.	0.	1.	0.	0.	0.	0.	0.
[EC:4.2.1.56]	0.	0.	0.	0.	0.	0.	0.	0.	0.	0.	0.	0.	0.	0.	0.	0.	0.	0.	0.	0.	0.	0.	0.	0.	0.	0.	0.	0.	0.	0.7142857142857143	0.	0.	0.	0.	0.	0.	0.	0.	0.	0.	0.	0.	0.	0.	0.	0.	0.	0.	0.
[EC:4.2.1.57]	0.	0.	0.	0.	0.	0.	0.	0.	0.	0.	0.	0.	0.	0.	0.	0.	0.	0.	0.	0.	0.	0.	0.	0.	0.	0.	0.	0.	0.	0.	0.	0.	0.	0.	0.	0.	0.	0.	0.	0.	0.	0.	0.	0.	0.	0.	0.	0.	0.
[EC:4.2.1.59]	1.	1.	0.	1.	1.	1.	0.8	1.	0.984375	1.	0.8	1.	1.	0.	0.	0.	0.8301886792452831	1.	1.	1.	1.	1.	1.	0.972972972972973	1.	1.	0.	1.	1.	0.8979591836734694	1.	1.	1.	1.	1.	1.	1.	1.	0.	1.	1.	0.	0.09090909090909091	1.	0.	1.	1.	1.	0.
[EC:4.2.1.6]	0.	0.	0.	0.	0.	0.	0.	0.	0.8125	0.42857142857142855	0.	0.	0.	0.	0.	0.	0.	0.	0.	0.	0.	0.	0.	0.	0.	0.	0.	0.	0.	0.6938775510204082	0.	0.5	0.	0.	0.	0.	0.	0.	0.	0.	0.	0.	0.	0.	0.	0.	0.	0.	0.
[EC:4.2.1.68]	0.	0.	0.	0.	0.	0.	0.	0.	0.	0.	0.	0.	0.	0.	0.3333333333333333	0.	0.	0.	0.	0.	0.	0.	0.	0.	0.	0.	0.	0.	0.	0.	0.	0.	0.	0.	0.	0.	0.	0.	0.	0.	0.	0.	0.	0.	0.	0.	0.	0.	1.
[EC:4.2.1.7]	0.	1.	0.	0.	0.	0.	0.	0.	1.	0.	0.8	0.	0.	1.	0.	0.	0.	0.	0.	0.	1.	0.	0.15384615384615385	0.	0.	1.	0.	0.	1.	0.8163265306122449	0.	1.	0.	0.	0.	0.	1.	0.	1.	0.	0.5	0.	0.	1.	0.	0.	0.	1.	1.
[EC:4.2.1.75]	0.	1.	1.	1.	0.	0.	0.	0.	1.	0.	0.	0.	0.	1.	0.	1.	0.9811320754716981	0.	0.	0.	0.	0.	0.	1.	1.	0.	1.	1.	1.	0.8979591836734694	1.	0.	0.	0.	1.	0.	1.	0.	1.	1.	0.	1.	1.	0.	0.	0.	0.	0.	1.
[EC:4.2.1.79]	0.	0.	0.	0.9285714285714286	0.	0.	0.	0.	0.96875	0.	0.	0.	0.	0.	0.	0.	0.	0.	0.	0.	0.	0.	0.	0.	0.	0.	0.	1.	1.	0.8979591836734694	0.	0.	0.	0.	0.	0.	0.	0.	0.	0.2857142857142857	0.	0.	0.	0.	0.	0.	0.	0.	1.
[EC:4.2.1.8]	0.04	1.	1.	0.	0.	0.	0.6	0.05	1.	1.	0.	0.	1.	1.	0.16666666666666666	0.	0.	0.9333333333333333	0.	0.3333333333333333	0.	0.	1.	0.	0.	1.	1.	0.	1.	0.8979591836734694	0.	1.	0.	0.3333333333333333	0.	0.	1.	0.	1.	0.	0.5	0.	1.	1.	0.	0.	0.	1.	1.
[EC:4.2.1.80]	0.	0.	0.	0.2857142857142857	0.	0.	0.	0.	0.765625	0.	0.	0.	0.	0.	0.	0.	0.	0.	0.	0.	0.	0.	0.	0.	0.	0.	0.	0.06666666666666667	0.	0.	0.	0.	0.	0.	0.	0.	0.	0.	0.	0.	0.	0.	0.	0.	0.	0.	0.	0.	0.
[EC:4.2.1.83]	0.	0.	0.	0.	0.	0.	0.	0.	0.	0.	0.	0.	0.	0.	0.	0.	0.	0.	0.	0.	0.	0.	0.	0.	0.	0.	0.	0.	0.	0.	0.	0.	0.	0.	0.	0.	0.	0.	0.	0.8571428571428571	0.	0.	0.	0.	0.	0.	0.	0.	0.
[EC:4.2.1.84]	0.	0.	0.	0.	0.	0.	0.	0.	0.	0.	0.	0.	0.	0.	0.	0.	0.	0.	0.	0.	0.	0.	0.	0.	0.	0.	0.	0.	0.	0.	0.	0.	0.	0.	0.	0.	0.	0.	0.	0.8571428571428571	0.	0.	0.	0.	0.	0.	0.	0.	0.
[EC:4.2.1.9]	1.	1.	1.	0.9285714285714286	0.9230769230769231	0.2	0.8	0.	0.984375	0.	0.8	1.	1.	1.	1.	0.	0.9811320754716981	0.	1.	0.	1.	1.	0.9230769230769231	1.	1.	0.	1.	1.	1.	0.8979591836734694	1.	1.	1.	1.	1.	1.	1.	1.	1.	1.	0.5	0.	0.	1.	0.	1.	1.	1.	1.
[EC:4.2.1.90]	0.	0.	0.	0.	0.	0.	0.	0.	0.6875	0.	0.	0.	0.	0.	0.	0.	0.	0.	0.	0.	0.	0.	0.	0.	0.	0.	0.	0.	0.	0.8571428571428571	0.	0.	0.	0.	0.	0.	0.	0.	0.	0.	0.	0.	0.	0.	0.	0.	0.	0.	0.
[EC:4.2.2.2]	0.	0.	0.	0.	0.	0.	0.	0.	0.	0.	0.	0.	0.	0.	0.	0.	0.	0.	1.	0.	0.	0.	0.	0.	0.	0.	0.	0.	1.	0.	0.	0.	0.	0.	0.	0.	1.	0.	0.	0.	0.	0.	0.	0.	0.	0.	0.	0.	0.
[EC:4.2.2.3]	0.	0.	0.	0.	0.	0.	0.	0.	0.	0.	0.	0.	0.	0.	0.	0.	0.	0.	0.	0.	0.	0.	0.	0.	0.	0.	0.	0.	0.	0.	0.	0.	0.	0.	0.	0.	0.	0.	0.	0.	0.	0.	0.	0.	0.	0.	0.	0.	0.
[EC:4.2.2.6]	0.	1.	0.	0.	0.	0.	0.	0.	0.0625	0.	0.	0.	0.	0.	0.	0.	0.	0.	0.	0.	0.	0.	0.	0.	0.	0.	0.	0.	0.	0.	0.	0.	0.	0.	0.	0.	0.	0.	0.	0.	0.	0.	0.	0.	0.	0.	0.	0.	0.
[EC:4.2.3.1]	1.	1.	1.	1.	1.	0.	0.8	0.	1.	1.	0.8	1.	1.	1.	1.	0.	0.9811320754716981	1.	1.	0.	1.	1.	1.	1.	1.	0.	1.	1.	1.	0.8979591836734694	1.	1.	1.	1.	1.	1.	1.	1.	1.	1.	1.	0.	1.	1.	1.	1.	1.	1.	1.
[EC:4.2.3.3]	0.	1.	1.	1.	0.23076923076923078	0.	0.8	0.	0.984375	1.	0.8	0.	0.	1.	0.	0.	0.	0.	0.	1.	0.	0.	0.	1.	0.	1.	1.	1.	1.	0.8979591836734694	0.	1.	0.	1.	1.	0.	1.	0.	0.	0.	1.	0.	0.	1.	0.	0.	1.	1.	0.
[EC:4.2.3.37]	0.	0.	0.	0.	0.	0.	0.	0.	0.	0.	0.	0.	0.	0.	0.	0.	0.	0.	0.	0.	0.	0.	0.	0.	0.	0.	0.	0.	0.	0.	0.	0.	0.	0.	0.	0.	0.	0.	0.	0.	0.	0.	0.	0.	0.	0.	0.	0.	0.
[EC:4.2.3.4]	1.	1.	1.	0.9285714285714286	1.	0.	0.8	1.	1.	1.	0.8	1.	1.	1.	0.	1.	0.9811320754716981	1.	0.	1.	1.	1.	1.	1.	1.	1.	1.	1.	1.	0.8979591836734694	1.	1.	1.	1.	1.	1.	1.	1.	1.	1.	1.	1.	1.	1.	1.	1.	1.	1.	1.
[EC:4.2.3.5]	1.	1.	1.	1.	1.	1.	0.8	0.95	1.	1.	0.8	1.	1.	1.	0.9166666666666666	1.	0.9811320754716981	1.	1.	1.	1.	1.	1.	1.	1.	1.	1.	1.	1.	0.8979591836734694	1.	1.	1.	1.	1.	1.	1.	1.	1.	1.	1.	1.	1.	1.	1.	1.	1.	1.	1.
[EC:4.2.99.18]	1.	1.	1.	1.	1.	1.	0.8	1.	1.	1.	0.8	1.	0.8888888888888888	1.	1.	1.	0.9811320754716981	1.	1.	1.	1.	1.	1.	1.	1.	1.	1.	1.	1.	0.8979591836734694	1.	1.	1.	1.	1.	1.	1.	1.	1.	1.	1.	1.	1.	1.	1.	1.	1.	1.	1.
[EC:4.2.99.20]	0.	0.	0.	0.9285714285714286	0.	0.	0.8	0.	1.	1.	0.	1.	0.	0.	0.	0.	0.9811320754716981	0.	0.	0.	1.	0.	1.	1.	0.	0.	0.	1.	1.	0.8979591836734694	0.	0.	0.	0.	1.	0.	0.	0.	0.	0.	0.	0.	0.	0.	0.	0.	0.	0.	0.
[EC:4.2.99.21]	0.	0.	0.	0.	0.	0.	0.	0.	0.	0.	0.	0.	0.	0.	0.	0.	0.	0.	0.	0.	0.	0.	0.	0.	0.	0.	0.	0.	0.	0.	0.	0.	0.	0.	0.	0.	0.	0.	0.	0.	0.	0.	0.	0.	0.	0.	0.	0.	0.
[EC:4.3.1.1]	0.	1.	1.	1.	0.07692307692307693	0.	0.8	0.	1.	0.	0.	1.	0.	1.	1.	1.	0.	0.	0.	0.	1.	0.	0.	0.	1.	0.	1.	1.	1.	0.8979591836734694	0.	1.	0.	0.	1.	0.	1.	0.	0.	0.	0.	1.	1.	0.	1.	0.	0.	0.	0.
[EC:4.3.1.12]	0.	0.	0.	1.	0.7692307692307693	0.	0.	0.	0.	1.	0.8	0.	0.	0.	0.	0.	0.9811320754716981	0.	0.	0.	0.	0.	0.23076923076923078	0.	0.	1.	1.	1.	0.	0.	0.	0.	0.	0.	0.	0.	0.	0.	0.	0.14285714285714285	0.	0.	0.7272727272727273	0.	0.	0.	0.	0.	0.
[EC:4.3.1.14]	0.	0.	0.	0.	0.07692307692307693	1.	0.	0.	0.	0.	0.	0.	0.	0.	0.	0.	0.	0.	0.	0.	0.	0.	0.	0.	0.	0.	0.	0.	0.	0.	0.	0.	0.	0.	0.	0.	0.	0.	0.	0.	0.	1.	0.	1.	0.	0.	0.	0.	0.
[EC:4.3.1.17]	1.	1.	1.	1.	1.	1.	0.7333333333333333	1.	1.	1.	0.8	1.	1.	1.	1.	1.	0.9811320754716981	1.	0.	1.	1.	1.	1.	1.	0.8666666666666667	1.	1.	1.	1.	0.8979591836734694	1.	1.	0.7142857142857143	0.	1.	0.	1.	1.	0.	0.	1.	1.	1.	1.	1.	0.	0.	1.	1.
[EC:4.3.1.18]	0.	0.	0.	1.	0.	0.8	0.	0.	0.9375	0.	0.	0.	0.	0.	0.	0.	0.	0.	0.	0.	1.	0.	0.	0.	0.	0.	0.	1.	1.	0.8979591836734694	0.	0.	0.	0.	0.	0.	0.	0.	0.	0.	0.5	0.	0.	0.	0.	0.	0.	0.	0.
[EC:4.3.1.19]	1.	1.	0.	1.	0.9230769230769231	1.	0.7333333333333333	0.	1.	0.	0.8	1.	1.	0.	1.	0.	0.9811320754716981	0.	0.	1.	1.	1.	0.9230769230769231	1.	1.	0.	1.	1.	1.	0.8979591836734694	1.	1.	1.	1.	1.	1.	1.	1.	0.	1.	1.	0.	0.	1.	0.	1.	0.	1.	1.
[EC:4.3.1.2]	0.	0.	0.	0.	0.	0.	0.	0.	0.21875	0.	0.	0.	0.	0.	0.	0.	0.	0.	0.	0.	1.	0.	0.	0.	0.	0.	0.	0.	0.	0.02040816326530612	0.	0.	0.	0.	0.	0.	0.	0.	0.	0.	0.	0.	0.	1.	0.	0.	0.	0.	0.
[EC:4.3.1.29]	0.	0.	0.	0.	0.	0.	0.	0.	0.0625	0.	0.	0.	0.	0.	0.	0.	0.	0.	0.	0.	0.	0.	0.	0.	0.	0.	0.	0.	0.	0.7959183673469388	0.	0.	0.	0.	0.	0.	0.	0.	0.	0.	0.	0.	0.	0.	0.	0.	0.	0.	0.
[EC:4.3.1.3]	0.	1.	1.	1.	0.	1.	0.	1.	0.03125	0.	0.	0.	0.	1.	0.8333333333333334	1.	0.9811320754716981	0.	1.	0.	0.	0.	0.	0.	0.	0.	1.	1.	0.8666666666666667	0.8979591836734694	1.	0.	0.5714285714285714	0.	0.	0.	1.	1.	0.	0.	0.5	1.	1.	1.	0.	0.	0.	0.	1.
[EC:4.3.1.4]	0.	0.	0.	0.	0.	0.2	0.	0.65	0.	0.	0.	0.	0.	0.	0.	0.	0.	0.	0.	0.	0.	0.	0.	0.	0.	0.	0.	0.	0.	0.	1.	0.	0.	0.	0.	0.	0.	1.	0.	0.	0.	0.	0.	1.	0.	0.	0.	0.	0.
[EC:4.3.1.7]	0.	0.	0.	0.	0.	1.	0.	0.	1.	1.	0.8	0.	0.	0.	0.	0.	0.	0.	0.	0.6666666666666666	1.	0.	0.	1.	0.	0.	0.	0.	0.	0.8979591836734694	1.	0.	0.	0.	0.	0.	0.	0.	0.	1.	0.5	0.	0.	1.	0.	1.	0.	1.	0.
[EC:4.3.2.1]	0.28	1.	1.	0.9285714285714286	1.	0.	0.8	0.	1.	0.	0.8	1.	1.	1.	1.	0.	0.9811320754716981	1.	1.	0.6666666666666666	1.	1.	1.	1.	1.	0.	1.	1.	1.	0.8979591836734694	1.	1.	1.	1.	1.	1.	1.	1.	1.	1.	1.	0.	1.	1.	0.	1.	1.	1.	1.
[EC:4.3.2.2]	1.	1.	1.	1.	1.	1.	0.8	1.	1.	1.	0.8	1.	1.	1.	1.	1.	0.9811320754716981	1.	1.	1.	1.	1.	1.	1.	1.	1.	1.	1.	1.	0.8979591836734694	1.	1.	1.	1.	1.	1.	1.	1.	1.	1.	1.	1.	1.	1.	1.	1.	1.	1.	1.
[EC:4.3.2.3]	0.	0.	0.	0.	0.	0.	0.	0.	0.984375	0.	0.	0.	0.	0.	0.	0.	0.	0.	0.	0.	0.	0.	0.	0.	0.	0.	0.	0.	0.	0.7755102040816326	0.	0.	0.	0.	0.	0.	0.	0.	0.	0.42857142857142855	0.	0.	0.	0.	0.	0.	0.	0.	0.
[EC:4.3.3.6]	1.	0.	0.	1.	0.6153846153846154	1.	0.8	0.	0.	0.	0.	0.	0.	0.	1.	1.	0.9811320754716981	0.	1.	0.	1.	1.	0.	1.	0.	0.	0.	1.	1.	0.	0.	1.	0.	1.	1.	0.	0.	0.	1.	0.	0.5	0.	1.	0.	1.	1.	0.	0.	1.
[EC:4.3.3.7]	1.	1.	1.	1.	1.	0.	0.8	0.	1.	1.	0.8	1.	1.	1.	1.	1.	0.9811320754716981	0.	1.	1.	1.	1.	1.	1.	1.	1.	1.	1.	1.	0.8979591836734694	1.	1.	1.	1.	1.	1.	1.	1.	1.	1.	1.	1.	1.	1.	0.	1.	1.	1.	1.
[EC:4.3.99.3]	0.	0.	0.	1.	0.7692307692307693	0.	0.	0.	1.	0.	0.	1.	0.	0.	0.	0.	0.9811320754716981	0.	1.	0.	0.	1.	0.	0.	0.	0.	0.	1.	1.	0.8979591836734694	0.	1.	1.	0.	0.	1.	0.	0.	0.	0.	0.	0.	0.	0.	0.	0.	1.	0.	0.
[EC:4.4.1.1]	0.	0.	0.	0.	0.	0.	0.	0.	0.	0.	0.	0.	0.	0.	0.08333333333333333	0.	0.	0.	0.	0.	0.	0.	0.	0.	0.	0.	0.	0.	0.	0.	0.	0.	0.	0.	0.	0.	0.	0.	0.	0.14285714285714285	0.	0.	0.	0.	0.	0.	0.	0.	0.
[EC:4.4.1.11]	0.	0.	0.	1.	0.7692307692307693	1.	0.	0.	0.	0.	0.8	0.	0.	0.	0.16666666666666666	0.	0.	0.	0.	0.	0.	0.	0.	0.	0.	0.	0.	1.	0.	0.02040816326530612	0.	0.	0.	0.	0.	0.	1.	0.	0.	0.42857142857142855	0.	1.	0.	0.	0.	0.	0.	0.	0.
[EC:4.4.1.15]	0.	0.	0.	0.9285714285714286	0.	0.	0.	0.	0.90625	0.	0.	0.	0.	0.	0.	0.	0.	0.	1.	0.	0.	0.	0.	0.	0.	0.	1.	1.	0.	0.8979591836734694	0.	0.	0.	0.	0.	0.	0.	0.	0.	0.14285714285714285	0.5	0.	0.	1.	0.	0.	0.	0.	1.
[EC:4.4.1.19]	0.	0.	0.	0.	0.	0.	0.	0.	0.	0.	0.	0.	0.	0.	0.	0.	0.	0.	0.	0.	0.	0.	0.	0.	0.	0.	0.	0.	0.9333333333333333	0.	0.	0.	0.	0.	0.	0.	0.	0.	0.	0.	0.	0.	0.	0.	0.	0.	0.	0.	0.
[EC:4.4.1.21]	1.	1.	0.	1.	0.9230769230769231	0.4	0.8	1.	0.96875	1.	0.8	0.	1.	0.	1.	1.	0.9811320754716981	1.	0.	1.	0.	1.	1.	1.	1.	0.8	0.	1.	1.	0.8979591836734694	1.	1.	1.	1.	1.	1.	0.	1.	1.	0.	1.	1.	1.	0.	1.	1.	0.	1.	0.
[EC:4.4.1.22]	0.	0.	0.	0.	0.	0.	0.	0.	0.	0.	0.	0.	0.	0.	0.	0.	0.	0.	0.	0.	0.	0.	0.	0.	0.	0.	0.	0.	0.	0.	0.	0.	0.	0.	0.	0.	0.	0.	0.	0.2857142857142857	0.	0.	0.	0.	0.	0.	0.	0.	0.
[EC:4.4.1.24]	0.	0.	0.	0.	0.	0.	0.	0.	0.	0.	0.	0.	0.	0.	0.	0.	0.	0.	0.	0.	1.	0.	0.	0.	0.	0.	0.	0.	0.	0.	0.	0.	0.	0.	0.	0.	0.	0.	0.	0.	0.	0.	0.	0.	0.	0.	0.	0.	0.
[EC:4.4.1.5]	1.	1.	1.	1.	0.6153846153846154	1.	0.8	1.	1.	1.	0.8	1.	1.	1.	0.	0.	0.03773584905660377	1.	1.	1.	1.	1.	0.8461538461538461	1.	1.	1.	1.	1.	1.	0.8979591836734694	1.	1.	1.	0.	1.	1.	0.	1.	0.	1.	1.	1.	0.	1.	1.	1.	0.	1.	0.
[EC:4.4.1.8]	1.	1.	1.	1.	0.8461538461538461	1.	0.8	0.85	1.	1.	0.8	1.	1.	1.	1.	1.	0.9811320754716981	1.	1.	1.	1.	1.	1.	1.	0.8	1.	1.	1.	1.	0.8979591836734694	1.	1.	1.	1.	1.	1.	1.	1.	1.	1.	1.	0.	0.	0.	0.	1.	1.	1.	0.
[EC:4.6.1.1]	0.	0.	0.	0.14285714285714285	1.	0.	0.8	0.	0.984375	0.	0.	0.	0.	0.	0.	0.	0.	0.	0.5	1.	0.	1.	0.	0.	0.	0.	0.	0.06666666666666667	0.	0.8979591836734694	0.	1.	0.	0.	1.	0.	0.	0.	0.	1.	0.	0.	0.	0.	1.	0.	0.	0.	0.
[EC:4.6.1.12]	0.	1.	1.	1.	1.	0.8	0.8	0.	1.	1.	0.8	0.	0.	1.	0.9166666666666666	1.	0.	0.	1.	1.	1.	0.	0.	1.	1.	0.	1.	1.	1.	0.8979591836734694	0.	1.	0.	1.	1.	0.	0.	0.	1.	0.	1.	1.	0.9090909090909091	1.	1.	0.	1.	1.	1.
[EC:4.6.1.13]	0.	0.	0.6666666666666666	1.	0.07692307692307693	0.	0.	0.	0.	0.	0.	0.	0.	0.	0.	0.	0.9622641509433962	0.	0.	0.	0.	0.	0.	1.	0.	0.2	0.	1.	0.	0.	0.	0.	0.	0.	0.	0.	0.	0.	0.	0.	0.	0.	0.	0.	0.	0.	0.	0.	0.
[EC:4.7.1.1]	0.	0.	0.	0.	0.	0.	0.	0.	0.984375	0.	0.8	0.	0.	0.	0.	0.	0.	0.	0.	0.	0.	0.	0.	0.	0.	0.	0.	0.	0.	0.02040816326530612	0.	0.	0.	0.	0.	0.	0.	0.	0.	1.	0.	0.	0.	1.	0.	0.	0.	0.	0.
[EC:4.99.1.1]	0.96	0.	0.	1.	0.	0.	0.7333333333333333	0.	1.	0.42857142857142855	0.	1.	0.	0.	0.	0.	0.9811320754716981	0.	0.	0.	0.	1.	1.	1.	1.	0.	0.	1.	1.	0.8979591836734694	1.	0.	1.	0.	1.	1.	1.	1.	0.	1.	0.	1.	0.9090909090909091	0.	0.	0.	0.	0.	1.
[EC:4.99.1.3]	0.	1.	1.	0.	1.	1.	0.	0.	0.	0.	0.8	1.	0.	0.	0.	0.	0.	0.	0.	1.	0.	0.	0.	1.	0.	0.	1.	0.	0.	0.8571428571428571	1.	1.	0.	0.	0.	0.	0.	0.	1.	0.	1.	1.	0.	0.	0.	1.	0.	1.	0.
[EC:4.99.1.4]	0.	0.	0.	0.	0.	0.	0.	0.	0.	0.	0.	0.	0.	0.	0.	0.	0.	0.	0.	0.	0.	0.	0.	0.	0.	0.	0.	0.	1.	0.	0.	0.	0.	0.	0.	0.	0.	0.	0.	0.	0.	0.	0.	0.	0.	0.	0.	0.	0.
[EC:5.1.1.1]	1.	1.	1.	1.	1.	1.	0.8	0.95	1.	1.	0.8	1.	1.	1.	1.	1.	0.9811320754716981	1.	1.	1.	1.	1.	1.	1.	1.	1.	1.	1.	1.	0.8979591836734694	1.	1.	1.	1.	1.	1.	1.	1.	1.	1.	0.5	1.	1.	1.	1.	1.	1.	1.	1.
[EC:5.1.1.13]	0.	0.	0.	1.	0.	0.4	0.06666666666666667	0.	0.078125	0.	0.8	1.	0.	0.	0.	0.	0.	0.	1.	0.	1.	0.	1.	0.	0.	1.	0.	1.	0.9333333333333333	0.8979591836734694	1.	1.	0.	0.	0.	0.75	1.	0.	0.	0.	0.5	0.	0.	1.	0.	1.	0.	0.	1.
[EC:5.1.1.17]	0.	0.	0.	0.	0.	0.	0.	0.	0.	0.	0.	0.	0.	0.	0.16666666666666666	0.	0.	0.	0.	0.	0.	0.	0.	0.	0.	0.	0.	0.	0.	0.	0.	0.	0.	0.	0.	0.	0.	0.	0.	0.	0.	0.	0.	0.	0.	0.	0.	0.	1.
[EC:5.1.1.3]	1.	1.	1.	1.	1.	1.	0.8	1.	1.	1.	0.8	1.	1.	1.	1.	1.	0.9811320754716981	1.	1.	1.	1.	1.	0.8461538461538461	1.	1.	1.	1.	1.	1.	0.8979591836734694	1.	1.	1.	1.	1.	1.	1.	1.	1.	1.	1.	1.	1.	1.	1.	1.	1.	1.	1.
[EC:5.1.1.4]	0.	0.	0.	1.	0.7692307692307693	0.	0.	0.	0.	0.	0.8	0.	0.	0.	0.	0.	0.	0.	0.	0.	0.	0.	0.	0.	0.	0.	0.	1.	0.	0.	0.	0.	0.	0.	0.	0.	0.	0.	0.	0.	0.	0.	0.	1.	0.	0.	0.	0.	0.
[EC:5.1.1.7]	0.	1.	1.	1.	1.	0.	0.8	0.	1.	1.	0.8	1.	0.	1.	1.	0.	0.	0.	1.	1.	1.	0.	0.	1.	1.	1.	1.	1.	0.9333333333333333	0.8979591836734694	0.	1.	0.	1.	1.	0.	1.	0.	1.	1.	1.	0.	1.	1.	0.	1.	1.	1.	1.
[EC:5.1.1.8]	0.	0.	0.	0.	0.	0.	0.	0.	0.	0.	0.	0.	0.	0.	0.	0.	0.	0.	0.	0.	0.	0.	0.	0.	0.	0.	0.	0.	0.	0.	0.	0.	0.	0.	0.	0.	0.	0.	0.	0.	0.	0.	0.	0.	0.	0.	0.	0.	0.
[EC:5.1.2.2]	0.	0.	0.	0.	0.	0.	0.	0.	0.	0.	0.	0.	0.	0.	0.	0.	0.	0.	0.	0.	0.	0.	0.	0.	0.	0.	0.	0.	0.	0.	0.	0.	0.	0.	0.	0.	0.	0.	0.	0.	0.	0.	0.	0.	0.	0.	0.	0.	0.
[EC:5.1.3.1]	0.92	1.	1.	1.	1.	1.	0.8	1.	1.	1.	0.8	1.	1.	1.	1.	1.	0.9811320754716981	1.	1.	1.	1.	1.	1.	1.	1.	1.	1.	1.	1.	0.8979591836734694	1.	1.	1.	1.	1.	1.	1.	1.	1.	1.	1.	1.	1.	1.	1.	1.	1.	1.	1.
[EC:5.1.3.10]	0.	0.	0.6666666666666666	0.	0.	0.	0.	0.	0.	0.	0.	0.	0.	0.	0.	0.	0.	0.	0.	0.	0.	0.	0.	0.	0.	0.	0.	0.	0.	0.22448979591836735	0.	0.	0.	0.	0.	0.	0.	0.	0.	0.	0.	0.	0.	0.	0.	0.	0.	0.	0.
[EC:5.1.3.13]	0.52	1.	1.	1.	0.46153846153846156	1.	0.	1.	0.421875	1.	0.6	0.	1.	1.	0.	1.	0.	1.	1.	0.6666666666666666	0.5	0.	1.	0.5675675675675675	1.	1.	1.	1.	0.8	0.7551020408163265	1.	1.	1.	0.6666666666666666	0.3333333333333333	1.	1.	1.	1.	1.	1.	1.	0.	0.	0.	1.	1.	1.	1.
[EC:5.1.3.14]	0.28	1.	1.	0.9285714285714286	1.	0.4	0.	0.	1.	1.	0.8	1.	0.7777777777777778	1.	0.	1.	0.9811320754716981	1.	1.	1.	1.	0.	0.7692307692307693	1.	0.06666666666666667	0.	1.	1.	1.	0.8979591836734694	1.	1.	0.	0.	1.	1.	1.	0.	1.	0.5714285714285714	1.	1.	1.	1.	1.	0.	1.	1.	1.
[EC:5.1.3.15]	0.	0.	0.	0.	0.	0.	0.8	0.	1.	0.	0.	0.	0.	0.	0.9166666666666666	0.	0.	0.	0.	0.	0.	0.	0.	0.	0.	0.	0.	0.	0.	0.8571428571428571	0.	0.	0.	0.	1.	0.	0.	0.	0.	0.	0.	0.	0.9090909090909091	0.	0.	0.	0.	0.	0.
[EC:5.1.3.2]	1.	1.	1.	1.	1.	1.	0.8	0.	0.953125	1.	0.8	1.	1.	1.	1.	1.	0.9811320754716981	1.	1.	1.	1.	1.	1.	1.	0.8666666666666667	1.	1.	1.	1.	0.8979591836734694	1.	1.	1.	1.	1.	1.	1.	1.	1.	1.	0.5	1.	1.	1.	0.	1.	1.	1.	1.
[EC:5.1.3.20]	0.	0.	0.3333333333333333	0.	0.	1.	0.8	0.	1.	0.	0.	1.	0.	0.	0.	0.	0.	0.	0.	0.	0.	0.	0.	0.	1.	0.	0.	0.	0.	0.8979591836734694	0.	0.	0.	0.	1.	0.	0.	0.	0.	1.	0.	0.	0.	0.	0.	0.	0.	0.	0.
[EC:5.1.3.22]	0.	0.	0.	0.	0.15384615384615385	0.	0.	0.	0.984375	0.	0.	0.	0.	0.	0.	0.	0.	0.	0.	0.3333333333333333	0.	0.	0.	0.	0.	0.	0.	0.	0.	0.8775510204081632	0.	0.	0.	0.	0.	0.	0.	0.	0.	0.	0.5	0.	1.	0.	0.	0.	0.	0.	0.
[EC:5.1.3.23]	0.	0.	0.	0.	0.9230769230769231	0.	0.	0.	0.	0.	0.	0.	0.	0.	0.	0.	0.	0.	0.	0.	0.	0.	0.	0.	0.	0.	0.	0.	0.	0.	0.	1.	0.	0.	0.	0.	0.	0.	0.	0.	0.	0.	0.	0.	0.	0.	0.	0.	0.
[EC:5.1.3.25]	0.	0.	0.	0.	0.	0.	0.	0.	0.	0.	0.	0.	0.	0.	0.	0.	0.	0.	0.	0.	0.	0.	0.	0.	0.	0.	0.	0.	0.	0.	0.	0.	0.	0.	0.	0.	0.	0.	0.	0.	0.	0.	0.	0.	0.	0.	0.	0.	0.
[EC:5.1.3.3]	1.	1.	1.	0.21428571428571427	0.	1.	0.8	0.	0.953125	1.	0.	0.	1.	1.	0.	1.	0.9811320754716981	0.6666666666666666	0.	1.	0.	0.	1.	1.	1.	1.	1.	0.	0.	0.8979591836734694	1.	1.	1.	1.	1.	0.	1.	1.	1.	0.	1.	1.	0.09090909090909091	1.	0.	0.	0.	1.	1.
[EC:5.1.3.4]	1.	0.	0.	0.	0.15384615384615385	0.	0.06666666666666667	1.	1.	1.	0.8	0.	1.	1.	0.8333333333333334	0.	0.	1.	0.	0.3333333333333333	0.	1.	0.23076923076923078	0.	0.	1.	0.	0.	1.	0.8979591836734694	1.	1.	0.	1.	1.	1.	1.	0.	1.	0.	0.5	0.	1.	0.	0.	0.	0.	1.	0.
[EC:5.1.3.6]	0.	0.	1.	0.14285714285714285	0.07692307692307693	0.	0.	0.	0.	0.	0.	0.	0.	1.	0.	0.	0.	0.	0.	0.	0.	0.	0.	0.	0.	0.	0.	0.06666666666666667	0.	0.	0.	0.	0.	0.	0.	0.	0.	0.	0.	1.	0.5	0.	0.	0.	0.	0.	1.	1.	0.
[EC:5.1.3.7]	0.	0.	0.	0.	0.	0.	0.	0.	0.015625	0.	0.	0.	0.	0.	0.	0.	0.	0.	0.	0.	0.	0.	0.	0.	0.	0.	1.	0.	0.06666666666666667	0.10204081632653061	0.	0.	0.	0.	0.	0.	1.	0.	0.	0.	0.	0.	0.	0.	0.	0.	0.	0.	0.
[EC:5.1.3.8]	0.	1.	1.	0.	0.	0.	0.	0.	0.	0.	0.	0.	0.	1.	0.	1.	0.	0.	0.	0.	0.	0.	0.	0.	0.	0.	1.	0.	0.	0.	0.	0.	0.	0.	0.	0.	0.	0.	0.	0.	0.	0.	0.	0.	0.	0.	0.	0.	0.
[EC:5.1.3.9]	1.	0.	0.	0.	0.07692307692307693	0.6	0.8	1.	1.	1.	0.8	0.	1.	0.	0.16666666666666666	0.	0.9811320754716981	1.	0.	1.	0.	1.	1.	1.	0.	1.	1.	0.	0.	0.8979591836734694	1.	0.	0.	0.	1.	0.	0.	1.	0.	0.	1.	0.	1.	0.	0.	0.	0.	1.	0.
[EC:5.1.99.1]	0.	0.	1.	0.42857142857142855	0.07692307692307693	0.	0.	0.	0.	0.	0.	1.	0.	1.	0.	0.	0.	0.	0.	0.	0.	0.	0.	0.	0.	0.	0.	0.7333333333333333	1.	0.	0.	0.	0.	0.	0.	0.	1.	0.	1.	1.	0.	0.6666666666666666	1.	0.	0.	0.	1.	0.	0.
[EC:5.1.99.3]	0.	0.	0.	0.	0.	0.	0.	0.	0.	0.	0.	0.	0.	0.	0.	0.	0.	0.	0.	0.	0.	0.	0.	0.	0.	0.	0.	0.	0.	0.	0.	0.	0.	0.	0.	0.	0.	0.	0.	0.	0.	0.	0.	0.	0.	0.	0.	0.	0.
[EC:5.2.1.1]	0.	0.	0.	0.	0.	0.	0.	0.	0.	0.	0.	0.	0.	0.	0.	0.	0.	0.	0.	0.	1.	0.	0.	0.	0.	0.	0.	0.	0.	0.	0.	0.	0.	0.	0.	0.	0.	0.	0.	0.	0.	0.	0.	1.	0.	0.	0.	0.	0.
[EC:5.2.1.13]	0.	0.	0.	0.	0.15384615384615385	0.	0.	0.	0.	0.	0.	0.	0.	0.	0.	0.	0.	0.	0.	0.	0.	0.	0.	0.	0.	0.	0.	0.	0.	0.	0.	0.	0.	0.	0.	0.	0.	0.	0.	0.	0.	0.	0.	0.	0.	0.	0.	0.	0.
[EC:5.2.1.2]	0.	0.	0.	0.	0.	0.	0.	0.	0.	0.	0.	0.	0.	0.	0.	0.	0.	0.	0.	0.	0.	0.	0.	0.	0.	0.	0.	0.	0.	0.	0.	0.	0.	0.	0.	0.	0.	0.	0.	0.5714285714285714	0.	0.	0.	0.	0.	0.	0.	0.	0.
[EC:5.2.1.4]	0.	0.	0.	0.	0.	0.	0.	0.	0.125	0.	0.	0.	0.	0.	0.	0.	0.	0.	0.	0.	0.	0.	0.	0.	0.	0.	0.	0.	0.	0.8571428571428571	0.	0.	0.	0.	0.	0.	0.	0.	0.	0.	0.	0.	1.	0.	0.	0.	0.	0.	0.
[EC:5.3.1.1]	1.	1.	1.	0.9285714285714286	1.	1.	0.8	1.	1.	1.	0.8	1.	1.	1.	1.	1.	0.9811320754716981	1.	1.	1.	1.	1.	1.	1.	1.	1.	1.	1.	1.	0.8979591836734694	1.	1.	1.	1.	1.	1.	1.	1.	1.	1.	1.	1.	1.	1.	1.	1.	1.	1.	1.
[EC:5.3.1.12]	0.04	1.	1.	0.	0.	0.	0.3333333333333333	0.05	1.	0.	0.	0.	1.	1.	0.16666666666666666	0.	0.	0.8	0.	0.3333333333333333	0.	0.	1.	0.	0.	1.	1.	0.	1.	0.8979591836734694	0.	1.	0.	0.3333333333333333	1.	0.	1.	0.	1.	0.	0.5	0.	1.	1.	0.	0.	0.	1.	1.
[EC:5.3.1.14]	0.	1.	0.	0.	0.	0.	0.	0.	1.	0.8571428571428571	0.	0.	0.05555555555555555	1.	0.	0.	0.	0.	0.	0.	0.	0.	0.15384615384615385	1.	0.	1.	1.	0.	1.	0.8775510204081632	0.	1.	0.	0.	0.	0.	0.	0.	1.	0.	0.5	0.	0.	0.	0.	0.	0.	1.	0.
[EC:5.3.1.16]	0.	1.	1.	1.	0.7692307692307693	0.	0.6666666666666666	0.	1.	0.	0.8	1.	0.	1.	1.	0.	0.9811320754716981	0.	1.	0.	1.	0.	1.	1.	1.	0.	1.	1.	1.	0.8979591836734694	1.	1.	0.7142857142857143	1.	1.	1.	1.	1.	1.	1.	0.5	0.	1.	1.	0.	1.	1.	1.	1.
[EC:5.3.1.17]	0.	1.	1.	0.07142857142857142	0.07692307692307693	0.	0.	0.	1.	1.	0.	0.	0.	1.	0.	0.	0.	0.	0.	0.6666666666666666	0.	0.	0.	0.	0.	1.	0.	0.	1.	0.8571428571428571	0.	1.	0.	0.	0.	0.	1.	0.	1.	0.	0.5	0.	0.	1.	0.	0.	0.	1.	1.
[EC:5.3.1.22]	0.	0.	0.	0.	0.	0.	0.4	0.	0.96875	0.	0.	0.	0.	0.	0.	0.	0.	0.	0.	0.	1.	0.	0.	0.	0.	0.	1.	0.	0.	0.8775510204081632	0.	0.	0.	0.	0.	0.	0.	0.	0.	0.8571428571428571	0.	0.	0.	0.	0.	0.	0.	0.	1.
[EC:5.3.1.23]	0.	0.	0.	1.	0.8461538461538461	0.6	0.	0.	0.09375	0.	0.	1.	0.	0.	0.	0.	0.	0.	0.	0.	1.	0.	0.	0.	0.	0.	1.	1.	1.	0.	0.	0.	0.	0.	0.	0.	0.	0.	0.	1.	0.5	0.	0.	1.	0.	0.	1.	1.	0.
[EC:5.3.1.24]	1.	1.	1.	1.	0.23076923076923078	0.	0.	0.	0.	0.	0.	0.	0.	1.	0.3333333333333333	1.	0.8301886792452831	0.	0.	0.	1.	1.	1.	1.	1.	0.	1.	1.	1.	0.	1.	1.	1.	1.	0.	1.	1.	1.	0.	1.	0.5	0.	0.	1.	0.	1.	1.	1.	0.
[EC:5.3.1.25]	1.	1.	1.	0.21428571428571427	0.	0.	0.8	0.	1.	0.	0.	0.	0.16666666666666666	1.	0.	0.	0.	0.	0.	0.6666666666666666	0.	0.	0.	0.	0.	0.	0.	0.06666666666666667	0.	0.8979591836734694	0.	0.	0.	0.	1.	0.	0.	0.	1.	0.	0.	0.	0.8181818181818182	0.	0.	0.	0.	1.	0.
[EC:5.3.1.26]	1.	0.	0.	0.	0.	0.	0.	1.	0.	0.8571428571428571	0.	0.	0.8888888888888888	0.	0.	0.	0.9811320754716981	1.	0.	0.3333333333333333	0.	1.	0.23076923076923078	0.	0.	0.6	0.	0.	0.	0.	1.	0.	0.	0.	0.	1.	0.	1.	0.	0.	0.	0.	0.	0.	0.	1.	0.	0.	0.
[EC:5.3.1.27]	0.	0.	0.	0.	0.	0.	0.	0.	0.3125	0.	0.	0.	0.	0.	0.	0.	0.9811320754716981	0.	0.	0.	0.	0.	0.	0.	0.	0.2	0.	0.	1.	0.3877551020408163	0.	1.	0.	0.	0.	0.	0.	0.	0.	0.	0.	0.	0.	0.	0.	0.	0.	0.	0.
[EC:5.3.1.28]	0.	0.	0.3333333333333333	0.	0.	1.	0.8	0.	1.	0.	0.	1.	0.	1.	0.	0.	0.	0.	0.	0.	0.	0.	0.6153846153846154	0.	1.	0.2	0.	0.	0.	0.8775510204081632	0.	0.	0.	0.	1.	0.	0.	0.	0.	0.7142857142857143	1.	0.	0.	0.	0.	1.	0.	0.	0.
[EC:5.3.1.30]	0.	0.	0.	0.42857142857142855	0.23076923076923078	0.2	0.	0.	0.015625	0.2857142857142857	0.	0.	0.	0.	0.	0.	0.	0.	0.	0.6666666666666666	0.	0.	0.	1.	0.	0.4	0.	0.3333333333333333	1.	0.42857142857142855	0.	1.	0.	0.	0.	0.	0.	0.	0.	0.	0.5	0.	0.9090909090909091	0.	0.	0.	0.	0.	1.
[EC:5.3.1.4]	0.	1.	0.	0.	0.	0.	0.	0.	0.984375	0.	0.	0.	0.	1.	0.8333333333333334	0.	0.	0.	0.	0.	0.	0.	0.23076923076923078	0.	0.	1.	0.	0.	1.	0.8775510204081632	0.	1.	0.	0.	0.	0.	1.	0.	1.	0.	1.	0.	0.	0.	0.	0.	0.	1.	0.
[EC:5.3.1.5]	0.	1.	1.	0.14285714285714285	0.	0.	0.6666666666666666	0.	0.984375	0.5714285714285714	0.8	0.	0.16666666666666666	1.	0.8333333333333334	0.	0.	0.	0.	0.	0.	0.	0.9230769230769231	0.	0.	0.2	1.	0.	1.	0.8775510204081632	0.	1.	0.	0.	1.	0.	1.	0.	0.	0.	0.	0.	0.	1.	0.	0.	0.	1.	0.
[EC:5.3.1.6]	1.	1.	1.	1.	1.	1.	0.8	1.	1.	1.	0.8	1.	1.	1.	1.	1.	0.9811320754716981	1.	1.	1.	1.	1.	1.	1.	1.	1.	1.	1.	1.	0.8367346938775511	1.	1.	1.	1.	1.	1.	1.	1.	1.	1.	1.	1.	1.	1.	1.	1.	1.	1.	1.
[EC:5.3.1.8]	1.	1.	1.	0.21428571428571427	1.	0.	0.13333333333333333	1.	1.	1.	0.8	0.	1.	1.	0.	1.	0.9811320754716981	1.	0.	1.	0.	1.	1.	1.	0.	1.	1.	0.3333333333333333	1.	0.8979591836734694	1.	1.	1.	0.	1.	1.	1.	1.	1.	0.2857142857142857	0.5	1.	1.	0.	0.	1.	1.	1.	1.
[EC:5.3.1.9]	1.	1.	1.	1.	1.	1.	0.8	1.	1.	1.	0.8	1.	1.	1.	1.	1.	0.9811320754716981	1.	1.	1.	1.	1.	1.	1.	1.	1.	1.	1.	1.	0.8979591836734694	1.	1.	1.	1.	1.	1.	1.	1.	1.	0.	1.	1.	1.	1.	1.	1.	1.	1.	1.
[EC:5.3.2.5]	0.	0.	0.	1.	0.	0.	0.	0.	0.	0.	0.	0.	0.	0.	0.	0.	0.	0.	0.	0.	0.	0.	0.	0.	0.	0.	0.	1.	1.	0.	0.	0.	0.	0.	0.	0.	0.	0.	0.	0.	0.	0.	0.	0.	0.	0.	0.	0.	0.
[EC:5.3.2.6]	1.	0.	1.	1.	0.	0.	0.	0.9	0.65625	1.	0.	1.	1.	0.	0.	0.	0.7924528301886793	1.	0.	0.	0.5	1.	1.	1.	1.	1.	0.	1.	1.	0.	1.	0.	1.	0.	0.	1.	1.	1.	0.	1.	0.5	0.	0.	0.	0.	0.	1.	0.	0.
[EC:5.3.2.8]	0.	0.	0.	0.	0.	0.	0.	0.	0.	0.	0.	0.	0.	0.	0.	0.	0.	0.	0.	0.	0.	0.	0.	0.	0.	0.	0.	0.	0.	0.	0.	0.	0.	0.	0.	0.	0.	0.	0.	0.8571428571428571	0.	0.	0.	0.	0.	0.	0.	0.	0.
[EC:5.3.3.1]	0.	0.	0.	0.	0.	0.	0.	0.	0.	0.	0.	0.	0.	0.	0.	0.	0.	0.	0.	0.	0.	0.	0.	0.	0.	0.	0.	0.	0.	0.	0.	0.	0.	0.	0.	0.	0.	0.	0.	0.	0.	0.	0.	0.	0.	0.	0.	0.	0.
[EC:5.3.3.10]	0.	0.	0.	0.	0.	0.	0.	0.	0.3125	0.	0.	0.	0.	0.	0.	0.	0.03773584905660377	0.	0.	0.	0.	0.	0.	0.	0.	0.	0.	0.	0.	0.8979591836734694	0.	0.	0.	0.	0.	0.	1.	0.	0.	0.8571428571428571	0.	0.	0.	0.	0.	0.	0.	0.	0.
[EC:5.3.3.14]	1.	0.	0.	0.	0.	0.	0.	1.	0.	0.	0.	0.	1.	0.	0.	0.	0.	1.	0.	0.	0.	1.	0.	0.	0.	0.	0.	0.	0.	0.	1.	0.	1.	0.	0.	1.	0.	1.	0.	0.	0.	0.	0.	0.	0.	0.	0.	0.	0.
[EC:5.3.3.18]	0.	0.	0.	0.	0.	0.	0.	0.	0.421875	0.	0.	0.	0.	0.	0.	0.	0.	0.	0.	0.	0.5	0.	0.	0.	0.	0.	0.	0.	0.	0.	0.	0.	0.	0.	0.	0.	0.	0.	0.	1.	0.	0.	0.	0.	0.	0.	0.	0.	0.
[EC:5.3.3.2]	1.	0.	0.	1.	0.	0.	0.	1.	1.	1.	0.	0.	1.	0.	0.	0.	0.9811320754716981	1.	0.	0.	0.	1.	1.	1.	0.	1.	0.	1.	1.	0.8979591836734694	1.	1.	1.	0.3333333333333333	0.	1.	1.	1.	0.	0.	0.	0.	1.	0.	1.	1.	0.	0.	1.
[EC:5.3.3.4]	0.	0.	0.	0.	0.	0.	0.	0.	0.	0.	0.	0.	0.	0.	0.	0.	0.	0.	0.	0.	0.	0.	0.	0.	0.	0.	0.	0.	0.	0.	0.	0.	0.	0.	0.	0.	0.	0.	0.	0.	0.	0.	0.	0.	0.	0.	0.	0.	0.
[EC:5.3.99.10]	0.	0.	0.	1.	0.	0.	0.	0.	0.	0.	0.	0.	0.	0.	0.	0.	0.	0.	0.	0.	0.	0.	0.	0.	0.	0.	0.	1.	1.	0.	0.	0.	0.	0.	0.	0.	0.	0.	0.	0.	0.	0.	0.	0.	0.	0.	0.	0.	0.
[EC:5.3.99.11]	0.	0.	0.	0.	0.	0.	0.	0.	0.015625	0.	0.	0.	0.	0.	0.	0.	0.	0.	0.	0.	0.	0.	0.	0.	0.	0.	0.	0.	1.	0.42857142857142855	0.	0.	0.	0.	0.	0.	0.	0.	0.	0.	0.	0.	0.	0.	0.	0.	0.	0.	0.
[EC:5.4.1.3]	0.	0.	0.	0.	0.	0.	0.	0.	0.	0.	0.	0.	0.	0.	0.	0.	0.	0.	0.	0.	0.	0.	0.	0.	0.	0.	0.	0.	0.	0.	0.	0.	0.	0.	0.	0.	0.	0.	0.	0.	0.	0.	0.	0.	0.	0.	0.	0.	0.
[EC:5.4.2.10]	1.	0.	0.	0.9285714285714286	0.9230769230769231	1.	0.7333333333333333	1.	1.	0.8571428571428571	0.8	1.	1.	0.	1.	0.	0.9811320754716981	1.	0.	1.	1.	1.	1.	1.	1.	1.	0.	1.	1.	0.8979591836734694	1.	1.	1.	1.	1.	1.	0.	1.	0.	1.	1.	0.	1.	1.	1.	1.	1.	1.	1.
[EC:5.4.2.11]	1.	1.	1.	1.	0.	1.	0.8	1.	1.	1.	0.	0.	1.	1.	1.	0.	0.9811320754716981	1.	0.	0.	0.	1.	1.	1.	0.6666666666666666	1.	1.	1.	0.	0.8979591836734694	1.	1.	1.	1.	1.	1.	0.	1.	0.	0.2857142857142857	0.	1.	1.	0.	0.	1.	1.	1.	1.
[EC:5.4.2.12]	1.	1.	1.	1.	1.	1.	0.	1.	1.	1.	0.8	1.	1.	1.	1.	1.	0.9811320754716981	1.	1.	1.	1.	1.	1.	1.	0.	1.	1.	1.	1.	0.8979591836734694	1.	1.	1.	1.	1.	1.	1.	1.	1.	1.	1.	0.3333333333333333	1.	1.	1.	1.	1.	1.	1.
[EC:5.4.2.2]	1.	1.	1.	1.	1.	1.	0.	1.	1.	1.	0.8	1.	1.	1.	1.	1.	0.9811320754716981	1.	0.	1.	1.	1.	0.	1.	0.26666666666666666	1.	1.	1.	1.	0.8979591836734694	1.	1.	1.	1.	0.	1.	0.	1.	1.	1.	1.	1.	1.	1.	0.	1.	1.	1.	1.
[EC:5.4.2.6]	0.	0.	0.	0.	0.	0.	0.	0.3	0.953125	1.	0.8	0.	0.	0.	0.08333333333333333	0.	0.	0.	0.	0.	0.	0.	1.	1.	0.9333333333333333	1.	0.	0.	0.9333333333333333	0.02040816326530612	0.	0.	0.	0.	0.	0.	1.	0.	0.	0.	0.5	0.	0.	0.	0.	0.	0.	1.	0.
[EC:5.4.2.7]	1.	0.	0.	1.	0.23076923076923078	0.	0.	1.	1.	1.	0.8	1.	1.	0.	0.	0.	0.9811320754716981	0.8	0.	1.	1.	1.	1.	1.	0.	1.	0.	1.	1.	0.8979591836734694	1.	1.	1.	1.	0.	1.	0.	1.	0.	0.	1.	0.	0.	1.	0.	1.	1.	1.	0.
[EC:5.4.2.8]	0.	1.	1.	0.	0.	0.	0.8	0.2	0.984375	0.14285714285714285	0.	0.	0.	1.	0.	1.	0.	0.2	1.	0.	0.	0.	0.	1.	0.	0.	1.	0.	0.	0.8979591836734694	0.	0.	0.	0.	1.	0.	1.	0.	1.	0.	0.	1.	1.	0.	0.	0.	0.	0.	1.
[EC:5.4.2.9]	0.2	0.	1.	0.	0.07692307692307693	0.	0.	0.	0.	0.	0.	0.	0.	1.	0.	0.	0.	0.	1.	0.	0.	0.	0.	0.	0.	0.	0.	0.	0.06666666666666667	0.	0.	1.	0.	0.	0.	0.	0.	0.	0.	0.14285714285714285	0.	0.	0.	0.	0.	0.	0.	0.	0.
[EC:5.4.3.2]	0.	1.	1.	1.	0.	1.	0.	0.	0.	0.	0.8	0.	0.	1.	0.	0.	0.	0.	0.	0.	1.	0.	0.	0.	0.	0.	1.	1.	1.	0.	0.	0.	0.	0.	0.	0.	0.	0.	0.	1.	0.5	1.	0.	1.	0.	0.	0.	1.	0.
[EC:5.4.3.3]	0.	0.	0.	0.	0.	1.	0.	0.	0.	0.	0.	0.	0.	0.	0.	0.	0.	0.	0.	0.	0.	0.	0.	0.	0.	0.	0.	0.	0.	0.	0.	0.	0.	0.	0.	0.	0.	0.	0.	0.	0.	1.	0.	1.	0.	0.	0.	0.	0.
[EC:5.4.3.5]	0.	0.	0.	0.	0.	0.	0.	0.	0.	0.	0.8	0.	0.	0.	0.	0.	0.	0.	0.	0.	0.	0.	0.	0.	0.	0.	0.	0.	0.	0.	0.	0.	0.	0.	0.	0.	0.	0.	0.	0.	0.	0.	1.	1.	0.	0.	0.	0.	0.
[EC:5.4.3.8]	0.	0.	0.3333333333333333	1.	0.23076923076923078	1.	0.	0.	1.	0.	0.	1.	0.	0.	0.	0.	0.9811320754716981	0.	1.	1.	1.	0.	0.	1.	1.	0.	0.	1.	1.	0.8979591836734694	1.	1.	0.	0.	1.	0.	1.	0.	0.	0.14285714285714285	0.5	0.	1.	1.	0.	1.	1.	1.	1.
[EC:5.4.4.2]	0.	1.	1.	1.	0.	0.	0.8	0.	1.	1.	0.	1.	0.	1.	0.	1.	0.9811320754716981	0.	0.	0.	1.	0.	1.	1.	0.	0.	1.	1.	1.	0.8979591836734694	0.	0.	0.	0.	1.	0.	1.	0.	1.	0.	0.	0.6666666666666666	1.	0.	0.	0.	0.	0.	1.
[EC:5.4.99.1]	0.	0.	0.	0.	0.	1.	0.	0.	0.234375	0.	0.	0.	0.	0.	0.	0.	0.	0.	0.	0.	1.	0.	0.	0.	0.	0.	0.	0.	0.	0.02040816326530612	0.	0.	0.	0.	0.	0.	0.	0.	0.	0.	0.	0.	0.09090909090909091	1.	0.	0.	0.	0.	0.
[EC:5.4.99.15]	0.	0.	0.	0.	0.	0.	0.	0.	0.	0.	0.	0.	0.	0.	0.	0.	0.	0.	0.	0.	0.	0.	0.	0.	0.	0.	0.	0.	0.	0.8571428571428571	0.	0.	0.	0.	0.	0.	0.	0.	0.	1.	0.	0.	0.	0.	0.	0.	0.	0.	1.
[EC:5.4.99.18]	1.	1.	1.	0.9285714285714286	1.	1.	0.8	1.	1.	1.	0.8	1.	1.	1.	1.	1.	0.9811320754716981	1.	1.	1.	1.	1.	1.	1.	1.	1.	1.	1.	1.	0.8979591836734694	1.	1.	0.8571428571428571	1.	1.	1.	1.	1.	1.	1.	1.	1.	1.	1.	1.	1.	1.	1.	1.
[EC:5.4.99.2]	0.	1.	1.	0.	0.	0.	0.	0.	0.921875	0.	0.	1.	0.	1.	0.	0.	0.	0.	0.	0.	1.	0.	0.	0.	0.	0.	1.	0.	0.	0.02040816326530612	0.	0.	0.	0.	0.	0.	1.	0.	1.	1.	0.	1.	1.	1.	0.	0.	0.	0.	0.
[EC:5.4.99.5]	1.	1.	1.	0.	1.	1.	0.	0.95	0.	0.	0.	1.	1.	1.	1.	1.	0.8301886792452831	1.	0.5	1.	1.	1.	0.9230769230769231	1.	0.	0.	1.	0.	1.	0.8979591836734694	1.	1.	1.	1.	0.	1.	1.	1.	1.	0.	1.	1.	1.	1.	1.	0.	1.	1.	1.
[EC:5.4.99.58]	0.	0.	0.	0.	0.	0.	0.	0.	0.	0.	0.	0.	0.	0.	0.	0.	0.	0.	0.	0.	1.	0.	0.	0.	0.	0.	0.	0.	0.	0.	0.	0.	0.	0.	0.	0.	0.	0.	0.	0.	0.	0.	0.	0.	0.	0.	0.	0.	0.
[EC:5.4.99.62]	0.	0.	0.	1.	0.23076923076923078	0.	0.7333333333333333	0.	0.953125	1.	0.	1.	0.	0.	0.16666666666666666	0.	0.9811320754716981	1.	0.	1.	0.	0.	0.9230769230769231	0.	0.	1.	0.	1.	1.	0.8775510204081632	0.	0.	0.	0.	1.	0.	0.	0.	0.	0.	0.5	0.	1.	0.	0.	0.	1.	0.	0.
[EC:5.4.99.9]	0.16	1.	0.3333333333333333	0.	0.7692307692307693	0.	0.	0.	0.125	0.14285714285714285	0.	1.	1.	0.	1.	0.	0.	0.	1.	0.	0.5	1.	0.6153846153846154	0.	0.	0.	0.	0.	0.	0.46938775510204084	0.	0.	0.42857142857142855	1.	0.6666666666666666	0.	0.	0.	1.	0.	1.	0.	0.	0.	0.	0.	0.	1.	1.
[EC:5.5.1.1]	0.	0.	0.	0.	0.	0.	0.	0.	0.	0.	0.	0.	0.	0.	0.	0.	0.	0.	0.	0.	0.	0.	0.	0.	0.	0.	0.	0.	0.	0.	0.	0.	0.	0.	0.	0.	0.	0.	0.	0.	0.	0.	0.	0.	0.	0.	0.	0.	0.
[EC:5.5.1.18]	0.	0.	0.	0.	0.	0.	0.	0.	0.	0.	0.	0.	0.	0.	0.	0.	0.	0.	0.	0.	0.	0.	0.	0.	0.	0.	0.	0.	0.	0.	0.	0.	0.	0.	0.	0.	0.	0.	0.	0.	0.	0.	0.	0.	0.	0.	0.	0.	0.
[EC:5.5.1.19]	0.	0.	0.	0.	0.	0.	0.	0.	0.	0.	0.	0.	0.	0.	0.	0.	0.	0.	0.	0.	0.	0.	0.	0.	0.	0.	0.	0.	0.	0.	0.	0.	0.	0.	0.	0.	1.	0.	0.	0.	0.	0.	0.	0.	0.	0.	0.	0.	1.
[EC:5.5.1.2]	0.	0.	0.	0.07142857142857142	0.	0.	0.	0.	0.	0.	0.	0.	0.	0.	0.	0.	0.	0.	0.	0.	0.	0.	0.	0.	0.	0.	0.	0.13333333333333333	0.	0.	0.	0.	0.	0.	0.	0.	0.	0.	0.	0.14285714285714285	0.	0.	0.	0.	0.	0.	0.	0.	0.
[EC:5.5.1.4]	0.	1.	0.	0.07142857142857142	0.	0.	0.	0.	0.	0.	0.	0.	0.	1.	0.	1.	0.	0.	0.	0.	0.	0.	0.	0.	0.	0.	0.	0.	0.	0.	0.	0.	0.	0.	0.	0.	0.	0.	1.	0.	0.	0.	0.	0.	0.	0.	0.	0.	1.
[EC:5.99.1.4]	0.	0.	0.	0.	0.	0.	0.	0.	0.	0.	0.	0.	0.	0.	0.	0.	0.	0.	0.	0.	0.	0.	0.	0.	0.	0.	0.	0.	0.	0.	0.	0.	0.	0.	0.	0.	0.	0.	0.	0.	0.	0.	0.	0.	0.	0.	0.	0.	0.
[EC:6.1.1.1]	1.	1.	1.	1.	1.	1.	0.7333333333333333	0.95	0.984375	1.	0.8	1.	1.	1.	1.	1.	0.9811320754716981	1.	1.	1.	1.	1.	1.	1.	1.	1.	1.	1.	1.	0.8979591836734694	1.	1.	0.8571428571428571	1.	1.	1.	1.	1.	1.	1.	1.	1.	1.	1.	1.	1.	1.	1.	1.
[EC:6.1.1.10]	1.	1.	1.	1.	1.	1.	0.8	1.	1.	1.	0.8	1.	1.	1.	0.9166666666666666	1.	0.9622641509433962	1.	1.	1.	1.	1.	1.	1.	1.	1.	1.	1.	1.	0.8979591836734694	1.	1.	1.	1.	1.	1.	1.	1.	1.	1.	1.	1.	1.	1.	1.	1.	1.	1.	1.
[EC:6.1.1.11]	0.92	1.	1.	1.	1.	1.	0.8	1.	0.984375	1.	0.8	1.	1.	1.	1.	1.	0.9811320754716981	1.	1.	1.	1.	1.	1.	1.	1.	1.	1.	1.	1.	0.8979591836734694	1.	1.	1.	1.	1.	1.	1.	1.	1.	1.	1.	1.	1.	1.	1.	1.	1.	1.	1.
[EC:6.1.1.12]	1.	1.	1.	1.	1.	1.	0.8	1.	1.	1.	0.8	1.	1.	1.	0.9166666666666666	1.	0.9811320754716981	1.	1.	1.	1.	1.	1.	1.	1.	1.	1.	1.	1.	0.8979591836734694	1.	1.	1.	1.	1.	1.	1.	1.	1.	1.	1.	1.	1.	1.	1.	1.	1.	1.	1.
[EC:6.1.1.13]	1.	0.	0.	1.	0.15384615384615385	0.	0.	1.	0.	1.	0.8	0.	1.	0.	0.	0.	0.9811320754716981	1.	0.	0.	1.	1.	1.	1.	0.	1.	0.	1.	1.	0.	1.	1.	1.	0.	0.	1.	0.	1.	0.	0.	0.	0.	0.	0.	0.	0.	0.	0.	0.
[EC:6.1.1.14]	1.	1.	1.	0.9285714285714286	1.	1.	0.8	1.	1.	1.	0.8	1.	1.	1.	0.9166666666666666	1.	0.9811320754716981	1.	1.	1.	1.	1.	1.	1.	1.	1.	1.	1.	1.	0.8979591836734694	1.	1.	1.	1.	1.	1.	1.	1.	1.	1.	1.	1.	1.	1.	1.	1.	1.	1.	1.
[EC:6.1.1.15]	1.	1.	1.	1.	1.	1.	0.8	0.95	1.	1.	0.8	1.	1.	1.	1.	1.	0.9811320754716981	1.	1.	1.	1.	1.	1.	1.	1.	1.	1.	1.	1.	0.8979591836734694	1.	1.	1.	1.	1.	1.	1.	1.	1.	1.	1.	1.	1.	1.	1.	1.	1.	1.	1.
[EC:6.1.1.16]	1.	1.	1.	1.	1.	1.	0.7333333333333333	1.	1.	1.	0.8	1.	0.9444444444444444	1.	1.	1.	0.9811320754716981	1.	1.	1.	1.	1.	1.	1.	1.	1.	1.	1.	1.	0.8979591836734694	1.	1.	1.	1.	1.	1.	1.	1.	1.	1.	1.	1.	1.	1.	1.	1.	1.	1.	1.
[EC:6.1.1.17]	0.	1.	1.	0.	1.	1.	0.8	0.	1.	0.	0.	1.	0.	1.	1.	1.	0.	0.	1.	1.	0.	0.	0.	0.	1.	0.	1.	0.	0.	0.8979591836734694	0.	1.	0.	1.	1.	0.	1.	0.	1.	1.	1.	1.	1.	0.	0.	1.	1.	1.	1.
[EC:6.1.1.18]	0.	1.	1.	0.	0.07692307692307693	0.	0.8	0.	1.	0.	0.8	1.	0.	1.	0.	1.	0.	0.	1.	1.	1.	0.	0.	0.	1.	0.	1.	0.	0.	0.8979591836734694	0.	1.	0.	1.	1.	0.	1.	0.	1.	1.	1.	1.	1.	1.	0.	0.	1.	1.	0.
[EC:6.1.1.19]	1.	1.	1.	1.	1.	1.	0.8	1.	1.	1.	0.8	1.	1.	1.	0.9166666666666666	1.	0.9811320754716981	1.	1.	1.	1.	1.	1.	1.	1.	1.	1.	1.	1.	0.8979591836734694	1.	1.	1.	1.	1.	1.	1.	1.	1.	1.	0.5	1.	1.	1.	1.	1.	1.	1.	1.
[EC:6.1.1.2]	1.	1.	1.	1.	1.	1.	0.8	1.	1.	1.	0.8	1.	1.	1.	1.	1.	0.9811320754716981	1.	1.	1.	1.	1.	1.	1.	1.	1.	1.	1.	1.	0.8979591836734694	1.	1.	1.	1.	1.	1.	1.	1.	1.	1.	1.	1.	1.	1.	1.	1.	1.	1.	1.
[EC:6.1.1.20]	1.	1.	1.	1.	1.	1.	0.8	1.	1.	1.	0.8	1.	1.	1.	1.	1.	0.9811320754716981	1.	1.	1.	1.	1.	1.	1.	1.	1.	1.	1.	1.	0.8979591836734694	1.	1.	1.	1.	1.	1.	1.	1.	1.	1.	1.	1.	1.	1.	1.	1.	1.	1.	1.
[EC:6.1.1.21]	1.	1.	1.	1.	1.	1.	0.8	1.	1.	1.	0.8	1.	1.	1.	0.9166666666666666	1.	0.9811320754716981	1.	1.	1.	1.	1.	1.	0.972972972972973	1.	1.	1.	1.	1.	0.8979591836734694	1.	1.	1.	1.	1.	1.	1.	1.	1.	1.	1.	1.	1.	1.	1.	1.	1.	1.	1.
[EC:6.1.1.22]	1.	1.	1.	1.	1.	1.	0.8	1.	1.	1.	0.8	0.	1.	1.	0.	1.	0.9811320754716981	1.	0.	1.	1.	1.	1.	1.	0.	1.	1.	1.	1.	0.8979591836734694	1.	1.	1.	1.	1.	1.	1.	1.	1.	0.	1.	1.	0.	1.	1.	1.	1.	1.	0.
[EC:6.1.1.23]	0.	0.	0.	0.8571428571428571	0.8461538461538461	0.	0.	0.	0.	0.	0.	0.	0.	0.	0.	0.	0.	0.	0.	0.3333333333333333	0.	0.	0.	0.	0.	0.	0.	0.9333333333333333	0.	0.	0.	1.	0.	1.	0.	0.	0.	0.	0.	0.	0.5	0.	0.	1.	0.	0.	0.	1.	0.
[EC:6.1.1.24]	1.	0.	0.	1.	0.	0.	0.	0.95	0.	1.	0.8	1.	0.9444444444444444	0.	0.	0.	0.9811320754716981	1.	0.	0.	1.	1.	1.	1.	0.	1.	0.	1.	1.	0.	1.	0.	1.	0.	0.	1.	0.	1.	0.	0.	0.	0.	0.	1.	1.	0.	0.	0.	0.
[EC:6.1.1.3]	1.	1.	1.	1.	1.	1.	0.8	1.	1.	1.	0.8	1.	1.	1.	1.	1.	0.9811320754716981	1.	1.	1.	1.	1.	1.	1.	1.	1.	1.	1.	1.	0.8979591836734694	1.	1.	1.	1.	1.	1.	1.	1.	1.	1.	1.	1.	1.	1.	1.	1.	1.	1.	1.
[EC:6.1.1.4]	1.	1.	1.	1.	1.	1.	0.8	1.	1.	1.	0.6	1.	1.	1.	1.	1.	0.9811320754716981	1.	1.	1.	1.	1.	1.	0.972972972972973	0.9333333333333333	1.	1.	1.	1.	0.8775510204081632	1.	1.	1.	1.	1.	1.	1.	1.	1.	1.	1.	1.	1.	1.	1.	1.	1.	1.	1.
[EC:6.1.1.5]	1.	1.	1.	1.	1.	1.	0.7333333333333333	1.	1.	1.	0.8	1.	1.	1.	0.9166666666666666	1.	0.9811320754716981	1.	1.	1.	1.	1.	1.	1.	1.	1.	1.	1.	0.9333333333333333	0.8979591836734694	1.	1.	1.	1.	1.	1.	1.	1.	1.	1.	1.	1.	0.8181818181818182	1.	1.	1.	1.	1.	1.
[EC:6.1.1.6]	1.	1.	1.	1.	1.	1.	0.8	1.	1.	1.	0.8	1.	1.	1.	1.	1.	0.9433962264150944	1.	1.	1.	1.	1.	1.	1.	1.	1.	1.	1.	1.	0.8979591836734694	1.	1.	1.	1.	1.	1.	1.	1.	1.	1.	0.5	1.	1.	1.	1.	1.	1.	1.	1.
[EC:6.1.1.7]	1.	1.	1.	1.	0.9230769230769231	1.	0.8	1.	0.984375	1.	0.8	1.	1.	1.	1.	1.	0.9811320754716981	1.	1.	1.	1.	1.	1.	1.	1.	1.	1.	1.	1.	0.8979591836734694	1.	1.	1.	1.	1.	1.	1.	1.	1.	1.	1.	1.	1.	1.	1.	1.	1.	1.	1.
[EC:6.1.1.9]	1.	1.	1.	1.	1.	1.	0.8	1.	1.	1.	0.8	1.	1.	1.	1.	1.	0.9811320754716981	1.	1.	1.	1.	1.	1.	1.	1.	1.	1.	1.	1.	0.8979591836734694	1.	1.	1.	1.	1.	1.	1.	1.	1.	1.	1.	1.	1.	1.	1.	1.	1.	1.	1.
[EC:6.1.2.1]	0.	0.	0.	0.	0.	0.	0.	0.	0.	0.14285714285714285	0.	0.	0.	0.	0.	0.	0.	0.	0.	0.	1.	0.	0.	0.	0.	0.4	0.	0.	0.	0.	0.	0.	0.	0.	0.	0.	0.	0.	0.	0.	0.	0.	0.	0.	0.	0.	0.	0.	0.
[EC:6.2.1.1]	0.	1.	1.	1.	0.	0.	0.	0.	1.	0.	0.	0.	0.	1.	0.	1.	0.9811320754716981	0.	1.	0.	1.	0.	0.07692307692307693	1.	0.	0.	1.	1.	1.	0.8979591836734694	0.	0.	0.	0.	0.	0.	1.	0.	1.	1.	0.	0.	0.9090909090909091	0.	0.	0.	1.	0.	1.
[EC:6.2.1.12]	0.	0.	0.	0.	0.	0.	0.	0.	0.	0.	0.	0.	0.	0.	0.	0.	0.	0.	0.	0.	0.	0.	0.	0.	0.	0.	0.	0.	0.	0.	0.	0.	0.	0.	0.	0.	0.	0.	0.	0.	0.	0.	0.	0.	0.	0.	0.	0.	0.
[EC:6.2.1.13]	0.	0.	0.	0.	0.	0.	0.	0.	0.	0.	0.	0.	0.	0.	0.	0.	0.	0.	0.	0.	0.	0.	0.	0.	0.	0.	0.	0.	0.	0.	0.	0.	0.	0.	0.	0.	0.	0.	0.	0.	0.	0.	0.	0.	0.	0.	0.	0.	0.
[EC:6.2.1.14]	0.	0.	0.	0.	0.	0.	0.	0.	0.	0.	0.	1.	0.	0.	0.	0.	0.6037735849056604	0.	1.	0.	0.	0.	0.	0.	0.	0.	0.	0.	0.7333333333333333	0.	0.	0.	0.	0.	0.	0.	0.	0.	0.	0.	0.	0.	0.	0.	0.	0.	0.	0.	0.
[EC:6.2.1.16]	0.	0.	0.	0.	0.	0.	0.	0.	0.	0.	0.	0.	0.	0.	0.	0.	0.	0.	0.	0.	0.	0.	0.	0.	0.	0.	0.	0.	0.	0.	0.	0.	0.	0.	0.	0.	0.	0.	0.	0.	0.	0.	0.	0.	0.	0.	0.	0.	0.
[EC:6.2.1.17]	0.	0.	0.	0.	0.	0.	0.	0.	0.96875	0.	0.	0.	0.	0.	0.	0.	0.	0.	0.	0.	0.	0.	0.	0.	0.	0.	0.	0.	0.	0.8571428571428571	0.	0.	0.	0.	0.	0.	0.	0.	0.	1.	0.	0.	0.	0.	0.	0.	0.	0.	0.
[EC:6.2.1.25]	0.	0.	0.	0.	0.	0.	0.	0.	0.	0.	0.	0.	0.	0.	0.	0.	0.	0.	0.	0.	0.	0.	0.	0.	0.	0.	0.	0.	0.	0.	0.	0.	0.	0.	0.	0.	0.	0.	0.	0.8571428571428571	0.	0.	0.	0.	0.	0.	0.	0.	0.
[EC:6.2.1.26]	0.	1.	1.	0.9285714285714286	0.	0.	0.8	0.	1.	1.	0.	1.	0.	1.	0.	1.	0.9811320754716981	0.	0.	0.	1.	0.	1.	1.	0.	0.	1.	1.	0.9333333333333333	0.8775510204081632	0.	0.	0.	0.	1.	0.	1.	0.	1.	0.	0.	0.6666666666666666	1.	0.	0.	0.	0.	0.	1.
[EC:6.2.1.3]	0.	1.	1.	1.	0.07692307692307693	1.	0.8	0.8	0.984375	0.	0.	0.	0.	1.	1.	1.	0.9622641509433962	0.7333333333333333	1.	0.	1.	0.	0.23076923076923078	0.	1.	0.	1.	1.	1.	0.8775510204081632	0.	0.5	0.	1.	1.	0.	1.	0.	1.	1.	0.	1.	1.	0.	0.	1.	1.	0.	1.
[EC:6.2.1.30]	0.	1.	1.	0.	0.07692307692307693	0.	0.	0.	0.453125	0.	0.	0.	0.	1.	0.	0.	0.	0.	1.	0.	0.	0.	0.	0.	0.	0.	1.	0.	0.	0.	0.	1.	0.	0.	0.	0.	1.	0.	1.	1.	0.	0.6666666666666666	0.	0.	1.	0.	1.	1.	0.
[EC:6.2.1.31]	0.	0.	0.	0.	0.	0.	0.	0.	0.	0.	0.	0.	0.	0.	0.	0.	0.	0.	0.	0.	0.	0.	0.	0.	0.	0.	0.	0.	0.	0.	0.	0.	0.	0.	0.	0.	0.	0.	0.	0.14285714285714285	0.	0.	0.	0.	0.	0.	0.	0.	0.
[EC:6.2.1.32]	0.	0.	0.	0.	0.	0.	0.	0.	0.	0.	0.	0.	0.	0.	0.	0.	0.	0.	0.	0.	0.	0.	0.	0.	0.	0.	0.	0.	0.	0.	0.	0.	0.	0.	0.	0.	0.	0.	0.	0.14285714285714285	0.	0.	0.	0.	0.	0.	0.	0.	0.
[EC:6.2.1.5]	0.	0.	1.	1.	0.	0.	0.8	0.	1.	0.	0.	0.	0.	1.	1.	1.	0.9811320754716981	0.	0.	0.	1.	0.	0.	0.	1.	0.	0.	1.	1.	0.8979591836734694	0.	0.	0.	0.	1.	0.	1.	0.	0.	1.	0.	0.	1.	1.	0.	0.	0.	0.	1.
[EC:6.3.1.1]	1.	1.	1.	1.	1.	1.	0.8	1.	1.	0.	0.8	0.	1.	1.	0.	1.	0.	1.	0.	1.	0.	1.	0.	0.	0.	0.	1.	1.	0.	0.8775510204081632	0.	0.	1.	1.	1.	0.	0.	0.	1.	0.	1.	0.	0.	1.	1.	1.	1.	1.	0.
[EC:6.3.1.10]	0.	1.	1.	0.	1.	1.	0.	0.	0.	0.	0.8	1.	0.	0.	0.	0.	0.	0.	0.	1.	1.	0.	0.	1.	0.	0.	1.	0.	0.	0.8979591836734694	1.	1.	0.	1.	0.	0.	0.	0.	1.	1.	1.	1.	1.	1.	0.	1.	1.	1.	0.
[EC:6.3.1.11]	0.	0.	0.	0.	0.	0.	0.	0.	0.71875	0.	0.	0.	0.	0.	0.	0.	0.	0.	0.	0.	0.	0.	0.	0.	0.	0.	0.	0.	0.	0.	0.	0.	0.	0.	0.	0.	0.	0.	0.	0.	0.	0.	0.	0.	0.	0.	0.	0.	0.
[EC:6.3.1.2]	1.	1.	1.	0.9285714285714286	1.	0.8	0.7333333333333333	0.95	1.	1.	0.8	1.	1.	1.	1.	1.	0.9811320754716981	1.	1.	1.	1.	1.	1.	1.	1.	1.	1.	1.	1.	0.8979591836734694	1.	1.	1.	1.	1.	1.	1.	1.	1.	1.	1.	0.	1.	1.	1.	1.	1.	1.	1.
[EC:6.3.1.5]	1.	0.	0.	1.	0.	1.	0.	0.95	1.	1.	0.8	1.	1.	0.	0.	0.	0.9811320754716981	1.	0.	0.	1.	1.	0.9230769230769231	1.	1.	1.	0.	1.	1.	0.8775510204081632	1.	0.	1.	0.3333333333333333	0.	1.	1.	1.	0.	1.	0.	0.	0.	1.	1.	1.	0.	0.	0.
[EC:6.3.1.8]	0.	0.	0.	1.	0.	0.	0.	0.	0.	0.	0.	1.	0.	0.	0.	0.	0.	0.	0.	0.	0.	0.	0.	0.	0.	0.	0.	1.	0.	0.	0.	0.	0.	0.	0.	0.	0.	0.	0.	0.	0.	0.	0.	0.	0.	0.	0.	0.	0.
[EC:6.3.2.1]	0.	1.	1.	1.	0.9230769230769231	0.	0.	0.	1.	0.5714285714285714	0.8	1.	0.	1.	0.	1.	0.9811320754716981	0.	1.	0.	1.	0.	0.	1.	1.	0.2	1.	1.	1.	0.8979591836734694	0.	1.	0.	1.	0.	0.	1.	0.	1.	1.	0.	1.	0.	0.	0.	0.	1.	0.	1.
[EC:6.3.2.10]	1.	1.	1.	1.	1.	1.	0.8	1.	1.	1.	0.8	1.	0.9444444444444444	1.	1.	1.	0.9811320754716981	1.	1.	1.	1.	1.	1.	1.	1.	1.	1.	1.	1.	0.8979591836734694	1.	1.	1.	1.	1.	1.	1.	1.	1.	1.	1.	1.	1.	1.	1.	1.	1.	1.	1.
[EC:6.3.2.13]	1.	1.	1.	1.	1.	1.	0.8	1.	1.	1.	0.8	1.	1.	1.	1.	1.	0.	1.	1.	1.	1.	1.	1.	1.	1.	1.	1.	1.	1.	0.8979591836734694	1.	1.	1.	1.	1.	1.	1.	1.	1.	1.	1.	1.	1.	1.	1.	1.	1.	1.	1.
[EC:6.3.2.19]	0.	0.	0.	0.	0.	0.	0.	0.	0.	0.	0.	0.	0.	0.	0.	0.	0.	0.	0.	0.	0.	0.	0.	0.	0.	0.	0.	0.	0.	0.7142857142857143	0.	0.	0.	0.	0.	0.	0.	0.	0.	0.	0.	0.	0.	0.	0.	0.	0.	0.	0.
[EC:6.3.2.2]	0.	0.	0.	0.2857142857142857	0.15384615384615385	0.	0.06666666666666667	0.	1.	1.	0.	0.	1.	0.	1.	0.	0.	1.	0.	1.	0.	0.	0.	1.	1.	1.	0.	0.13333333333333333	0.	0.8979591836734694	1.	1.	1.	0.	1.	1.	0.	1.	0.	1.	0.	0.	0.	1.	1.	0.	0.	0.	0.
[EC:6.3.2.3]	0.	0.	0.	0.	0.	0.	0.	0.	1.	0.	0.	0.	0.	0.	0.	0.	0.	0.	0.	0.	0.	0.	0.	0.	1.	0.	0.	0.	0.	0.8979591836734694	0.	0.	0.	0.	0.	0.	0.	0.	0.	1.	0.	0.	0.	0.	0.	0.	0.	0.	0.
[EC:6.3.2.35]	0.	0.	0.	0.	0.	0.	0.	0.	0.	0.	0.8	0.	0.	0.	0.	0.	0.	0.	0.	0.	0.	0.	0.	0.	0.	0.	0.	0.	0.	0.	0.	0.	0.	0.	0.	0.	0.	0.	0.	0.	0.5	0.	0.	0.	0.	0.	0.	0.	0.
[EC:6.3.2.38]	0.	0.	0.	0.	0.	0.	0.	0.	0.34375	0.	0.	0.	0.	0.	0.	0.	0.018867924528301886	0.	0.	0.	0.	0.	0.	0.	0.	0.	0.	0.	0.	0.04081632653061224	0.	0.	0.	0.	0.	0.	0.	0.	0.	0.	0.	0.	0.	0.	0.	0.	0.	0.	0.
[EC:6.3.2.39]	0.	0.	0.	0.	0.	0.	0.	0.	0.34375	0.	0.	0.	0.	0.	0.	0.	0.018867924528301886	0.	0.	0.	0.	0.	0.	0.	0.	0.	0.	0.	0.	0.04081632653061224	0.	0.	0.	0.	0.	0.	0.	0.	0.	0.	0.	0.	0.	0.	0.	0.	0.	0.	0.
[EC:6.3.2.4]	1.	1.	1.	1.	1.	1.	0.8	0.95	1.	1.	0.8	1.	1.	1.	1.	1.	0.9811320754716981	1.	1.	1.	1.	1.	1.	1.	1.	1.	1.	1.	1.	0.8979591836734694	1.	1.	1.	1.	1.	1.	1.	1.	1.	1.	1.	1.	1.	1.	1.	1.	1.	1.	1.
[EC:6.3.2.5]	1.	0.	0.	0.	0.	0.	0.	1.	0.	1.	0.	0.	0.7222222222222222	0.	0.	0.	0.	1.	0.	0.	0.	1.	1.	0.	0.	1.	0.	0.	0.	0.	1.	0.	1.	0.	0.	1.	0.	1.	0.	0.	0.	0.	0.	0.	0.	0.	0.	0.	0.
[EC:6.3.2.6]	1.	1.	1.	1.	1.	1.	0.8	0.95	1.	1.	0.8	1.	1.	1.	1.	1.	0.9622641509433962	1.	1.	1.	1.	1.	1.	1.	1.	1.	1.	1.	1.	0.8979591836734694	1.	1.	1.	1.	1.	1.	1.	1.	1.	1.	1.	1.	1.	1.	1.	1.	1.	1.	1.
[EC:6.3.2.7]	1.	0.	0.	0.	0.	0.	0.	0.95	0.	1.	0.	0.	0.9444444444444444	0.	0.	0.	0.9811320754716981	1.	0.	0.	0.	1.	0.7692307692307693	0.	0.	1.	0.	0.	0.	0.	1.	0.	1.	0.	0.	1.	0.	1.	0.	0.	0.	0.	0.	0.	0.	0.	0.	0.	0.
[EC:6.3.2.8]	1.	1.	1.	1.	1.	1.	0.8	1.	1.	1.	0.8	1.	1.	1.	0.9166666666666666	1.	0.9811320754716981	1.	1.	1.	1.	1.	1.	1.	1.	1.	1.	1.	1.	0.8979591836734694	1.	1.	1.	1.	1.	1.	1.	1.	1.	1.	1.	1.	1.	1.	1.	1.	1.	1.	1.
[EC:6.3.2.9]	1.	1.	1.	1.	0.9230769230769231	1.	0.8	0.95	1.	1.	0.8	1.	1.	1.	1.	1.	0.9811320754716981	1.	1.	1.	1.	1.	1.	1.	1.	1.	1.	1.	1.	0.8979591836734694	1.	1.	1.	1.	1.	1.	1.	1.	1.	1.	1.	1.	1.	1.	1.	1.	1.	1.	1.
[EC:6.3.3.1]	1.	1.	1.	1.	1.	1.	0.6666666666666666	0.95	1.	1.	0.8	1.	0.8888888888888888	1.	1.	1.	0.9811320754716981	1.	1.	1.	1.	1.	1.	1.	1.	1.	1.	1.	1.	0.8979591836734694	1.	1.	1.	1.	1.	1.	1.	1.	1.	1.	1.	1.	1.	1.	1.	1.	1.	1.	1.
[EC:6.3.3.2]	1.	1.	1.	1.	1.	1.	0.8	0.	0.984375	1.	0.8	1.	0.8888888888888888	1.	0.9166666666666666	1.	0.	1.	1.	1.	1.	1.	0.9230769230769231	1.	0.8666666666666667	1.	1.	1.	1.	0.8163265306122449	1.	1.	1.	1.	0.6666666666666666	1.	1.	1.	1.	0.7142857142857143	1.	1.	0.9090909090909091	1.	1.	1.	1.	1.	1.
[EC:6.3.3.3]	0.	1.	1.	1.	1.	1.	0.8	0.	1.	0.	0.	1.	0.	1.	0.	0.	0.9811320754716981	0.	1.	0.6666666666666666	0.	0.	0.	0.	1.	0.	1.	1.	1.	0.8979591836734694	0.	0.	0.	0.	1.	0.	1.	0.	0.	1.	0.5	1.	1.	0.	0.	0.	1.	0.	0.
[EC:6.3.4.13]	1.	1.	1.	1.	0.9230769230769231	1.	0.8	1.	1.	1.	0.8	1.	0.9444444444444444	1.	1.	1.	0.9811320754716981	1.	1.	1.	1.	1.	1.	1.	1.	1.	1.	1.	1.	0.8979591836734694	1.	1.	1.	1.	1.	1.	1.	1.	1.	1.	1.	1.	1.	1.	0.	1.	1.	1.	1.
[EC:6.3.4.15]	1.	1.	1.	1.	1.	1.	0.8	1.	0.984375	1.	0.8	1.	1.	1.	0.9166666666666666	1.	0.9811320754716981	1.	1.	1.	1.	1.	1.	1.	0.	0.8	1.	1.	1.	0.8979591836734694	1.	1.	1.	1.	1.	1.	1.	1.	1.	1.	1.	1.	1.	1.	1.	1.	1.	1.	1.
[EC:6.3.4.18]	1.	0.	0.	1.	0.	0.	0.8	1.	1.	1.	0.	0.	1.	0.	1.	0.	0.9811320754716981	1.	0.	0.	0.	1.	1.	1.	1.	1.	0.	1.	1.	0.8979591836734694	1.	0.	1.	0.	1.	1.	1.	1.	0.	1.	0.	0.	1.	1.	0.	0.	0.	0.	1.
[EC:6.3.4.2]	1.	1.	1.	1.	1.	0.	0.8	1.	1.	1.	0.	1.	1.	1.	0.9166666666666666	1.	0.9811320754716981	1.	1.	1.	1.	1.	1.	1.	1.	1.	1.	1.	1.	0.8979591836734694	1.	1.	1.	1.	1.	1.	1.	1.	1.	1.	1.	1.	1.	1.	1.	1.	1.	1.	1.
[EC:6.3.4.20]	0.	1.	1.	1.	0.8461538461538461	0.	0.6666666666666666	0.	1.	0.	0.	1.	0.	1.	0.16666666666666666	1.	0.9811320754716981	0.	1.	0.	1.	1.	0.	0.	1.	0.	1.	1.	1.	0.8979591836734694	0.	1.	1.	0.	1.	1.	0.	0.	1.	1.	0.	1.	0.	0.	0.	0.	1.	0.	1.
[EC:6.3.4.21]	1.	0.	1.	1.	1.	1.	0.	0.95	0.984375	1.	0.8	1.	1.	1.	1.	1.	0.9811320754716981	1.	0.	1.	1.	1.	0.9230769230769231	1.	1.	1.	0.	1.	1.	0.8979591836734694	1.	1.	1.	1.	0.	1.	1.	1.	0.	0.14285714285714285	0.5	1.	1.	1.	1.	1.	1.	1.	1.
[EC:6.3.4.3]	1.	1.	1.	1.	1.	1.	0.	1.	0.	1.	0.8	1.	1.	1.	1.	1.	0.9811320754716981	1.	0.	1.	1.	1.	1.	1.	1.	1.	1.	1.	0.	0.	1.	1.	1.	1.	1.	1.	0.	1.	0.	0.	1.	1.	1.	1.	1.	1.	1.	1.	0.
[EC:6.3.4.4]	1.	1.	1.	1.	1.	1.	0.8	1.	1.	1.	0.8	1.	1.	1.	1.	1.	0.9811320754716981	1.	1.	1.	1.	1.	1.	1.	1.	1.	1.	1.	1.	0.8775510204081632	1.	1.	1.	1.	1.	1.	1.	1.	1.	1.	1.	1.	1.	1.	1.	1.	1.	1.	1.
[EC:6.3.4.5]	0.6	1.	1.	1.	1.	0.	0.8	0.	1.	0.	0.8	1.	0.9444444444444444	1.	1.	0.	0.9811320754716981	1.	1.	0.6666666666666666	1.	1.	1.	0.9459459459459459	1.	0.	1.	1.	1.	0.8979591836734694	1.	1.	1.	1.	1.	1.	1.	1.	1.	1.	1.	0.	1.	1.	0.	1.	1.	1.	1.
[EC:6.3.4.6]	0.	0.	0.	0.	0.	0.	0.	0.	0.	0.	0.	0.	0.	0.	0.	0.	0.	0.	0.	0.	0.	0.	0.	0.	0.	0.	0.	0.	0.	0.02040816326530612	0.	0.	0.	0.	0.	0.	0.	0.	0.	0.8571428571428571	0.	0.	0.	0.	0.	0.	0.	0.	1.
[EC:6.3.5.1]	0.	1.	1.	0.	1.	0.	0.	0.	0.	0.	0.	0.	0.	1.	1.	1.	0.	0.	1.	1.	0.	0.	0.	0.	0.	0.	1.	0.	0.	0.	0.	1.	0.	1.	0.	0.	0.	0.	1.	0.	1.	1.	1.	0.	0.	0.	1.	1.	1.
[EC:6.3.5.10]	0.	1.	1.	0.	0.9230769230769231	1.	0.	0.	0.	0.	0.8	1.	0.	0.	0.	0.	0.	0.	0.	1.	1.	0.	0.	0.972972972972973	0.	0.	1.	0.	0.	0.8979591836734694	1.	1.	0.	1.	0.	0.	0.	0.	1.	1.	1.	0.6666666666666666	1.	1.	0.	1.	0.	1.	0.
[EC:6.3.5.2]	1.	1.	1.	1.	1.	1.	0.8	0.95	1.	1.	0.8	1.	1.	1.	1.	1.	0.9811320754716981	1.	1.	1.	1.	1.	1.	1.	1.	1.	1.	1.	1.	0.8979591836734694	1.	1.	1.	1.	1.	1.	1.	1.	1.	1.	0.5	1.	1.	1.	1.	1.	1.	1.	1.
[EC:6.3.5.3]	1.	1.	1.	1.	1.	1.	0.8	1.	1.	1.	0.8	1.	0.9444444444444444	1.	1.	1.	0.9811320754716981	1.	1.	1.	1.	1.	1.	1.	1.	1.	1.	1.	1.	0.8979591836734694	1.	1.	1.	1.	1.	1.	1.	1.	1.	1.	1.	1.	1.	1.	1.	1.	1.	1.	1.
[EC:6.3.5.4]	0.12	1.	1.	1.	0.5384615384615384	0.	0.	0.	1.	0.14285714285714285	0.8	0.	0.16666666666666666	1.	0.16666666666666666	0.	0.	0.	0.	0.	1.	0.	1.	1.	0.	1.	1.	1.	1.	0.8571428571428571	0.	1.	0.	1.	0.	0.	1.	0.	1.	0.7142857142857143	1.	1.	0.	1.	0.	0.	1.	1.	1.
[EC:6.3.5.5]	1.	1.	1.	1.	0.9230769230769231	1.	0.	1.	1.	1.	0.8	1.	1.	1.	1.	1.	0.9811320754716981	1.	1.	1.	1.	1.	1.	1.	1.	1.	1.	1.	1.	0.8979591836734694	1.	1.	1.	1.	0.	1.	1.	1.	1.	1.	1.	1.	1.	1.	0.	1.	1.	1.	1.
[EC:6.4.1.1]	0.	1.	1.	1.	1.	0.	0.	0.	0.	1.	0.8	1.	0.	1.	0.	1.	0.9811320754716981	0.	1.	0.	0.	0.	1.	1.	0.	1.	1.	1.	1.	0.	0.	1.	0.	0.	0.	0.	0.	0.	1.	0.14285714285714285	0.	1.	0.	1.	1.	0.	0.	0.	0.
[EC:6.4.1.2]	1.	0.	0.	1.	1.	1.	0.8	1.	1.	1.	0.8	0.	1.	0.	0.	0.	0.9811320754716981	1.	0.	1.	1.	1.	1.	1.	1.	1.	0.	1.	1.	0.8979591836734694	1.	1.	1.	1.	1.	1.	1.	1.	0.	1.	1.	0.	0.	0.	0.	1.	0.	1.	0.
[EC:6.4.1.3]	0.	0.	1.	0.	0.	0.	0.	0.	0.	0.	0.	0.	0.	1.	0.	0.	0.	0.	0.5	0.	0.	0.	0.	0.	0.	0.	1.	0.06666666666666667	1.	0.	0.	0.	0.	0.	0.	0.	0.	0.	0.	1.	0.	0.	1.	0.	0.	0.	0.	0.	1.
[EC:6.4.1.4]	0.	0.	0.	0.	0.	0.	0.	0.	0.	0.	0.	0.	0.	0.	0.	0.	0.	0.	0.	0.	0.	0.	0.	0.	0.	0.	0.	0.	0.	0.	0.	0.	0.	0.	0.	0.	0.	0.	0.	1.	0.	0.	0.	0.	0.	0.	0.	0.	0.
[EC:6.4.1.5]	0.	0.	0.	0.	0.	0.	0.	0.	0.	0.	0.	0.	0.	0.	0.	0.	0.	0.	0.	0.	0.	0.	0.	0.	0.	0.	0.	0.	0.	0.	0.	0.	0.	0.	0.	0.	0.	0.	0.	1.	0.	0.	0.	0.	0.	0.	0.	0.	0.
[EC:6.5.1.1]	0.	0.	0.	0.	0.	0.	0.	0.	0.	0.	0.	0.	0.	0.	0.	0.	0.	0.	0.	0.	1.	0.	0.	0.	0.	0.	0.	0.	1.	0.	0.	0.	0.	0.	0.	0.	1.	0.	0.	1.	0.5	0.	0.	0.	0.	0.	0.	1.	0.
[EC:6.5.1.2]	1.	1.	1.	1.	1.	1.	0.8	0.95	1.	1.	0.8	1.	1.	1.	1.	1.	0.9811320754716981	1.	1.	1.	1.	1.	1.	1.	1.	1.	1.	1.	1.	0.8979591836734694	1.	1.	1.	1.	1.	1.	1.	1.	1.	1.	1.	1.	1.	1.	1.	1.	1.	1.	1.
[EC:6.6.1.1]	0.	0.	0.	0.	0.	0.	0.	0.	0.	0.	0.	1.	0.	0.	0.	0.	0.	0.	0.	0.	0.5	0.	0.	0.	0.	0.	0.	0.	0.	0.	0.	0.	0.	0.	0.	0.	1.	0.	0.	1.	0.	0.	1.	0.	0.	0.	0.	0.	1.
[EC:6.6.1.2]	0.	0.	1.	0.	0.	0.	0.	0.	0.0625	0.	0.	1.	0.	0.	0.	0.	0.	0.	0.	0.	0.5	0.	0.	0.	0.	0.	0.	0.	0.	0.10204081632653061	0.	0.	0.	0.	0.	0.	0.	0.	0.	1.	0.	0.6666666666666666	1.	0.	0.	0.	0.	0.	0.
[truncated: 51 more columns]
