# Supplementary material for: Variable habitat conditions drive species covariation in the human microbiota
Source: PLoS Comput Biol. 2017 Apr 27;13(4):e1005435. doi: 10.1371/journal.pcbi.1005435 (PMC5407567; doi:10.1371/journal.pcbi.1005435)
Supplement: S1 Code — (ZIP) [file pcbi.1005435.s011.zip › code/enzyme_numbers_pathways.dat]

[EC:1.10.2.2]	Oxidative_phosphorylation	Two-component_system
[EC:1.10.3.12]	Oxidative_phosphorylation
[EC:1.10.3.3]	Ascorbate_and_aldarate_metabolism
[EC:1.10.9.1]	Photosynthesis
[EC:1.1.1.1]	Chloroalkane_and_chloroalkene_degradation	Degradation_of_aromatic_compounds	Fatty_acid_degradation	Fructose_and_mannose_metabolism	Glycine,_serine_and_threonine_metabolism	Glycolysis_/_Gluconeogenesis	Naphthalene_degradation	Pentose_and_glucuronate_interconversions	Tyrosine_metabolism
[EC:1.1.1.10]	Pentose_and_glucuronate_interconversions
[EC:1.1.1.100]	Biosynthesis_of_unsaturated_fatty_acids	Biotin_metabolism	Fatty_acid_biosynthesis	Fatty_acid_metabolism
[EC:1.1.1.103]	Glycine,_serine_and_threonine_metabolism
[EC:1.1.1.11]	Fructose_and_mannose_metabolism	Pentose_and_glucuronate_interconversions
[EC:1.11.1.21]	Phenylalanine_metabolism	Tryptophan_metabolism
[EC:1.1.1.122]	Ascorbate_and_aldarate_metabolism	Fructose_and_mannose_metabolism
[EC:1.1.1.125]	Pentose_and_glucuronate_interconversions
[EC:1.1.1.130]	Ascorbate_and_aldarate_metabolism	Pentose_and_glucuronate_interconversions
[EC:1.1.1.132]	Amino_sugar_and_nucleotide_sugar_metabolism	Fructose_and_mannose_metabolism	Two-component_system
[EC:1.1.1.133]	Polyketide_sugar_unit_biosynthesis	Streptomycin_biosynthesis
[EC:1.1.1.136]	Amino_sugar_and_nucleotide_sugar_metabolism
[EC:1.1.1.137]	Pentose_and_glucuronate_interconversions
[EC:1.1.1.14]	Fructose_and_mannose_metabolism	Pentose_and_glucuronate_interconversions
[EC:1.1.1.140]	Fructose_and_mannose_metabolism
[EC:1.1.1.157]	Benzoate_degradation	Butanoate_metabolism	Phenylalanine_metabolism
[EC:1.11.1.6]	Glyoxylate_and_dicarboxylate_metabolism	Tryptophan_metabolism
[EC:1.1.1.169]	Pantothenate_and_CoA_biosynthesis
[EC:1.1.1.17]	Fructose_and_mannose_metabolism
[EC:1.1.1.173]	Fructose_and_mannose_metabolism
[EC:1.11.1.9]	Arachidonic_acid_metabolism	Glutathione_metabolism
[EC:1.1.1.193]	Riboflavin_metabolism
[EC:1.1.1.2]	Caprolactam_degradation	Degradation_of_aromatic_compounds	Glycerolipid_metabolism	Glycolysis_/_Gluconeogenesis	Pentose_and_glucuronate_interconversions
[EC:1.1.1.202]	Glycerolipid_metabolism	Propanoate_metabolism
[EC:1.1.1.203]	Ascorbate_and_aldarate_metabolism
[EC:1.1.1.205]	Purine_metabolism
[EC:1.1.1.215]	Pentose_phosphate_pathway
[EC:1.1.1.22]	Amino_sugar_and_nucleotide_sugar_metabolism	Ascorbate_and_aldarate_metabolism	Pentose_and_glucuronate_interconversions	Starch_and_sucrose_metabolism
[EC:1.1.1.220]	Folate_biosynthesis
[EC:1.1.1.23]	Biosynthesis_of_amino_acids	Histidine_metabolism
[EC:1.1.1.25]	Biosynthesis_of_amino_acids	Phenylalanine,_tyrosine_and_tryptophan_biosynthesis
[EC:1.1.1.251]	Galactose_metabolism
[EC:1.1.1.26]	Glyoxylate_and_dicarboxylate_metabolism
[EC:1.1.1.261]	Glycerophospholipid_metabolism
[EC:1.1.1.262]	Vitamin_B6_metabolism
[EC:1.1.1.267]	Terpenoid_backbone_biosynthesis
[EC:1.1.1.27]	Cysteine_and_methionine_metabolism	Glycolysis_/_Gluconeogenesis	Propanoate_metabolism	Pyruvate_metabolism
[EC:1.1.1.271]	Amino_sugar_and_nucleotide_sugar_metabolism	Fructose_and_mannose_metabolism
[EC:1.1.1.275]	Limonene_and_pinene_degradation
[EC:1.1.1.28]	Pyruvate_metabolism
[EC:1.1.1.281]	Amino_sugar_and_nucleotide_sugar_metabolism	Fructose_and_mannose_metabolism
[EC:1.1.1.282]	Phenylalanine,_tyrosine_and_tryptophan_biosynthesis
[EC:1.1.1.29]	Carbon_metabolism	Glycine,_serine_and_threonine_metabolism	Glyoxylate_and_dicarboxylate_metabolism	Methane_metabolism
[EC:1.1.1.290]	Vitamin_B6_metabolism
[EC:1.1.1.3]	Biosynthesis_of_amino_acids	Cysteine_and_methionine_metabolism	Glycine,_serine_and_threonine_metabolism	Lysine_biosynthesis
[EC:1.1.1.30]	Butanoate_metabolism	Synthesis_and_degradation_of_ketone_bodies
[EC:1.1.1.31]	Valine,_leucine_and_isoleucine_degradation
[EC:1.1.1.312]	Aminobenzoate_degradation	Benzoate_degradation	Degradation_of_aromatic_compounds	Tyrosine_metabolism
[EC:1.1.1.313]	Taurine_and_hypotaurine_metabolism
[EC:1.1.1.328]	Nicotinate_and_nicotinamide_metabolism
[EC:1.1.1.335]	Amino_sugar_and_nucleotide_sugar_metabolism
[EC:1.1.1.336]	Amino_sugar_and_nucleotide_sugar_metabolism
[EC:1.1.1.338]	Cysteine_and_methionine_metabolism
[EC:1.1.1.339]	Polyketide_sugar_unit_biosynthesis
[EC:1.1.1.34]	Terpenoid_backbone_biosynthesis
[EC:1.1.1.341]	Amino_sugar_and_nucleotide_sugar_metabolism
[EC:1.1.1.342]	Amino_sugar_and_nucleotide_sugar_metabolism
[EC:1.1.1.35]	Butanoate_metabolism	Carbon_metabolism	Fatty_acid_degradation	Fatty_acid_metabolism
[EC:1.1.1.350]	Purine_metabolism
[EC:1.1.1.36]	Butanoate_metabolism	Glyoxylate_and_dicarboxylate_metabolism
[EC:1.1.1.37]	Carbon_fixation_in_photosynthetic_organisms	Carbon_fixation_pathways_in_prokaryotes	Carbon_metabolism	Citrate_cycle_(TCA_cycle)	Cysteine_and_methionine_metabolism	Glyoxylate_and_dicarboxylate_metabolism	Methane_metabolism	Pyruvate_metabolism
[EC:1.1.1.370]	Inositol_phosphate_metabolism
[EC:1.1.1.371]	Inositol_phosphate_metabolism
[EC:1.1.1.38]	Carbon_metabolism	Pyruvate_metabolism	Two-component_system
[EC:1.1.1.380]	Pentose_and_glucuronate_interconversions
[EC:1.1.1.39]	Carbon_metabolism	Pyruvate_metabolism
[EC:1.1.1.40]	Carbon_fixation_in_photosynthetic_organisms	Carbon_metabolism	Pyruvate_metabolism
[EC:1.1.1.41]	2-Oxocarboxylic_acid_metabolism	Biosynthesis_of_amino_acids	Carbon_metabolism	Citrate_cycle_(TCA_cycle)
[EC:1.1.1.42]	2-Oxocarboxylic_acid_metabolism	Biosynthesis_of_amino_acids	Carbon_fixation_pathways_in_prokaryotes	Carbon_metabolism	Citrate_cycle_(TCA_cycle)	Glutathione_metabolism
[EC:1.1.1.43]	Glutathione_metabolism	Pentose_phosphate_pathway
[EC:1.1.1.44]	Carbon_metabolism	Glutathione_metabolism	Pentose_phosphate_pathway
[EC:1.1.1.47]	Carbon_metabolism	Pentose_phosphate_pathway
[EC:1.1.1.48]	Galactose_metabolism
[EC:1.1.1.49]	Carbon_metabolism	Glutathione_metabolism	Pentose_phosphate_pathway
[EC:1.1.1.56]	Pentose_and_glucuronate_interconversions
[EC:1.1.1.57]	Pentose_and_glucuronate_interconversions
[EC:1.1.1.58]	Pentose_and_glucuronate_interconversions
[EC:1.1.1.6]	Glycerolipid_metabolism	Propanoate_metabolism
[EC:1.1.1.60]	Glyoxylate_and_dicarboxylate_metabolism
[EC:1.1.1.61]	Butanoate_metabolism	Carbon_metabolism
[EC:1.1.1.65]	Vitamin_B6_metabolism
[EC:1.1.1.67]	Fructose_and_mannose_metabolism
[EC:1.1.1.77]	Glyoxylate_and_dicarboxylate_metabolism	Propanoate_metabolism
[EC:1.1.1.81]	Glycine,_serine_and_threonine_metabolism	Glyoxylate_and_dicarboxylate_metabolism
[EC:1.1.1.85]	2-Oxocarboxylic_acid_metabolism	Biosynthesis_of_amino_acids	C5-Branched_dibasic_acid_metabolism	Valine,_leucine_and_isoleucine_biosynthesis
[EC:1.1.1.86]	2-Oxocarboxylic_acid_metabolism	Biosynthesis_of_amino_acids	Pantothenate_and_CoA_biosynthesis	Valine,_leucine_and_isoleucine_biosynthesis
[EC:1.1.1.88]	Terpenoid_backbone_biosynthesis
[EC:1.1.1.9]	Pentose_and_glucuronate_interconversions
[EC:1.1.1.90]	Caprolactam_degradation	Degradation_of_aromatic_compounds	Phenylalanine_metabolism	Toluene_degradation	Tyrosine_metabolism	Xylene_degradation
[EC:1.1.1.94]	Glycerophospholipid_metabolism
[EC:1.1.1.95]	Biosynthesis_of_amino_acids	Carbon_metabolism	Glycine,_serine_and_threonine_metabolism	Methane_metabolism
[EC:1.1.2.3]	Pyruvate_metabolism
[EC:1.1.2.4]	Pyruvate_metabolism
[EC:1.1.2.7]	Carbon_metabolism	Chloroalkane_and_chloroalkene_degradation	Glycolysis_/_Gluconeogenesis	Methane_metabolism
[EC:1.1.2.8]	Chloroalkane_and_chloroalkene_degradation	Glycolysis_/_Gluconeogenesis
[EC:1.12.98.1]	Methane_metabolism
[EC:1.12.99.6]	Nitrotoluene_degradation
[EC:1.13.11.1]	Benzoate_degradation	Chlorocyclohexane_and_chlorobenzene_degradation	Degradation_of_aromatic_compounds	Fluorobenzoate_degradation	Toluene_degradation
[EC:1.13.11.11]	Tryptophan_metabolism
[EC:1.13.11.15]	Degradation_of_aromatic_compounds	Tyrosine_metabolism
[EC:1.13.11.16]	Degradation_of_aromatic_compounds	Phenylalanine_metabolism
[EC:1.13.11.2]	Benzoate_degradation	Chlorocyclohexane_and_chlorobenzene_degradation	Degradation_of_aromatic_compounds	Styrene_degradation	Xylene_degradation
[EC:1.13.11.20]	Cysteine_and_methionine_metabolism	Taurine_and_hypotaurine_metabolism
[EC:1.13.11.25]	Degradation_of_aromatic_compounds	Steroid_degradation
[EC:1.13.11.27]	Phenylalanine_metabolism	Tyrosine_metabolism	Ubiquinone_and_other_terpenoid-quinone_biosynthesis
[EC:1.13.11.3]	Benzoate_degradation	Degradation_of_aromatic_compounds	Polycyclic_aromatic_hydrocarbon_degradation
[EC:1.13.11.37]	Benzoate_degradation	Chlorocyclohexane_and_chlorobenzene_degradation
[EC:1.13.11.39]	Chlorocyclohexane_and_chlorobenzene_degradation	Degradation_of_aromatic_compounds	Dioxin_degradation
[EC:1.13.11.4]	Tyrosine_metabolism
[EC:1.13.11.41]	Bisphenol_degradation
[EC:1.13.11.46]	Biosynthesis_of_vancomycin_group_antibiotics	Monobactam_biosynthesis
[EC:1.13.11.5]	Styrene_degradation	Tyrosine_metabolism
[EC:1.13.11.56]	Degradation_of_aromatic_compounds	Naphthalene_degradation
[EC:1.13.11.57]	Aminobenzoate_degradation
[EC:1.13.11.6]	Tryptophan_metabolism
[EC:1.13.11.79]	Riboflavin_metabolism
[EC:1.13.11.8]	Aminobenzoate_degradation	Benzoate_degradation	Polycyclic_aromatic_hydrocarbon_degradation
[EC:1.13.11.9]	Nicotinate_and_nicotinamide_metabolism
[EC:1.13.12.16]	Nitrogen_metabolism
[EC:1.13.12.3]	Tryptophan_metabolism
[EC:1.1.3.15]	Glyoxylate_and_dicarboxylate_metabolism
[EC:1.1.3.17]	Glycine,_serine_and_threonine_metabolism
[EC:1.1.3.21]	Glycerophospholipid_metabolism
[EC:1.1.3.46]	Biosynthesis_of_vancomycin_group_antibiotics	Monobactam_biosynthesis
[EC:1.1.3.6]	Steroid_degradation
[EC:1.1.3.8]	Ascorbate_and_aldarate_metabolism
[EC:1.1.3.9]	Galactose_metabolism
[EC:1.13.99.1]	Ascorbate_and_aldarate_metabolism	Inositol_phosphate_metabolism
[EC:1.14.11.1]	Lysine_degradation
[EC:1.14.11.17]	Sulfur_metabolism	Taurine_and_hypotaurine_metabolism
[EC:1.14.11.2]	Arginine_and_proline_metabolism
[EC:1.14.12.1]	Aminobenzoate_degradation
[EC:1.14.12.12]	Degradation_of_aromatic_compounds	Ethylbenzene_degradation	Naphthalene_degradation	Polycyclic_aromatic_hydrocarbon_degradation
[EC:1.14.12.17]	Salmonella_infection
[EC:1.14.12.18]	Degradation_of_aromatic_compounds	Dioxin_degradation
[EC:1.14.12.19]	Degradation_of_aromatic_compounds	Phenylalanine_metabolism
[EC:1.14.13.1]	Degradation_of_aromatic_compounds	Dioxin_degradation	Naphthalene_degradation	Polycyclic_aromatic_hydrocarbon_degradation
[EC:1.14.13.106]	Sesquiterpenoid_and_triterpenoid_biosynthesis
[EC:1.14.13.107]	Limonene_and_pinene_degradation
[EC:1.14.13.113]	Purine_metabolism
[EC:1.14.13.114]	Nicotinate_and_nicotinamide_metabolism
[EC:1.14.13.127]	Degradation_of_aromatic_compounds	Phenylalanine_metabolism
[EC:1.14.13.129]	Carotenoid_biosynthesis
[EC:1.14.13.141]	Steroid_degradation
[EC:1.14.13.142]	Steroid_degradation
[EC:1.14.13.148]	Methane_metabolism
[EC:1.14.13.149]	Phenylalanine_metabolism
[EC:1.14.13.163]	Nicotinate_and_nicotinamide_metabolism
[EC:1.14.13.165]	Arginine_and_proline_metabolism
[EC:1.14.13.2]	Benzoate_degradation	Degradation_of_aromatic_compounds
[EC:1.14.13.20]	Chlorocyclohexane_and_chlorobenzene_degradation	Degradation_of_aromatic_compounds
[EC:1.14.13.22]	Caprolactam_degradation	Degradation_of_aromatic_compounds
[EC:1.14.13.40]	Aminobenzoate_degradation
[EC:1.14.13.50]	Chlorocyclohexane_and_chlorobenzene_degradation	Fluorobenzoate_degradation
[EC:1.14.13.59]	Lysine_degradation
[EC:1.14.13.7]	Aminobenzoate_degradation	Chlorocyclohexane_and_chlorobenzene_degradation	Toluene_degradation
[EC:1.14.13.70]	Steroid_biosynthesis
[EC:1.14.13.81]	Porphyrin_and_chlorophyll_metabolism
[EC:1.14.13.82]	Aminobenzoate_degradation
[EC:1.14.13.83]	Porphyrin_and_chlorophyll_metabolism
[EC:1.14.13.84]	Bisphenol_degradation
[EC:1.14.13.9]	Tryptophan_metabolism
[EC:1.14.14.1]	Aminobenzoate_degradation	Fatty_acid_degradation	Tryptophan_metabolism
[EC:1.14.14.12]	Steroid_degradation
[EC:1.14.14.5]	Sulfur_metabolism
[EC:1.14.14.9]	Degradation_of_aromatic_compounds	Tyrosine_metabolism
[EC:1.14.15.12]	Biotin_metabolism
[EC:1.14.15.3]	Fatty_acid_degradation
[EC:1.14.15.7]	Glycine,_serine_and_threonine_metabolism
[EC:1.14.16.1]	Biosynthesis_of_amino_acids	Phenylalanine_metabolism	Phenylalanine,_tyrosine_and_tryptophan_biosynthesis
[EC:1.14.18.1]	Riboflavin_metabolism	Tyrosine_metabolism
[EC:1.14.19.1]	Biosynthesis_of_unsaturated_fatty_acids	Fatty_acid_metabolism
[EC:1.14.19.2]	Biosynthesis_of_unsaturated_fatty_acids	Fatty_acid_biosynthesis	Fatty_acid_metabolism
[EC:1.14.19.3]	Linoleic_acid_metabolism
[EC:1.14.99.3]	Porphyrin_and_chlorophyll_metabolism
[EC:1.14.99.33]	Linoleic_acid_metabolism
[EC:1.14.99.44]	Carotenoid_biosynthesis
[EC:1.14.99.46]	Pyrimidine_metabolism
[EC:1.1.5.2]	Pentose_phosphate_pathway
[EC:1.1.5.3]	Glycerophospholipid_metabolism
[EC:1.1.5.4]	Carbon_metabolism	Citrate_cycle_(TCA_cycle)	Pyruvate_metabolism
[EC:1.1.5.6]	Two-component_system
[EC:1.1.5.8]	Phenylalanine,_tyrosine_and_tryptophan_biosynthesis
[EC:1.16.3.1]	Porphyrin_and_chlorophyll_metabolism
[EC:1.17.1.1]	Amino_sugar_and_nucleotide_sugar_metabolism
[EC:1.17.1.2]	Terpenoid_backbone_biosynthesis
[EC:1.17.1.4]	Purine_metabolism
[EC:1.17.1.8]	Biosynthesis_of_amino_acids	Lysine_biosynthesis	Monobactam_biosynthesis
[EC:1.17.2.1]	Nicotinate_and_nicotinamide_metabolism
[EC:1.17.4.1]	Purine_metabolism	Pyrimidine_metabolism
[EC:1.17.4.2]	Purine_metabolism	Pyrimidine_metabolism
[EC:1.17.99.1]	Toluene_degradation
[EC:1.18.1.1]	Fatty_acid_degradation
[EC:1.18.1.2]	Photosynthesis
[EC:1.18.1.3]	Benzoate_degradation	Chloroalkane_and_chloroalkene_degradation	Chlorocyclohexane_and_chlorobenzene_degradation	Degradation_of_aromatic_compounds	Dioxin_degradation	Fatty_acid_degradation	Phenylalanine_metabolism	Toluene_degradation	Xylene_degradation
[EC:1.18.1.7]	Degradation_of_aromatic_compounds	Ethylbenzene_degradation	Naphthalene_degradation	Polycyclic_aromatic_hydrocarbon_degradation
[EC:1.18.6.1]	Chloroalkane_and_chloroalkene_degradation	Nitrogen_metabolism
[EC:1.1.99.1]	Glycine,_serine_and_threonine_metabolism
[EC:1.1.99.21]	Fructose_and_mannose_metabolism
[EC:1.1.99.3]	Pentose_phosphate_pathway
[EC:1.1.99.31]	Aminobenzoate_degradation
[EC:1.2.1.10]	Benzoate_degradation	Butanoate_metabolism	Degradation_of_aromatic_compounds	Dioxin_degradation	Phenylalanine_metabolism	Pyruvate_metabolism	Xylene_degradation
[EC:1.2.1.11]	2-Oxocarboxylic_acid_metabolism	Biosynthesis_of_amino_acids	Cysteine_and_methionine_metabolism	Glycine,_serine_and_threonine_metabolism	Lysine_biosynthesis	Monobactam_biosynthesis
[EC:1.2.1.12]	Biosynthesis_of_amino_acids	Carbon_fixation_in_photosynthetic_organisms	Carbon_metabolism	Glycolysis_/_Gluconeogenesis
[EC:1.2.1.19]	Arginine_and_proline_metabolism	beta-Alanine_metabolism
[EC:1.2.1.2]	Carbon_metabolism	Glyoxylate_and_dicarboxylate_metabolism	Methane_metabolism
[EC:1.2.1.28]	Aminobenzoate_degradation	Degradation_of_aromatic_compounds	Toluene_degradation	Xylene_degradation
[EC:1.2.1.3]	Arginine_and_proline_metabolism	Ascorbate_and_aldarate_metabolism	beta-Alanine_metabolism	Chloroalkane_and_chloroalkene_degradation	Fatty_acid_degradation	Glycerolipid_metabolism	Glycolysis_/_Gluconeogenesis	Histidine_metabolism	Limonene_and_pinene_degradation	Lysine_degradation	Pentose_and_glucuronate_interconversions	Pyruvate_metabolism	Tryptophan_metabolism	Valine,_leucine_and_isoleucine_degradation
[EC:1.2.1.38]	2-Oxocarboxylic_acid_metabolism	Arginine_and_proline_metabolism	Biosynthesis_of_amino_acids
[EC:1.2.1.39]	Phenylalanine_metabolism	Styrene_degradation
[EC:1.2.1.4]	Caprolactam_degradation	Degradation_of_aromatic_compounds
[EC:1.2.1.41]	Arginine_and_proline_metabolism	Biosynthesis_of_amino_acids	Carbapenem_biosynthesis
[EC:1.21.4.1]	Arginine_and_proline_metabolism
[EC:1.2.1.43]	Carbon_fixation_pathways_in_prokaryotes	Carbon_metabolism	Methane_metabolism
[EC:1.2.1.46]	Carbon_metabolism	Chloroalkane_and_chloroalkene_degradation	Methane_metabolism
[EC:1.2.1.5]	beta-Alanine_metabolism	Glycolysis_/_Gluconeogenesis	Histidine_metabolism	Phenylalanine_metabolism	Tyrosine_metabolism
[EC:1.2.1.58]	Phenylalanine_metabolism
[EC:1.2.1.59]	Biosynthesis_of_amino_acids	Carbon_fixation_in_photosynthetic_organisms	Carbon_metabolism	Glycolysis_/_Gluconeogenesis
[EC:1.2.1.60]	Degradation_of_aromatic_compounds	Tyrosine_metabolism
[EC:1.2.1.65]	Degradation_of_aromatic_compounds	Naphthalene_degradation
[EC:1.2.1.70]	Porphyrin_and_chlorophyll_metabolism
[EC:1.2.1.71]	Arginine_and_proline_metabolism
[EC:1.2.1.72]	Vitamin_B6_metabolism
[EC:1.2.1.76]	Butanoate_metabolism	Carbon_metabolism
[EC:1.2.1.8]	Glycine,_serine_and_threonine_metabolism
[EC:1.2.1.87]	Propanoate_metabolism
[EC:1.2.1.88]	Alanine,_aspartate_and_glutamate_metabolism	Arginine_and_proline_metabolism
[EC:1.2.1.9]	Carbon_metabolism	Glycolysis_/_Gluconeogenesis	Pentose_phosphate_pathway
[EC:1.21.98.1]	Ubiquinone_and_other_terpenoid-quinone_biosynthesis
[EC:1.2.3.3]	Pyruvate_metabolism
[EC:1.2.4.1]	Carbon_metabolism	Citrate_cycle_(TCA_cycle)	Glycolysis_/_Gluconeogenesis	Pyruvate_metabolism
[EC:1.2.4.2]	Carbon_metabolism	Citrate_cycle_(TCA_cycle)	Lysine_degradation	Tryptophan_metabolism
[EC:1.2.4.4]	Valine,_leucine_and_isoleucine_degradation
[EC:1.2.5.1]	Pyruvate_metabolism
[EC:1.2.7.1]	Butanoate_metabolism	Carbon_metabolism	Citrate_cycle_(TCA_cycle)	Glycolysis_/_Gluconeogenesis	Methane_metabolism	Nitrotoluene_degradation	Propanoate_metabolism	Pyruvate_metabolism
[EC:1.2.7.3]	Carbon_fixation_pathways_in_prokaryotes	Carbon_metabolism	Citrate_cycle_(TCA_cycle)
[EC:1.2.7.5]	Carbon_metabolism	Pentose_phosphate_pathway
[EC:1.2.99.2]	Carbon_fixation_pathways_in_prokaryotes	Carbon_metabolism	Methane_metabolism	Nitrotoluene_degradation
[EC:1.2.99.4]	Carbon_metabolism	Chloroalkane_and_chloroalkene_degradation	Methane_metabolism
[EC:1.2.99.5]	Carbon_metabolism	Methane_metabolism
[EC:1.3.1.1]	beta-Alanine_metabolism	Pantothenate_and_CoA_biosynthesis	Pyrimidine_metabolism
[EC:1.3.1.104]	Fatty_acid_biosynthesis	Fatty_acid_metabolism
[EC:1.3.1.12]	Biosynthesis_of_amino_acids	Novobiocin_biosynthesis	Phenylalanine,_tyrosine_and_tryptophan_biosynthesis
[EC:1.3.1.14]	Pyrimidine_metabolism
[EC:1.3.1.19]	Benzoate_degradation	Chlorocyclohexane_and_chlorobenzene_degradation	Degradation_of_aromatic_compounds	Polycyclic_aromatic_hydrocarbon_degradation	Styrene_degradation	Toluene_degradation
[EC:1.3.1.28]	Biosynthesis_of_siderophore_group_nonribosomal_peptides
[EC:1.3.1.31]	Phenylalanine_metabolism
[EC:1.3.1.32]	Benzoate_degradation	Chlorocyclohexane_and_chlorobenzene_degradation	Degradation_of_aromatic_compounds	Fluorobenzoate_degradation	Toluene_degradation
[EC:1.3.1.33]	Porphyrin_and_chlorophyll_metabolism
[EC:1.3.1.56]	Degradation_of_aromatic_compounds	Dioxin_degradation
[EC:1.3.1.58]	Degradation_of_aromatic_compounds	Xylene_degradation
[EC:1.3.1.78]	Biosynthesis_of_amino_acids	Phenylalanine,_tyrosine_and_tryptophan_biosynthesis
[EC:1.3.1.83]	Porphyrin_and_chlorophyll_metabolism	Terpenoid_backbone_biosynthesis
[EC:1.3.1.85]	Glyoxylate_and_dicarboxylate_metabolism
[EC:1.3.1.86]	Butanoate_metabolism	Carbon_metabolism
[EC:1.3.1.87]	Degradation_of_aromatic_compounds	Phenylalanine_metabolism
[EC:1.3.1.9]	Fatty_acid_biosynthesis	Fatty_acid_metabolism
[EC:1.3.1.98]	Amino_sugar_and_nucleotide_sugar_metabolism	Peptidoglycan_biosynthesis
[EC:1.3.3.3]	Porphyrin_and_chlorophyll_metabolism
[EC:1.3.3.4]	Porphyrin_and_chlorophyll_metabolism
[EC:1.3.3.5]	Porphyrin_and_chlorophyll_metabolism
[EC:1.3.3.6]	alpha-Linolenic_acid_metabolism	Biosynthesis_of_unsaturated_fatty_acids	Fatty_acid_degradation	Fatty_acid_metabolism
[EC:1.3.5.2]	Pyrimidine_metabolism
[EC:1.3.5.3]	Porphyrin_and_chlorophyll_metabolism
[EC:1.3.5.4]	Butanoate_metabolism	Carbon_fixation_pathways_in_prokaryotes	Carbon_metabolism	Citrate_cycle_(TCA_cycle)	Oxidative_phosphorylation	Pyruvate_metabolism	Two-component_system
[EC:1.3.5.5]	Carotenoid_biosynthesis
[EC:1.3.5.6]	Carotenoid_biosynthesis
[EC:1.3.7.2]	Porphyrin_and_chlorophyll_metabolism
[EC:1.3.7.3]	Porphyrin_and_chlorophyll_metabolism
[EC:1.3.7.5]	Porphyrin_and_chlorophyll_metabolism
[EC:1.3.7.7]	Porphyrin_and_chlorophyll_metabolism
[EC:1.3.7.8]	Benzoate_degradation	Degradation_of_aromatic_compounds
[EC:1.3.7.9]	Aminobenzoate_degradation	Benzoate_degradation	Degradation_of_aromatic_compounds
[EC:1.3.8.1]	Butanoate_metabolism	Carbon_metabolism	Fatty_acid_degradation	Fatty_acid_metabolism	Valine,_leucine_and_isoleucine_degradation
[EC:1.3.8.2]	Carotenoid_biosynthesis
[EC:1.3.8.4]	Valine,_leucine_and_isoleucine_degradation
[EC:1.3.8.6]	Fatty_acid_degradation	Lysine_degradation	Tryptophan_metabolism
[EC:1.3.8.7]	beta-Alanine_metabolism	Carbon_metabolism	Fatty_acid_degradation	Fatty_acid_metabolism	Propanoate_metabolism	Valine,_leucine_and_isoleucine_degradation
[EC:1.3.8.8]	Fatty_acid_degradation	Fatty_acid_metabolism
[EC:1.3.98.1]	Pyrimidine_metabolism
[EC:1.3.99.12]	Valine,_leucine_and_isoleucine_degradation
[EC:1.3.99.22]	Porphyrin_and_chlorophyll_metabolism
[EC:1.3.99.27]	Carotenoid_biosynthesis
[EC:1.3.99.33]	Histidine_metabolism
[EC:1.3.99.35]	Porphyrin_and_chlorophyll_metabolism
[EC:1.3.99.4]	Steroid_degradation
[EC:1.3.99.5]	Steroid_degradation
[EC:1.3.99.8]	Furfural_degradation
[EC:1.4.1.1]	Alanine,_aspartate_and_glutamate_metabolism	Taurine_and_hypotaurine_metabolism
[EC:1.4.1.11]	Lysine_degradation
[EC:1.4.1.16]	Biosynthesis_of_amino_acids	Lysine_biosynthesis
[EC:1.4.1.2]	Alanine,_aspartate_and_glutamate_metabolism	Arginine_and_proline_metabolism	Nitrogen_metabolism	Taurine_and_hypotaurine_metabolism
[EC:1.4.1.20]	Phenylalanine_metabolism	Phenylalanine,_tyrosine_and_tryptophan_biosynthesis	Tyrosine_metabolism
[EC:1.4.1.21]	Nicotinate_and_nicotinamide_metabolism
[EC:1.4.1.23]	Valine,_leucine_and_isoleucine_degradation
[EC:1.4.1.3]	Alanine,_aspartate_and_glutamate_metabolism	Arginine_and_proline_metabolism	D-Glutamine_and_D-glutamate_metabolism	Nitrogen_metabolism
[EC:1.4.1.4]	Alanine,_aspartate_and_glutamate_metabolism	Arginine_and_proline_metabolism	Nitrogen_metabolism
[EC:1.4.1.9]	Valine,_leucine_and_isoleucine_biosynthesis	Valine,_leucine_and_isoleucine_degradation
[EC:1.4.3.10]	Arginine_and_proline_metabolism
[EC:1.4.3.16]	Alanine,_aspartate_and_glutamate_metabolism	Nicotinate_and_nicotinamide_metabolism
[EC:1.4.3.19]	Thiamine_metabolism
[EC:1.4.3.21]	beta-Alanine_metabolism	Glycine,_serine_and_threonine_metabolism	Phenylalanine_metabolism	Tyrosine_metabolism
[EC:1.4.3.3]	Arginine_and_proline_metabolism	D-Arginine_and_D-ornithine_metabolism	Glycine,_serine_and_threonine_metabolism	Penicillin_and_cephalosporin_biosynthesis
[EC:1.4.3.4]	Arginine_and_proline_metabolism	Glycine,_serine_and_threonine_metabolism	Histidine_metabolism	Phenylalanine_metabolism	Tryptophan_metabolism	Tyrosine_metabolism
[EC:1.4.3.5]	Vitamin_B6_metabolism
[EC:1.4.4.2]	Carbon_metabolism	Glycine,_serine_and_threonine_metabolism
[EC:1.4.7.1]	Glyoxylate_and_dicarboxylate_metabolism	Nitrogen_metabolism
[EC:1.4.9.1]	Methane_metabolism
[EC:1.4.99.1]	Phenylalanine_metabolism
[EC:1.4.99.5]	Cyanoamino_acid_metabolism
[EC:1.5.1.2]	Arginine_and_proline_metabolism	Biosynthesis_of_amino_acids
[EC:1.5.1.20]	Carbon_fixation_pathways_in_prokaryotes	Carbon_metabolism	One_carbon_pool_by_folate
[EC:1.5.1.21]	Lysine_degradation
[EC:1.5.1.3]	Folate_biosynthesis	One_carbon_pool_by_folate
[EC:1.5.1.36]	Degradation_of_aromatic_compounds	Tyrosine_metabolism
[EC:1.5.1.38]	Riboflavin_metabolism	Sulfur_metabolism
[EC:1.5.1.43]	Arginine_and_proline_metabolism
[EC:1.5.1.7]	Biosynthesis_of_amino_acids	Lysine_biosynthesis	Lysine_degradation
[EC:1.5.1.9]	Lysine_degradation
[EC:1.5.3.1]	Glycine,_serine_and_threonine_metabolism
[EC:1.5.98.2]	Carbon_metabolism	Methane_metabolism
[EC:1.5.99.6]	Arginine_and_proline_metabolism	beta-Alanine_metabolism
[EC:1.6.1.1]	Nicotinate_and_nicotinamide_metabolism
[EC:1.6.1.2]	Nicotinate_and_nicotinamide_metabolism
[EC:1.6.5.2]	Ubiquinone_and_other_terpenoid-quinone_biosynthesis
[EC:1.6.5.3]	Oxidative_phosphorylation
[EC:1.6.99.3]	Oxidative_phosphorylation
[EC:1.6.99.5]	Oxidative_phosphorylation
[EC:1.7.1.13]	Folate_biosynthesis
[EC:1.7.1.15]	Nitrogen_metabolism
[EC:1.7.1.7]	Purine_metabolism
[EC:1.7.2.1]	Nitrogen_metabolism
[EC:1.7.2.2]	Nitrogen_metabolism	Salmonella_infection
[EC:1.7.2.3]	Two-component_system
[EC:1.7.2.4]	Nitrogen_metabolism
[EC:1.7.2.5]	Nitrogen_metabolism
[EC:1.7.3.3]	Caffeine_metabolism	Purine_metabolism
[EC:1.7.7.1]	Nitrogen_metabolism
[EC:1.7.7.2]	Nitrogen_metabolism
[EC:1.7.99.1]	Nitrogen_metabolism
[EC:1.7.99.4]	Nitrogen_metabolism	Two-component_system
[EC:1.8.1.2]	Sulfur_metabolism
[EC:1.8.1.4]	Carbon_metabolism	Citrate_cycle_(TCA_cycle)	Glycine,_serine_and_threonine_metabolism	Glycolysis_/_Gluconeogenesis	Pyruvate_metabolism	Valine,_leucine_and_isoleucine_degradation
[EC:1.8.1.7]	Glutathione_metabolism
[EC:1.8.1.9]	Pyrimidine_metabolism	Selenocompound_metabolism
[EC:1.8.3.1]	Sulfur_metabolism
[EC:1.8.4.8]	Sulfur_metabolism
[EC:1.8.5.2]	Sulfur_metabolism
[EC:1.8.5.3]	Sulfur_metabolism
[EC:1.8.7.1]	Sulfur_metabolism
[EC:1.8.98.1]	Carbon_metabolism	Methane_metabolism
[EC:1.8.99.2]	Sulfur_metabolism
[EC:1.9.3.1]	Oxidative_phosphorylation	Two-component_system
[EC:1.97.1.9]	Selenocompound_metabolism
[EC:2.1.1.10]	Cysteine_and_methionine_metabolism
[EC:2.1.1.104]	Phenylalanine_metabolism
[EC:2.1.1.107]	Porphyrin_and_chlorophyll_metabolism
[EC:2.1.1.11]	Porphyrin_and_chlorophyll_metabolism
[EC:2.1.1.13]	Biosynthesis_of_amino_acids	Cysteine_and_methionine_metabolism	One_carbon_pool_by_folate	Selenocompound_metabolism
[EC:2.1.1.131]	Porphyrin_and_chlorophyll_metabolism
[EC:2.1.1.132]	Porphyrin_and_chlorophyll_metabolism
[EC:2.1.1.14]	Biosynthesis_of_amino_acids	Cysteine_and_methionine_metabolism	Selenocompound_metabolism
[EC:2.1.1.148]	One_carbon_pool_by_folate	Pyrimidine_metabolism
[EC:2.1.1.152]	Porphyrin_and_chlorophyll_metabolism
[EC:2.1.1.156]	Glycine,_serine_and_threonine_metabolism
[EC:2.1.1.161]	Glycine,_serine_and_threonine_metabolism
[EC:2.1.1.195]	Porphyrin_and_chlorophyll_metabolism
[EC:2.1.1.196]	Porphyrin_and_chlorophyll_metabolism
[EC:2.1.1.197]	Biotin_metabolism
[EC:2.1.1.210]	Carotenoid_biosynthesis
[EC:2.1.1.228]	Terpenoid_backbone_biosynthesis
[EC:2.1.1.245]	Carbon_fixation_pathways_in_prokaryotes	Carbon_metabolism	Methane_metabolism
[EC:2.1.1.250]	Carbon_metabolism	Methane_metabolism
[EC:2.1.1.258]	Carbon_fixation_pathways_in_prokaryotes	Carbon_metabolism
[EC:2.1.1.289]	Porphyrin_and_chlorophyll_metabolism
[EC:2.1.1.295]	Ubiquinone_and_other_terpenoid-quinone_biosynthesis
[EC:2.1.1.37]	Cysteine_and_methionine_metabolism
[EC:2.1.1.4]	Tryptophan_metabolism
[EC:2.1.1.44]	Histidine_metabolism
[EC:2.1.1.45]	One_carbon_pool_by_folate	Pyrimidine_metabolism
[EC:2.1.1.72]	Mismatch_repair
[EC:2.1.1.80]	Bacterial_chemotaxis	Two-component_system
[EC:2.1.1.86]	Carbon_metabolism	Methane_metabolism
[EC:2.1.2.1]	Biosynthesis_of_amino_acids	Carbon_metabolism	Cyanoamino_acid_metabolism	Glycine,_serine_and_threonine_metabolism	Glyoxylate_and_dicarboxylate_metabolism	Methane_metabolism	One_carbon_pool_by_folate
[EC:2.1.2.10]	Carbon_metabolism	Glycine,_serine_and_threonine_metabolism	One_carbon_pool_by_folate
[EC:2.1.2.11]	Pantothenate_and_CoA_biosynthesis
[EC:2.1.2.2]	One_carbon_pool_by_folate	Purine_metabolism
[EC:2.1.2.3]	Purine_metabolism
[EC:2.1.2.5]	Histidine_metabolism	One_carbon_pool_by_folate
[EC:2.1.2.9]	Aminoacyl-tRNA_biosynthesis	One_carbon_pool_by_folate
[EC:2.1.3.1]	Propanoate_metabolism
[EC:2.1.3.11]	Arginine_and_proline_metabolism
[EC:2.1.3.2]	Alanine,_aspartate_and_glutamate_metabolism	Pyrimidine_metabolism
[EC:2.1.3.3]	Arginine_and_proline_metabolism	Biosynthesis_of_amino_acids
[EC:2.1.4.1]	Arginine_and_proline_metabolism	Glycine,_serine_and_threonine_metabolism
[EC:2.2.1.1]	Biosynthesis_of_amino_acids	Biosynthesis_of_ansamycins	Carbon_fixation_in_photosynthetic_organisms	Carbon_metabolism	Pentose_phosphate_pathway
[EC:2.2.1.2]	Biosynthesis_of_amino_acids	Carbon_metabolism	Pentose_phosphate_pathway
[EC:2.2.1.6]	2-Oxocarboxylic_acid_metabolism	Biosynthesis_of_amino_acids	Butanoate_metabolism	C5-Branched_dibasic_acid_metabolism	Pantothenate_and_CoA_biosynthesis	Valine,_leucine_and_isoleucine_biosynthesis
[EC:2.2.1.7]	Terpenoid_backbone_biosynthesis	Thiamine_metabolism
[EC:2.2.1.9]	Ubiquinone_and_other_terpenoid-quinone_biosynthesis
[EC:2.3.1.1]	2-Oxocarboxylic_acid_metabolism	Arginine_and_proline_metabolism	Biosynthesis_of_amino_acids
[EC:2.3.1.102]	Lysine_degradation
[EC:2.3.1.109]	Arginine_and_proline_metabolism
[EC:2.3.1.117]	Biosynthesis_of_amino_acids	Lysine_biosynthesis
[EC:2.3.1.12]	Carbon_metabolism	Citrate_cycle_(TCA_cycle)	Glycolysis_/_Gluconeogenesis	Pyruvate_metabolism
[EC:2.3.1.129]	Lipopolysaccharide_biosynthesis
[EC:2.3.1.15]	Glycerolipid_metabolism	Glycerophospholipid_metabolism
[EC:2.3.1.16]	alpha-Linolenic_acid_metabolism	Benzoate_degradation	Ethylbenzene_degradation	Fatty_acid_degradation	Fatty_acid_metabolism	Geraniol_degradation	Valine,_leucine_and_isoleucine_degradation
[EC:2.3.1.168]	Valine,_leucine_and_isoleucine_degradation
[EC:2.3.1.169]	Carbon_fixation_pathways_in_prokaryotes	Carbon_metabolism
[EC:2.3.1.174]	Benzoate_degradation
[EC:2.3.1.178]	Glycine,_serine_and_threonine_metabolism
[EC:2.3.1.179]	Biotin_metabolism	Fatty_acid_biosynthesis	Fatty_acid_metabolism
[EC:2.3.1.180]	Fatty_acid_biosynthesis	Fatty_acid_metabolism
[EC:2.3.1.181]	Lipoic_acid_metabolism
[EC:2.3.1.182]	2-Oxocarboxylic_acid_metabolism	Biosynthesis_of_amino_acids	Valine,_leucine_and_isoleucine_biosynthesis
[EC:2.3.1.183]	Phosphonate_and_phosphinate_metabolism
[EC:2.3.1.19]	Butanoate_metabolism
[EC:2.3.1.191]	Lipopolysaccharide_biosynthesis
[EC:2.3.1.20]	Glycerolipid_metabolism
[EC:2.3.1.201]	Amino_sugar_and_nucleotide_sugar_metabolism
[EC:2.3.1.202]	Amino_sugar_and_nucleotide_sugar_metabolism
[EC:2.3.1.203]	Amino_sugar_and_nucleotide_sugar_metabolism
[EC:2.3.1.222]	Propanoate_metabolism
[EC:2.3.1.227]	Amino_sugar_and_nucleotide_sugar_metabolism
[EC:2.3.1.29]	Glycine,_serine_and_threonine_metabolism
[EC:2.3.1.30]	Biosynthesis_of_amino_acids	Carbon_metabolism	Cysteine_and_methionine_metabolism	Sulfur_metabolism
[EC:2.3.1.31]	Cysteine_and_methionine_metabolism
[EC:2.3.1.37]	Glycine,_serine_and_threonine_metabolism	Porphyrin_and_chlorophyll_metabolism
[EC:2.3.1.41]	Biotin_metabolism	Fatty_acid_biosynthesis	Fatty_acid_metabolism
[EC:2.3.1.46]	Biosynthesis_of_amino_acids	Cysteine_and_methionine_metabolism	Sulfur_metabolism
[EC:2.3.1.47]	Biotin_metabolism
[EC:2.3.1.51]	Glycerolipid_metabolism	Glycerophospholipid_metabolism
[EC:2.3.1.54]	Butanoate_metabolism	Propanoate_metabolism	Pyruvate_metabolism
[EC:2.3.1.57]	Arginine_and_proline_metabolism
[EC:2.3.1.61]	Carbon_metabolism	Citrate_cycle_(TCA_cycle)	Lysine_degradation
[EC:2.3.1.8]	Carbon_fixation_pathways_in_prokaryotes	Carbon_metabolism	Methane_metabolism	Propanoate_metabolism	Pyruvate_metabolism	Taurine_and_hypotaurine_metabolism
[EC:2.3.1.89]	Biosynthesis_of_amino_acids	Lysine_biosynthesis
[EC:2.3.1.9]	Benzoate_degradation	Butanoate_metabolism	Carbon_fixation_pathways_in_prokaryotes	Carbon_metabolism	Fatty_acid_degradation	Fatty_acid_metabolism	Glyoxylate_and_dicarboxylate_metabolism	Lysine_degradation	Propanoate_metabolism	Pyruvate_metabolism	Synthesis_and_degradation_of_ketone_bodies	Terpenoid_backbone_biosynthesis	Tryptophan_metabolism	Two-component_system	Valine,_leucine_and_isoleucine_degradation
[EC:2.3.2.10]	Peptidoglycan_biosynthesis
[EC:2.3.2.16]	Peptidoglycan_biosynthesis
[EC:2.3.2.17]	Peptidoglycan_biosynthesis
[EC:2.3.2.18]	Peptidoglycan_biosynthesis
[EC:2.3.2.3]	Staphylococcus_aureus_infection	Two-component_system
[EC:2.3.3.1]	2-Oxocarboxylic_acid_metabolism	Biosynthesis_of_amino_acids	Carbon_metabolism	Citrate_cycle_(TCA_cycle)	Glyoxylate_and_dicarboxylate_metabolism
[EC:2.3.3.10]	Butanoate_metabolism	Synthesis_and_degradation_of_ketone_bodies	Terpenoid_backbone_biosynthesis	Valine,_leucine_and_isoleucine_degradation
[EC:2.3.3.13]	2-Oxocarboxylic_acid_metabolism	Biosynthesis_of_amino_acids	Pyruvate_metabolism	Valine,_leucine_and_isoleucine_biosynthesis
[EC:2.3.3.14]	Pyruvate_metabolism
[EC:2.3.3.15]	Taurine_and_hypotaurine_metabolism
[EC:2.3.3.5]	Propanoate_metabolism
[EC:2.3.3.9]	Carbon_metabolism	Glyoxylate_and_dicarboxylate_metabolism	Pyruvate_metabolism
[EC:2.4.1.1]	Starch_and_sucrose_metabolism
[EC:2.4.1.10]	Starch_and_sucrose_metabolism	Two-component_system
[EC:2.4.1.11]	Starch_and_sucrose_metabolism
[EC:2.4.1.12]	Starch_and_sucrose_metabolism
[EC:2.4.1.129]	Peptidoglycan_biosynthesis
[EC:2.4.1.14]	Starch_and_sucrose_metabolism
[EC:2.4.1.15]	Starch_and_sucrose_metabolism
[EC:2.4.1.157]	Glycerolipid_metabolism
[EC:2.4.1.18]	Starch_and_sucrose_metabolism
[EC:2.4.1.182]	Lipopolysaccharide_biosynthesis
[EC:2.4.1.20]	Starch_and_sucrose_metabolism
[EC:2.4.1.208]	Glycerolipid_metabolism
[EC:2.4.1.21]	Starch_and_sucrose_metabolism
[EC:2.4.1.227]	Peptidoglycan_biosynthesis	Vancomycin_resistance
[EC:2.4.1.25]	Starch_and_sucrose_metabolism
[EC:2.4.1.280]	Amino_sugar_and_nucleotide_sugar_metabolism
[EC:2.4.1.4]	Starch_and_sucrose_metabolism
[EC:2.4.1.44]	Lipopolysaccharide_biosynthesis
[EC:2.4.1.5]	Starch_and_sucrose_metabolism	Two-component_system
[EC:2.4.1.56]	Lipopolysaccharide_biosynthesis
[EC:2.4.1.58]	Lipopolysaccharide_biosynthesis
[EC:2.4.1.64]	Starch_and_sucrose_metabolism
[EC:2.4.1.7]	Starch_and_sucrose_metabolism
[EC:2.4.1.8]	Starch_and_sucrose_metabolism
[EC:2.4.1.80]	Sphingolipid_metabolism
[EC:2.4.2.1]	Nicotinate_and_nicotinamide_metabolism	Purine_metabolism	Pyrimidine_metabolism
[EC:2.4.2.10]	Pyrimidine_metabolism
[EC:2.4.2.12]	Nicotinate_and_nicotinamide_metabolism
[EC:2.4.2.14]	Alanine,_aspartate_and_glutamate_metabolism	Purine_metabolism
[EC:2.4.2.17]	Biosynthesis_of_amino_acids	Histidine_metabolism
[EC:2.4.2.18]	Biosynthesis_of_amino_acids	Phenylalanine,_tyrosine_and_tryptophan_biosynthesis
[EC:2.4.2.19]	Nicotinate_and_nicotinamide_metabolism
[EC:2.4.2.2]	Pyrimidine_metabolism
[EC:2.4.2.21]	Porphyrin_and_chlorophyll_metabolism
[EC:2.4.2.22]	Purine_metabolism
[EC:2.4.2.28]	Cysteine_and_methionine_metabolism
[EC:2.4.2.3]	Pyrimidine_metabolism
[EC:2.4.2.30]	Base_excision_repair
[EC:2.4.2.36]	Vibrio_cholerae_infection	Vibrio_cholerae_pathogenic_cycle
[EC:2.4.2.4]	Pyrimidine_metabolism
[EC:2.4.2.52]	Two-component_system
[EC:2.4.2.53]	Amino_sugar_and_nucleotide_sugar_metabolism
[EC:2.4.2.6]	Pyrimidine_metabolism
[EC:2.4.2.7]	Purine_metabolism
[EC:2.4.2.8]	Purine_metabolism
[EC:2.4.2.9]	Pyrimidine_metabolism
[EC:2.4.99.16]	Starch_and_sucrose_metabolism
[EC:2.5.1.101]	Amino_sugar_and_nucleotide_sugar_metabolism
[EC:2.5.1.120]	Ubiquinone_and_other_terpenoid-quinone_biosynthesis
[EC:2.5.1.15]	Folate_biosynthesis
[EC:2.5.1.16]	Arginine_and_proline_metabolism	beta-Alanine_metabolism	Cysteine_and_methionine_metabolism	Glutathione_metabolism
[EC:2.5.1.17]	Porphyrin_and_chlorophyll_metabolism
[EC:2.5.1.18]	Glutathione_metabolism
[EC:2.5.1.19]	Biosynthesis_of_amino_acids	Phenylalanine,_tyrosine_and_tryptophan_biosynthesis
[EC:2.5.1.2]	Thiamine_metabolism
[EC:2.5.1.21]	Sesquiterpenoid_and_triterpenoid_biosynthesis	Steroid_biosynthesis
[EC:2.5.1.26]	Ether_lipid_metabolism
[EC:2.5.1.3]	Thiamine_metabolism
[EC:2.5.1.30]	Terpenoid_backbone_biosynthesis
[EC:2.5.1.31]	Terpenoid_backbone_biosynthesis
[EC:2.5.1.32]	Carotenoid_biosynthesis
[EC:2.5.1.39]	Ubiquinone_and_other_terpenoid-quinone_biosynthesis
[EC:2.5.1.47]	Biosynthesis_of_amino_acids	Carbon_metabolism	Cysteine_and_methionine_metabolism	Sulfur_metabolism
[EC:2.5.1.48]	Biosynthesis_of_amino_acids	Cysteine_and_methionine_metabolism	Selenocompound_metabolism	Sulfur_metabolism
[EC:2.5.1.49]	Cysteine_and_methionine_metabolism
[EC:2.5.1.54]	Biosynthesis_of_amino_acids	Phenylalanine,_tyrosine_and_tryptophan_biosynthesis
[EC:2.5.1.55]	Lipopolysaccharide_biosynthesis
[EC:2.5.1.56]	Amino_sugar_and_nucleotide_sugar_metabolism
[EC:2.5.1.6]	Biosynthesis_of_amino_acids	Cysteine_and_methionine_metabolism
[EC:2.5.1.61]	Porphyrin_and_chlorophyll_metabolism
[EC:2.5.1.62]	Porphyrin_and_chlorophyll_metabolism
[EC:2.5.1.68]	Terpenoid_backbone_biosynthesis
[EC:2.5.1.7]	Amino_sugar_and_nucleotide_sugar_metabolism	Peptidoglycan_biosynthesis
[EC:2.5.1.72]	Nicotinate_and_nicotinamide_metabolism
[EC:2.5.1.78]	Riboflavin_metabolism
[EC:2.5.1.9]	Riboflavin_metabolism
[EC:2.5.1.90]	Terpenoid_backbone_biosynthesis
[EC:2.5.1.96]	Carotenoid_biosynthesis
[EC:2.5.1.97]	Amino_sugar_and_nucleotide_sugar_metabolism
[EC:2.6.1.1]	2-Oxocarboxylic_acid_metabolism	Alanine,_aspartate_and_glutamate_metabolism	Arginine_and_proline_metabolism	Biosynthesis_of_amino_acids	Cysteine_and_methionine_metabolism	Novobiocin_biosynthesis	Phenylalanine_metabolism	Phenylalanine,_tyrosine_and_tryptophan_biosynthesis	Tyrosine_metabolism
[EC:2.6.1.102]	Amino_sugar_and_nucleotide_sugar_metabolism
[EC:2.6.1.103]	Biosynthesis_of_vancomycin_group_antibiotics	Monobactam_biosynthesis
[EC:2.6.1.11]	2-Oxocarboxylic_acid_metabolism	Arginine_and_proline_metabolism	Biosynthesis_of_amino_acids
[EC:2.6.1.13]	Arginine_and_proline_metabolism
[EC:2.6.1.16]	Alanine,_aspartate_and_glutamate_metabolism	Amino_sugar_and_nucleotide_sugar_metabolism
[EC:2.6.1.17]	Biosynthesis_of_amino_acids	Lysine_biosynthesis
[EC:2.6.1.18]	beta-Alanine_metabolism	Propanoate_metabolism	Valine,_leucine_and_isoleucine_degradation
[EC:2.6.1.19]	Alanine,_aspartate_and_glutamate_metabolism	beta-Alanine_metabolism	Butanoate_metabolism	Propanoate_metabolism
[EC:2.6.1.21]	Arginine_and_proline_metabolism	D-Alanine_metabolism	D-Arginine_and_D-ornithine_metabolism	Lysine_degradation	Phenylalanine_metabolism
[EC:2.6.1.34]	Amino_sugar_and_nucleotide_sugar_metabolism
[EC:2.6.1.37]	Phosphonate_and_phosphinate_metabolism
[EC:2.6.1.42]	2-Oxocarboxylic_acid_metabolism	Biosynthesis_of_amino_acids	Pantothenate_and_CoA_biosynthesis	Valine,_leucine_and_isoleucine_biosynthesis	Valine,_leucine_and_isoleucine_degradation
[EC:2.6.1.52]	Biosynthesis_of_amino_acids	Carbon_metabolism	Glycine,_serine_and_threonine_metabolism	Methane_metabolism	Vitamin_B6_metabolism
[EC:2.6.1.55]	beta-Alanine_metabolism	Taurine_and_hypotaurine_metabolism
[EC:2.6.1.57]	Biosynthesis_of_amino_acids	Cysteine_and_methionine_metabolism	Novobiocin_biosynthesis	Phenylalanine_metabolism	Phenylalanine,_tyrosine_and_tryptophan_biosynthesis	Tyrosine_metabolism
[EC:2.6.1.62]	Biotin_metabolism
[EC:2.6.1.66]	Valine,_leucine_and_isoleucine_biosynthesis
[EC:2.6.1.76]	2-Oxocarboxylic_acid_metabolism	Biosynthesis_of_amino_acids	Glycine,_serine_and_threonine_metabolism
[EC:2.6.1.81]	Arginine_and_proline_metabolism
[EC:2.6.1.82]	Arginine_and_proline_metabolism
[EC:2.6.1.83]	Biosynthesis_of_amino_acids	Lysine_biosynthesis
[EC:2.6.1.84]	Arginine_and_proline_metabolism
[EC:2.6.1.85]	Folate_biosynthesis
[EC:2.6.1.87]	Amino_sugar_and_nucleotide_sugar_metabolism	Two-component_system
[EC:2.6.1.9]	Biosynthesis_of_amino_acids	Histidine_metabolism	Novobiocin_biosynthesis	Phenylalanine_metabolism	Phenylalanine,_tyrosine_and_tryptophan_biosynthesis	Tyrosine_metabolism
[EC:2.6.1.92]	Amino_sugar_and_nucleotide_sugar_metabolism
[EC:2.6.1.96]	Alanine,_aspartate_and_glutamate_metabolism	Butanoate_metabolism
[EC:2.6.1.98]	Amino_sugar_and_nucleotide_sugar_metabolism
[EC:2.6.99.2]	Vitamin_B6_metabolism
[EC:2.7.1.1]	Amino_sugar_and_nucleotide_sugar_metabolism	Butirosin_and_neomycin_biosynthesis	Carbon_metabolism	Fructose_and_mannose_metabolism	Galactose_metabolism	Glycolysis_/_Gluconeogenesis	Starch_and_sucrose_metabolism	Streptomycin_biosynthesis
[EC:2.7.1.100]	Cysteine_and_methionine_metabolism
[EC:2.7.1.107]	Glycerolipid_metabolism	Glycerophospholipid_metabolism
[EC:2.7.1.11]	Biosynthesis_of_amino_acids	Carbon_metabolism	Fructose_and_mannose_metabolism	Galactose_metabolism	Glycolysis_/_Gluconeogenesis	Methane_metabolism	Pentose_phosphate_pathway	RNA_degradation
[EC:2.7.11.1]	Bacterial_secretion_system
[EC:2.7.1.113]	Purine_metabolism
[EC:2.7.1.12]	Carbon_metabolism	Pentose_phosphate_pathway
[EC:2.7.1.13]	Pentose_phosphate_pathway
[EC:2.7.1.130]	Lipopolysaccharide_biosynthesis
[EC:2.7.1.144]	Galactose_metabolism
[EC:2.7.1.148]	Terpenoid_backbone_biosynthesis
[EC:2.7.1.15]	Pentose_phosphate_pathway
[EC:2.7.1.16]	Pentose_and_glucuronate_interconversions
[EC:2.7.1.166]	Lipopolysaccharide_biosynthesis
[EC:2.7.1.168]	Lipopolysaccharide_biosynthesis
[EC:2.7.1.17]	Pentose_and_glucuronate_interconversions
[EC:2.7.1.175]	Starch_and_sucrose_metabolism
[EC:2.7.1.177]	Porphyrin_and_chlorophyll_metabolism
[EC:2.7.1.19]	Carbon_fixation_in_photosynthetic_organisms	Carbon_metabolism
[EC:2.7.1.2]	Amino_sugar_and_nucleotide_sugar_metabolism	Butirosin_and_neomycin_biosynthesis	Carbon_metabolism	Galactose_metabolism	Glycolysis_/_Gluconeogenesis	Starch_and_sucrose_metabolism	Streptomycin_biosynthesis
[EC:2.7.1.20]	Purine_metabolism
[EC:2.7.1.21]	Pyrimidine_metabolism
[EC:2.7.1.23]	Nicotinate_and_nicotinamide_metabolism
[EC:2.7.1.24]	Pantothenate_and_CoA_biosynthesis
[EC:2.7.1.25]	Purine_metabolism	Sulfur_metabolism
[EC:2.7.1.29]	Carbon_metabolism	Glycerolipid_metabolism	Methane_metabolism
[EC:2.7.1.30]	Glycerolipid_metabolism	Plant-pathogen_interaction
[EC:2.7.1.31]	Glycerolipid_metabolism	Glycine,_serine_and_threonine_metabolism	Glyoxylate_and_dicarboxylate_metabolism
[EC:2.7.1.33]	Pantothenate_and_CoA_biosynthesis
[EC:2.7.13.3]	Bacterial_chemotaxis	beta-Lactam_resistance	Two-component_system	Vancomycin_resistance	Vibrio_cholerae_pathogenic_cycle
[EC:2.7.1.35]	Vitamin_B6_metabolism
[EC:2.7.1.36]	Terpenoid_backbone_biosynthesis
[EC:2.7.1.39]	Biosynthesis_of_amino_acids	Glycine,_serine_and_threonine_metabolism
[EC:2.7.1.4]	Amino_sugar_and_nucleotide_sugar_metabolism	Fructose_and_mannose_metabolism	Starch_and_sucrose_metabolism
[EC:2.7.1.40]	Biosynthesis_of_amino_acids	Carbon_metabolism	Glycolysis_/_Gluconeogenesis	Purine_metabolism	Pyruvate_metabolism
[EC:2.7.1.45]	Carbon_metabolism	Pentose_phosphate_pathway
[EC:2.7.1.48]	Pyrimidine_metabolism
[EC:2.7.1.5]	Fructose_and_mannose_metabolism	Pentose_and_glucuronate_interconversions
[EC:2.7.1.50]	Thiamine_metabolism
[EC:2.7.1.51]	Fructose_and_mannose_metabolism
[EC:2.7.1.53]	Ascorbate_and_aldarate_metabolism	Pentose_and_glucuronate_interconversions
[EC:2.7.1.55]	Fructose_and_mannose_metabolism
[EC:2.7.1.56]	Fructose_and_mannose_metabolism
[EC:2.7.1.58]	Galactose_metabolism
[EC:2.7.1.59]	Amino_sugar_and_nucleotide_sugar_metabolism
[EC:2.7.1.6]	Amino_sugar_and_nucleotide_sugar_metabolism	Galactose_metabolism
[EC:2.7.1.60]	Amino_sugar_and_nucleotide_sugar_metabolism
[EC:2.7.1.63]	Amino_sugar_and_nucleotide_sugar_metabolism	Carbon_metabolism	Glycolysis_/_Gluconeogenesis
[EC:2.7.1.66]	Peptidoglycan_biosynthesis
[EC:2.7.1.69]	Amino_sugar_and_nucleotide_sugar_metabolism	Ascorbate_and_aldarate_metabolism	Fructose_and_mannose_metabolism	Galactose_metabolism	Glycolysis_/_Gluconeogenesis	Pentose_phosphate_pathway	Phosphotransferase_system_(PTS)	Starch_and_sucrose_metabolism
[EC:2.7.1.71]	Biosynthesis_of_amino_acids	Phenylalanine,_tyrosine_and_tryptophan_biosynthesis
[EC:2.7.1.73]	Purine_metabolism
[EC:2.7.1.8]	Amino_sugar_and_nucleotide_sugar_metabolism
[EC:2.7.1.83]	Pyrimidine_metabolism
[EC:2.7.1.89]	Thiamine_metabolism
[EC:2.7.1.90]	Fructose_and_mannose_metabolism
[EC:2.7.1.92]	Inositol_phosphate_metabolism
[EC:2.7.2.1]	Carbon_fixation_pathways_in_prokaryotes	Carbon_metabolism	Methane_metabolism	Propanoate_metabolism	Pyruvate_metabolism	Taurine_and_hypotaurine_metabolism
[EC:2.7.2.11]	Arginine_and_proline_metabolism	Biosynthesis_of_amino_acids	Carbapenem_biosynthesis
[EC:2.7.2.15]	Propanoate_metabolism
[EC:2.7.2.2]	Arginine_and_proline_metabolism	Carbon_metabolism	Nitrogen_metabolism	Purine_metabolism
[EC:2.7.2.3]	Biosynthesis_of_amino_acids	Carbon_fixation_in_photosynthetic_organisms	Carbon_metabolism	Fructose_and_mannose_metabolism	Glycolysis_/_Gluconeogenesis	Inositol_phosphate_metabolism
[EC:2.7.2.4]	2-Oxocarboxylic_acid_metabolism	Biosynthesis_of_amino_acids	Cysteine_and_methionine_metabolism	Glycine,_serine_and_threonine_metabolism	Lysine_biosynthesis	Monobactam_biosynthesis
[EC:2.7.2.7]	Butanoate_metabolism
[EC:2.7.2.8]	2-Oxocarboxylic_acid_metabolism	Arginine_and_proline_metabolism	Biosynthesis_of_amino_acids
[EC:2.7.3.3]	Arginine_and_proline_metabolism
[EC:2.7.3.9]	Phosphotransferase_system_(PTS)
[EC:2.7.4.1]	Oxidative_phosphorylation	RNA_degradation
[EC:2.7.4.14]	Pyrimidine_metabolism
[EC:2.7.4.16]	Thiamine_metabolism
[EC:2.7.4.2]	Terpenoid_backbone_biosynthesis
[EC:2.7.4.22]	Pyrimidine_metabolism
[EC:2.7.4.23]	Pentose_phosphate_pathway
[EC:2.7.4.3]	Purine_metabolism
[EC:2.7.4.6]	Purine_metabolism	Pyrimidine_metabolism
[EC:2.7.4.8]	Purine_metabolism
[EC:2.7.4.9]	Pyrimidine_metabolism
[EC:2.7.6.1]	Biosynthesis_of_amino_acids	Carbon_metabolism	Pentose_phosphate_pathway	Purine_metabolism
[EC:2.7.6.2]	Thiamine_metabolism
[EC:2.7.6.3]	Folate_biosynthesis
[EC:2.7.6.5]	Purine_metabolism
[EC:2.7.7.1]	Nicotinate_and_nicotinamide_metabolism
[EC:2.7.7.12]	Amino_sugar_and_nucleotide_sugar_metabolism	Galactose_metabolism
[EC:2.7.7.13]	Amino_sugar_and_nucleotide_sugar_metabolism	Fructose_and_mannose_metabolism
[EC:2.7.7.15]	Glycerophospholipid_metabolism	Phosphonate_and_phosphinate_metabolism
[EC:2.7.7.18]	Nicotinate_and_nicotinamide_metabolism
[EC:2.7.7.19]	RNA_degradation
[EC:2.7.7.24]	Polyketide_sugar_unit_biosynthesis	Streptomycin_biosynthesis
[EC:2.7.7.27]	Amino_sugar_and_nucleotide_sugar_metabolism	Starch_and_sucrose_metabolism
[EC:2.7.7.3]	Pantothenate_and_CoA_biosynthesis
[EC:2.7.7.33]	Amino_sugar_and_nucleotide_sugar_metabolism	Starch_and_sucrose_metabolism
[EC:2.7.7.38]	Lipopolysaccharide_biosynthesis
[EC:2.7.7.39]	Glycerophospholipid_metabolism
[EC:2.7.7.4]	Monobactam_biosynthesis	Purine_metabolism	Selenocompound_metabolism	Sulfur_metabolism
[EC:2.7.7.41]	Glycerophospholipid_metabolism
[EC:2.7.7.43]	Amino_sugar_and_nucleotide_sugar_metabolism
[EC:2.7.7.53]	Purine_metabolism
[EC:2.7.7.58]	Biosynthesis_of_siderophore_group_nonribosomal_peptides
[EC:2.7.7.6]	Purine_metabolism	Pyrimidine_metabolism	RNA_polymerase
[EC:2.7.7.60]	Terpenoid_backbone_biosynthesis
[EC:2.7.7.61]	Two-component_system
[EC:2.7.7.63]	Lipoic_acid_metabolism
[EC:2.7.7.65]	Two-component_system
[EC:2.7.7.68]	Methane_metabolism
[EC:2.7.7.7]	Base_excision_repair	DNA_replication	Homologous_recombination	Mismatch_repair	Nucleotide_excision_repair	Purine_metabolism	Pyrimidine_metabolism
[EC:2.7.7.71]	Lipopolysaccharide_biosynthesis
[EC:2.7.7.73]	Sulfur_relay_system	Thiamine_metabolism
[EC:2.7.7.75]	Sulfur_relay_system
[EC:2.7.7.8]	Purine_metabolism	Pyrimidine_metabolism	RNA_degradation
[EC:2.7.7.81]	Amino_sugar_and_nucleotide_sugar_metabolism
[EC:2.7.7.82]	Amino_sugar_and_nucleotide_sugar_metabolism
[EC:2.7.7.9]	Amino_sugar_and_nucleotide_sugar_metabolism	Galactose_metabolism	Pentose_and_glucuronate_interconversions	Starch_and_sucrose_metabolism
[EC:2.7.8.13]	Peptidoglycan_biosynthesis	Vancomycin_resistance
[EC:2.7.8.20]	Glycerolipid_metabolism
[EC:2.7.8.24]	Glycerophospholipid_metabolism
[EC:2.7.8.26]	Porphyrin_and_chlorophyll_metabolism
[EC:2.7.8.28]	Methane_metabolism
[EC:2.7.8.37]	Phosphonate_and_phosphinate_metabolism
[EC:2.7.8.5]	Glycerophospholipid_metabolism
[EC:2.7.8.7]	Pantothenate_and_CoA_biosynthesis
[EC:2.7.8.8]	Glycerophospholipid_metabolism	Glycine,_serine_and_threonine_metabolism
[EC:2.7.9.1]	Carbon_fixation_in_photosynthetic_organisms	Carbon_fixation_pathways_in_prokaryotes	Carbon_metabolism	Pyruvate_metabolism
[EC:2.7.9.2]	Carbon_fixation_pathways_in_prokaryotes	Carbon_metabolism	Methane_metabolism	Pyruvate_metabolism
[EC:2.7.9.3]	Selenocompound_metabolism
[EC:2.8.1.1]	Sulfur_metabolism
[EC:2.8.1.10]	Thiamine_metabolism
[EC:2.8.1.12]	Folate_biosynthesis	Sulfur_relay_system
[EC:2.8.1.6]	Biotin_metabolism
[EC:2.8.1.7]	Sulfur_relay_system	Thiamine_metabolism
[EC:2.8.1.8]	Lipoic_acid_metabolism
[EC:2.8.3.1]	Propanoate_metabolism	Pyruvate_metabolism	Styrene_degradation
[EC:2.8.3.10]	Two-component_system
[EC:2.8.3.12]	Butanoate_metabolism	Styrene_degradation
[EC:2.8.3.18]	Butanoate_metabolism	Carbon_metabolism	Citrate_cycle_(TCA_cycle)	Pyruvate_metabolism
[EC:2.8.3.5]	Butanoate_metabolism	Synthesis_and_degradation_of_ketone_bodies	Valine,_leucine_and_isoleucine_degradation
[EC:2.8.3.6]	Benzoate_degradation
[EC:2.9.1.1]	Aminoacyl-tRNA_biosynthesis	Selenocompound_metabolism
[EC:3.1.1.11]	Pentose_and_glucuronate_interconversions	Starch_and_sucrose_metabolism
[EC:3.1.11.1]	Mismatch_repair
[EC:3.11.1.1]	Phosphonate_and_phosphinate_metabolism
[EC:3.1.11.2]	Base_excision_repair
[EC:3.11.1.2]	Phosphonate_and_phosphinate_metabolism
[EC:3.1.1.15]	Ascorbate_and_aldarate_metabolism
[EC:3.1.11.5]	Homologous_recombination
[EC:3.1.11.6]	Mismatch_repair
[EC:3.1.1.17]	Ascorbate_and_aldarate_metabolism	Caprolactam_degradation	Carbon_metabolism	Degradation_of_aromatic_compounds	Pentose_phosphate_pathway
[EC:3.1.1.22]	Butanoate_metabolism
[EC:3.1.1.23]	Glycerolipid_metabolism
[EC:3.1.1.24]	Benzoate_degradation	Degradation_of_aromatic_compounds
[EC:3.1.1.3]	Glycerolipid_metabolism
[EC:3.1.1.31]	Carbon_metabolism	Pentose_phosphate_pathway
[EC:3.1.1.41]	Penicillin_and_cephalosporin_biosynthesis
[EC:3.1.1.45]	Chlorocyclohexane_and_chlorobenzene_degradation	Fluorobenzoate_degradation	Toluene_degradation
[EC:3.1.1.5]	Glycerophospholipid_metabolism
[EC:3.1.1.57]	Aminobenzoate_degradation	Benzoate_degradation
[EC:3.1.1.61]	Bacterial_chemotaxis	Two-component_system
[EC:3.1.1.75]	Butanoate_metabolism
[EC:3.1.1.85]	Biotin_metabolism
[EC:3.1.2.1]	Pyruvate_metabolism
[EC:3.1.2.12]	Carbon_metabolism	Methane_metabolism
[EC:3.1.21.2]	Base_excision_repair
[EC:3.1.2.21]	Fatty_acid_biosynthesis
[EC:3.1.2.23]	Benzoate_degradation	Ubiquinone_and_other_terpenoid-quinone_biosynthesis
[EC:3.1.22.4]	Homologous_recombination
[EC:3.1.2.28]	Ubiquinone_and_other_terpenoid-quinone_biosynthesis
[EC:3.1.2.6]	Pyruvate_metabolism
[EC:3.1.26.12]	RNA_degradation
[EC:3.1.26.4]	DNA_replication
[EC:3.1.3.1]	Aminobenzoate_degradation	Folate_biosynthesis	Two-component_system
[EC:3.1.3.10]	Glycolysis_/_Gluconeogenesis
[EC:3.1.3.11]	Carbon_fixation_in_photosynthetic_organisms	Carbon_metabolism	Fructose_and_mannose_metabolism	Glycolysis_/_Gluconeogenesis	Methane_metabolism	Pentose_phosphate_pathway
[EC:3.13.1.1]	Amino_sugar_and_nucleotide_sugar_metabolism	Glycerolipid_metabolism
[EC:3.1.3.12]	Starch_and_sucrose_metabolism
[EC:3.1.3.15]	Biosynthesis_of_amino_acids	Histidine_metabolism
[EC:3.1.3.16]	Bacterial_secretion_system
[EC:3.1.3.18]	Glyoxylate_and_dicarboxylate_metabolism
[EC:3.1.3.2]	Aminobenzoate_degradation	Ether_lipid_metabolism	Glycerophospholipid_metabolism	Inositol_phosphate_metabolism	Riboflavin_metabolism	Two-component_system
[EC:3.1.3.25]	Inositol_phosphate_metabolism	Streptomycin_biosynthesis
[EC:3.1.3.27]	Glycerophospholipid_metabolism
[EC:3.1.3.3]	Biosynthesis_of_amino_acids	Carbon_metabolism	Glycine,_serine_and_threonine_metabolism	Methane_metabolism
[EC:3.1.3.41]	Aminobenzoate_degradation
[EC:3.1.3.45]	Lipopolysaccharide_biosynthesis
[EC:3.1.3.5]	Nicotinate_and_nicotinamide_metabolism	Purine_metabolism	Pyrimidine_metabolism
[EC:3.1.3.7]	Sulfur_metabolism
[EC:3.1.3.70]	Fructose_and_mannose_metabolism
[EC:3.1.3.71]	Methane_metabolism
[EC:3.1.3.73]	Porphyrin_and_chlorophyll_metabolism
[EC:3.1.3.77]	Cysteine_and_methionine_metabolism
[EC:3.1.3.78]	Bacterial_invasion_of_epithelial_cells	Salmonella_infection
[EC:3.1.3.8]	Inositol_phosphate_metabolism
[EC:3.1.3.87]	Cysteine_and_methionine_metabolism
[EC:3.1.3.90]	Starch_and_sucrose_metabolism
[EC:3.1.4.12]	Sphingolipid_metabolism
[EC:3.1.4.14]	Pantothenate_and_CoA_biosynthesis
[EC:3.1.4.17]	Purine_metabolism
[EC:3.1.4.3]	Ether_lipid_metabolism	Glycerophospholipid_metabolism	Inositol_phosphate_metabolism
[EC:3.1.4.46]	Glycerophospholipid_metabolism
[EC:3.1.4.55]	Phosphonate_and_phosphinate_metabolism
[EC:3.1.5.1]	Purine_metabolism
[EC:3.1.6.1]	Sphingolipid_metabolism
[EC:3.1.7.2]	Purine_metabolism
[EC:3.2.1.1]	Starch_and_sucrose_metabolism
[EC:3.2.1.10]	Galactose_metabolism	Starch_and_sucrose_metabolism
[EC:3.2.1.122]	Starch_and_sucrose_metabolism
[EC:3.2.1.132]	Amino_sugar_and_nucleotide_sugar_metabolism
[EC:3.2.1.14]	Amino_sugar_and_nucleotide_sugar_metabolism
[EC:3.2.1.141]	Starch_and_sucrose_metabolism
[EC:3.2.1.15]	Pentose_and_glucuronate_interconversions	Starch_and_sucrose_metabolism
[EC:3.2.1.165]	Amino_sugar_and_nucleotide_sugar_metabolism
[EC:3.2.1.18]	Other_glycan_degradation	Sphingolipid_metabolism	Vibrio_cholerae_infection
[EC:3.2.1.183]	Amino_sugar_and_nucleotide_sugar_metabolism
[EC:3.2.1.184]	Amino_sugar_and_nucleotide_sugar_metabolism
[EC:3.2.1.20]	Galactose_metabolism	Starch_and_sucrose_metabolism
[EC:3.2.1.21]	Cyanoamino_acid_metabolism	Starch_and_sucrose_metabolism
[EC:3.2.1.22]	Galactose_metabolism	Glycerolipid_metabolism	Sphingolipid_metabolism
[EC:3.2.1.23]	Galactose_metabolism	Other_glycan_degradation	Sphingolipid_metabolism
[EC:3.2.1.24]	Other_glycan_degradation
[EC:3.2.1.25]	Other_glycan_degradation
[EC:3.2.1.26]	Galactose_metabolism	Starch_and_sucrose_metabolism
[EC:3.2.1.28]	Starch_and_sucrose_metabolism
[EC:3.2.1.3]	Starch_and_sucrose_metabolism
[EC:3.2.1.31]	Pentose_and_glucuronate_interconversions	Porphyrin_and_chlorophyll_metabolism	Starch_and_sucrose_metabolism
[EC:3.2.1.37]	Amino_sugar_and_nucleotide_sugar_metabolism	Starch_and_sucrose_metabolism
[EC:3.2.1.39]	Starch_and_sucrose_metabolism
[EC:3.2.1.4]	Starch_and_sucrose_metabolism
[EC:3.2.1.45]	Other_glycan_degradation	Sphingolipid_metabolism
[EC:3.2.1.51]	Other_glycan_degradation
[EC:3.2.1.52]	Amino_sugar_and_nucleotide_sugar_metabolism	beta-Lactam_resistance	Other_glycan_degradation
[EC:3.2.1.54]	Starch_and_sucrose_metabolism
[EC:3.2.1.55]	Amino_sugar_and_nucleotide_sugar_metabolism
[EC:3.2.1.58]	Starch_and_sucrose_metabolism
[EC:3.2.1.64]	Starch_and_sucrose_metabolism
[EC:3.2.1.65]	Starch_and_sucrose_metabolism
[EC:3.2.1.78]	Fructose_and_mannose_metabolism
[EC:3.2.1.80]	Fructose_and_mannose_metabolism
[EC:3.2.1.85]	Galactose_metabolism
[EC:3.2.1.86]	Glycolysis_/_Gluconeogenesis
[EC:3.2.1.91]	Starch_and_sucrose_metabolism
[EC:3.2.1.93]	Starch_and_sucrose_metabolism
[EC:3.2.1.96]	Other_glycan_degradation
[EC:3.2.2.1]	Nicotinate_and_nicotinamide_metabolism	Purine_metabolism
[EC:3.2.2.20]	Base_excision_repair
[EC:3.2.2.21]	Base_excision_repair
[EC:3.2.2.26]	Ubiquinone_and_other_terpenoid-quinone_biosynthesis
[EC:3.2.2.27]	Base_excision_repair
[EC:3.2.2.4]	Purine_metabolism
[EC:3.2.2.5]	Nicotinate_and_nicotinamide_metabolism
[EC:3.2.2.8]	Purine_metabolism	Pyrimidine_metabolism
[EC:3.2.2.9]	Biosynthesis_of_amino_acids	Cysteine_and_methionine_metabolism
[EC:3.3.1.1]	Cysteine_and_methionine_metabolism
[EC:3.3.2.1]	Biosynthesis_of_siderophore_group_nonribosomal_peptides
[EC:3.3.2.8]	Limonene_and_pinene_degradation
[EC:3.4.11.1]	Glutathione_metabolism
[EC:3.4.11.2]	Glutathione_metabolism
[EC:3.4.11.23]	Glutathione_metabolism
[EC:3.4.11.5]	Arginine_and_proline_metabolism
[EC:3.4.13.22]	Two-component_system	Vancomycin_resistance
[EC:3.4.16.4]	Peptidoglycan_biosynthesis	Two-component_system	Vancomycin_resistance
[EC:3.4.21.107]	Two-component_system
[EC:3.4.21.89]	Protein_export
[EC:3.4.23.36]	Protein_export
[EC:3.4.24.25]	Vibrio_cholerae_infection	Vibrio_cholerae_pathogenic_cycle
[EC:3.4.24.29]	Staphylococcus_aureus_infection
[EC:3.4.24.84]	Terpenoid_backbone_biosynthesis
[EC:3.4.25.1]	Proteasome
[EC:3.5.1.1]	Alanine,_aspartate_and_glutamate_metabolism	Cyanoamino_acid_metabolism
[EC:3.5.1.10]	Glyoxylate_and_dicarboxylate_metabolism	One_carbon_pool_by_folate
[EC:3.5.1.106]	Nicotinate_and_nicotinamide_metabolism
[EC:3.5.1.107]	Nicotinate_and_nicotinamide_metabolism
[EC:3.5.1.108]	Lipopolysaccharide_biosynthesis
[EC:3.5.1.11]	Penicillin_and_cephalosporin_biosynthesis
[EC:3.5.1.110]	Pyrimidine_metabolism
[EC:3.5.1.15]	Alanine,_aspartate_and_glutamate_metabolism	Histidine_metabolism
[EC:3.5.1.16]	2-Oxocarboxylic_acid_metabolism	Arginine_and_proline_metabolism	Biosynthesis_of_amino_acids
[EC:3.5.1.18]	Biosynthesis_of_amino_acids	Lysine_biosynthesis
[EC:3.5.1.2]	Alanine,_aspartate_and_glutamate_metabolism	Arginine_and_proline_metabolism	D-Glutamine_and_D-glutamate_metabolism	Two-component_system
[EC:3.5.1.24]	Secondary_bile_acid_biosynthesis
[EC:3.5.1.25]	Amino_sugar_and_nucleotide_sugar_metabolism	Galactose_metabolism
[EC:3.5.1.26]	Other_glycan_degradation
[EC:3.5.1.32]	Phenylalanine_metabolism
[EC:3.5.1.38]	Alanine,_aspartate_and_glutamate_metabolism	Arginine_and_proline_metabolism	D-Glutamine_and_D-glutamate_metabolism	Two-component_system
[EC:3.5.1.4]	Aminobenzoate_degradation	Arginine_and_proline_metabolism	Phenylalanine_metabolism	Styrene_degradation	Tryptophan_metabolism
[EC:3.5.1.41]	Amino_sugar_and_nucleotide_sugar_metabolism
[EC:3.5.1.42]	Nicotinate_and_nicotinamide_metabolism
[EC:3.5.1.44]	Bacterial_chemotaxis
[EC:3.5.1.47]	Biosynthesis_of_amino_acids	Lysine_biosynthesis
[EC:3.5.1.49]	Carbon_metabolism	Cyanoamino_acid_metabolism	Glyoxylate_and_dicarboxylate_metabolism	Nitrogen_metabolism
[EC:3.5.1.5]	Arginine_and_proline_metabolism	Atrazine_degradation	Epithelial_cell_signaling_in_Helicobacter_pylori_infection	Purine_metabolism
[EC:3.5.1.53]	Arginine_and_proline_metabolism
[EC:3.5.1.54]	Arginine_and_proline_metabolism	Atrazine_degradation
[EC:3.5.1.56]	Glyoxylate_and_dicarboxylate_metabolism
[EC:3.5.1.68]	Glyoxylate_and_dicarboxylate_metabolism	Histidine_metabolism
[EC:3.5.1.86]	Aminobenzoate_degradation
[EC:3.5.1.9]	Glyoxylate_and_dicarboxylate_metabolism	Tryptophan_metabolism
[EC:3.5.1.94]	Arginine_and_proline_metabolism
[EC:3.5.1.96]	Arginine_and_proline_metabolism
[EC:3.5.2.10]	Arginine_and_proline_metabolism
[EC:3.5.2.14]	Arginine_and_proline_metabolism
[EC:3.5.2.15]	Atrazine_degradation
[EC:3.5.2.17]	Purine_metabolism
[EC:3.5.2.18]	Nicotinate_and_nicotinamide_metabolism
[EC:3.5.2.2]	beta-Alanine_metabolism	Pantothenate_and_CoA_biosynthesis	Pyrimidine_metabolism
[EC:3.5.2.3]	Pyrimidine_metabolism
[EC:3.5.2.5]	Purine_metabolism
[EC:3.5.2.6]	beta-Lactam_resistance	Penicillin_and_cephalosporin_biosynthesis	Two-component_system
[EC:3.5.2.7]	Histidine_metabolism
[EC:3.5.2.9]	Glutathione_metabolism
[EC:3.5.3.1]	Arginine_and_proline_metabolism	Biosynthesis_of_amino_acids	Glutathione_metabolism
[EC:3.5.3.11]	Arginine_and_proline_metabolism
[EC:3.5.3.12]	Arginine_and_proline_metabolism
[EC:3.5.3.13]	Histidine_metabolism
[EC:3.5.3.23]	Arginine_and_proline_metabolism
[EC:3.5.3.26]	Purine_metabolism
[EC:3.5.3.3]	Arginine_and_proline_metabolism	Glycine,_serine_and_threonine_metabolism
[EC:3.5.3.4]	Purine_metabolism
[EC:3.5.3.6]	Arginine_and_proline_metabolism
[EC:3.5.3.7]	Arginine_and_proline_metabolism
[EC:3.5.3.8]	Histidine_metabolism
[EC:3.5.3.9]	Purine_metabolism
[EC:3.5.4.1]	Arginine_and_proline_metabolism	Pyrimidine_metabolism
[EC:3.5.4.12]	Pyrimidine_metabolism
[EC:3.5.4.13]	Pyrimidine_metabolism
[EC:3.5.4.16]	Folate_biosynthesis
[EC:3.5.4.19]	Biosynthesis_of_amino_acids	Histidine_metabolism
[EC:3.5.4.2]	Purine_metabolism
[EC:3.5.4.21]	Arginine_and_proline_metabolism
[EC:3.5.4.25]	Riboflavin_metabolism
[EC:3.5.4.27]	Carbon_metabolism	Methane_metabolism
[EC:3.5.4.3]	Purine_metabolism
[EC:3.5.4.4]	Purine_metabolism
[EC:3.5.4.40]	Ubiquinone_and_other_terpenoid-quinone_biosynthesis
[EC:3.5.4.5]	Pyrimidine_metabolism
[EC:3.5.5.1]	Aminobenzoate_degradation	Cyanoamino_acid_metabolism	Nitrogen_metabolism	Styrene_degradation	Tryptophan_metabolism
[EC:3.5.5.7]	Styrene_degradation
[EC:3.5.99.2]	Thiamine_metabolism
[EC:3.5.99.3]	Atrazine_degradation
[EC:3.5.99.4]	Atrazine_degradation
[EC:3.5.99.5]	Tryptophan_metabolism
[EC:3.5.99.6]	Amino_sugar_and_nucleotide_sugar_metabolism
[EC:3.5.99.7]	Propanoate_metabolism
[EC:3.6.1.1]	Oxidative_phosphorylation
[EC:3.6.1.13]	Purine_metabolism
[EC:3.6.1.15]	Purine_metabolism	Thiamine_metabolism
[EC:3.6.1.17]	Purine_metabolism	Pyrimidine_metabolism
[EC:3.6.1.22]	Nicotinate_and_nicotinamide_metabolism
[EC:3.6.1.23]	Pyrimidine_metabolism
[EC:3.6.1.26]	Glycerophospholipid_metabolism
[EC:3.6.1.27]	Peptidoglycan_biosynthesis
[EC:3.6.1.31]	Biosynthesis_of_amino_acids	Histidine_metabolism
[EC:3.6.1.41]	Purine_metabolism
[EC:3.6.1.54]	Lipopolysaccharide_biosynthesis
[EC:3.6.1.57]	Amino_sugar_and_nucleotide_sugar_metabolism
[EC:3.6.1.63]	Phosphonate_and_phosphinate_metabolism
[EC:3.6.1.66]	Purine_metabolism
[EC:3.6.1.7]	Aminobenzoate_degradation	Pyruvate_metabolism
[EC:3.6.1.8]	Purine_metabolism	Pyrimidine_metabolism
[EC:3.6.3.10]	Oxidative_phosphorylation
[EC:3.6.3.12]	Two-component_system
[EC:3.6.3.14]	Bacterial_secretion_system	Flagellar_assembly	Oxidative_phosphorylation	Photosynthesis
[EC:3.6.3.17]	ABC_transporters
[EC:3.6.3.20]	ABC_transporters
[EC:3.6.3.21]	ABC_transporters
[EC:3.6.3.24]	ABC_transporters
[EC:3.6.3.25]	ABC_transporters	Sulfur_metabolism
[EC:3.6.3.27]	ABC_transporters
[EC:3.6.3.28]	ABC_transporters
[EC:3.6.3.29]	ABC_transporters
[EC:3.6.3.30]	ABC_transporters
[EC:3.6.3.31]	ABC_transporters
[EC:3.6.3.32]	ABC_transporters
[EC:3.6.3.33]	ABC_transporters
[EC:3.6.3.34]	ABC_transporters
[EC:3.6.3.36]	ABC_transporters	Sulfur_metabolism
[EC:3.6.3.40]	ABC_transporters
[EC:3.6.3.41]	ABC_transporters
[EC:3.6.3.44]	ABC_transporters	beta-Lactam_resistance
[EC:3.6.3.55]	ABC_transporters
[EC:3.6.3.6]	Oxidative_phosphorylation
[EC:3.6.4.12]	Basal_transcription_factors	DNA_replication	Homologous_recombination	Mismatch_repair	Nucleotide_excision_repair	RNA_degradation
[EC:3.6.4.13]	RNA_degradation
[EC:3.7.1.12]	Porphyrin_and_chlorophyll_metabolism
[EC:3.7.1.14]	Degradation_of_aromatic_compounds	Phenylalanine_metabolism
[EC:3.7.1.17]	Degradation_of_aromatic_compounds	Steroid_degradation
[EC:3.7.1.2]	Styrene_degradation	Tyrosine_metabolism
[EC:3.7.1.20]	Tyrosine_metabolism
[EC:3.7.1.22]	Inositol_phosphate_metabolism
[EC:3.7.1.3]	Tryptophan_metabolism
[EC:3.7.1.5]	Tyrosine_metabolism
[EC:3.7.1.9]	Benzoate_degradation	Degradation_of_aromatic_compounds	Styrene_degradation	Xylene_degradation
[EC:3.8.1.2]	Chloroalkane_and_chloroalkene_degradation	Chlorocyclohexane_and_chlorobenzene_degradation
[EC:3.8.1.3]	Chloroalkane_and_chloroalkene_degradation	Chlorocyclohexane_and_chlorobenzene_degradation
[EC:4.1.1.1]	Glycolysis_/_Gluconeogenesis	Tryptophan_metabolism
[EC:4.1.1.11]	beta-Alanine_metabolism	Pantothenate_and_CoA_biosynthesis
[EC:4.1.1.12]	Alanine,_aspartate_and_glutamate_metabolism	Biosynthesis_of_amino_acids	Cysteine_and_methionine_metabolism
[EC:4.1.1.15]	Alanine,_aspartate_and_glutamate_metabolism	beta-Alanine_metabolism	Butanoate_metabolism	Taurine_and_hypotaurine_metabolism
[EC:4.1.1.17]	Arginine_and_proline_metabolism	Glutathione_metabolism
[EC:4.1.1.18]	Lysine_degradation
[EC:4.1.1.19]	Arginine_and_proline_metabolism
[EC:4.1.1.2]	Glyoxylate_and_dicarboxylate_metabolism
[EC:4.1.1.20]	Biosynthesis_of_amino_acids	Lysine_biosynthesis
[EC:4.1.1.22]	Histidine_metabolism
[EC:4.1.1.23]	Pyrimidine_metabolism
[EC:4.1.1.28]	Histidine_metabolism	Phenylalanine_metabolism	Tryptophan_metabolism	Tyrosine_metabolism
[EC:4.1.1.3]	Pyruvate_metabolism
[EC:4.1.1.31]	Carbon_fixation_in_photosynthetic_organisms	Carbon_metabolism	Methane_metabolism	Pyruvate_metabolism
[EC:4.1.1.32]	Citrate_cycle_(TCA_cycle)	Glycolysis_/_Gluconeogenesis	Pyruvate_metabolism
[EC:4.1.1.33]	Terpenoid_backbone_biosynthesis
[EC:4.1.1.35]	Amino_sugar_and_nucleotide_sugar_metabolism	Starch_and_sucrose_metabolism
[EC:4.1.1.36]	Pantothenate_and_CoA_biosynthesis
[EC:4.1.1.37]	Porphyrin_and_chlorophyll_metabolism
[EC:4.1.1.39]	Carbon_fixation_in_photosynthetic_organisms	Carbon_metabolism	Glyoxylate_and_dicarboxylate_metabolism
[EC:4.1.1.4]	Propanoate_metabolism	Synthesis_and_degradation_of_ketone_bodies
[EC:4.1.1.41]	Propanoate_metabolism
[EC:4.1.1.44]	Benzoate_degradation	Degradation_of_aromatic_compounds
[EC:4.1.1.45]	Tryptophan_metabolism
[EC:4.1.1.46]	Aminobenzoate_degradation	Benzoate_degradation
[EC:4.1.1.47]	Glyoxylate_and_dicarboxylate_metabolism
[EC:4.1.1.48]	Biosynthesis_of_amino_acids	Phenylalanine,_tyrosine_and_tryptophan_biosynthesis
[EC:4.1.1.49]	Carbon_fixation_in_photosynthetic_organisms	Carbon_metabolism	Citrate_cycle_(TCA_cycle)	Glycolysis_/_Gluconeogenesis	Pyruvate_metabolism
[EC:4.1.1.5]	Butanoate_metabolism	C5-Branched_dibasic_acid_metabolism
[EC:4.1.1.50]	Arginine_and_proline_metabolism	Cysteine_and_methionine_metabolism
[EC:4.1.1.65]	Glycerophospholipid_metabolism
[EC:4.1.1.7]	Aminobenzoate_degradation
[EC:4.1.1.70]	Benzoate_degradation	Butanoate_metabolism
[EC:4.1.1.74]	Tryptophan_metabolism
[EC:4.1.1.75]	Arginine_and_proline_metabolism
[EC:4.1.1.77]	Benzoate_degradation	Degradation_of_aromatic_compounds	Dioxin_degradation	Xylene_degradation
[EC:4.1.1.79]	Methane_metabolism
[EC:4.1.1.8]	Glyoxylate_and_dicarboxylate_metabolism
[EC:4.1.1.81]	Porphyrin_and_chlorophyll_metabolism
[EC:4.1.1.82]	Phosphonate_and_phosphinate_metabolism
[EC:4.1.1.85]	Ascorbate_and_aldarate_metabolism	Pentose_and_glucuronate_interconversions
[EC:4.1.1.86]	Glycine,_serine_and_threonine_metabolism
[EC:4.1.1.9]	beta-Alanine_metabolism	Propanoate_metabolism
[EC:4.1.1.96]	Arginine_and_proline_metabolism
[EC:4.1.1.97]	Purine_metabolism
[EC:4.1.1.98]	Ubiquinone_and_other_terpenoid-quinone_biosynthesis
[EC:4.1.2.13]	Biosynthesis_of_amino_acids	Carbon_fixation_in_photosynthetic_organisms	Carbon_metabolism	Fructose_and_mannose_metabolism	Glycolysis_/_Gluconeogenesis	Methane_metabolism	Pentose_phosphate_pathway
[EC:4.1.2.14]	Pentose_phosphate_pathway
[EC:4.1.2.17]	Fructose_and_mannose_metabolism
[EC:4.1.2.19]	Fructose_and_mannose_metabolism	Pentose_and_glucuronate_interconversions
[EC:4.1.2.20]	Ascorbate_and_aldarate_metabolism
[EC:4.1.2.21]	Galactose_metabolism
[EC:4.1.2.25]	Folate_biosynthesis
[EC:4.1.2.29]	Inositol_phosphate_metabolism
[EC:4.1.2.4]	Pentose_phosphate_pathway
[EC:4.1.2.40]	Galactose_metabolism
[EC:4.1.2.43]	Biosynthesis_of_amino_acids	Carbon_metabolism	Methane_metabolism	Pentose_phosphate_pathway
[EC:4.1.2.45]	Degradation_of_aromatic_compounds	Naphthalene_degradation
[EC:4.1.2.5]	Biosynthesis_of_amino_acids	Glycine,_serine_and_threonine_metabolism
[EC:4.1.2.52]	Tyrosine_metabolism
[EC:4.1.2.53]	Fructose_and_mannose_metabolism
[EC:4.1.3.1]	Carbon_metabolism	Glyoxylate_and_dicarboxylate_metabolism
[EC:4.1.3.17]	Benzoate_degradation	C5-Branched_dibasic_acid_metabolism
[EC:4.1.3.25]	C5-Branched_dibasic_acid_metabolism
[EC:4.1.3.27]	Biosynthesis_of_amino_acids	Phenylalanine,_tyrosine_and_tryptophan_biosynthesis
[EC:4.1.3.3]	Amino_sugar_and_nucleotide_sugar_metabolism
[EC:4.1.3.30]	Propanoate_metabolism
[EC:4.1.3.34]	Two-component_system
[EC:4.1.3.36]	Ubiquinone_and_other_terpenoid-quinone_biosynthesis
[EC:4.1.3.38]	Folate_biosynthesis
[EC:4.1.3.39]	Benzoate_degradation	Degradation_of_aromatic_compounds	Dioxin_degradation	Phenylalanine_metabolism	Xylene_degradation
[EC:4.1.3.4]	Butanoate_metabolism	Geraniol_degradation	Synthesis_and_degradation_of_ketone_bodies	Valine,_leucine_and_isoleucine_degradation
[EC:4.1.3.40]	Ubiquinone_and_other_terpenoid-quinone_biosynthesis
[EC:4.1.99.1]	Tryptophan_metabolism
[EC:4.1.99.12]	Riboflavin_metabolism
[EC:4.1.99.17]	Thiamine_metabolism
[EC:4.1.99.18]	Folate_biosynthesis	Sulfur_relay_system
[EC:4.1.99.19]	Thiamine_metabolism
[EC:4.1.99.2]	Tyrosine_metabolism
[EC:4.2.1.1]	Nitrogen_metabolism
[EC:4.2.1.10]	Biosynthesis_of_amino_acids	Phenylalanine,_tyrosine_and_tryptophan_biosynthesis
[EC:4.2.1.103]	Caprolactam_degradation
[EC:4.2.1.104]	Nitrogen_metabolism
[EC:4.2.1.108]	Glycine,_serine_and_threonine_metabolism
[EC:4.2.1.109]	Cysteine_and_methionine_metabolism
[EC:4.2.1.11]	Biosynthesis_of_amino_acids	Carbon_metabolism	Glycolysis_/_Gluconeogenesis	Methane_metabolism	RNA_degradation
[EC:4.2.1.113]	Ubiquinone_and_other_terpenoid-quinone_biosynthesis
[EC:4.2.1.115]	Amino_sugar_and_nucleotide_sugar_metabolism
[EC:4.2.1.118]	Phenylalanine,_tyrosine_and_tryptophan_biosynthesis
[EC:4.2.1.12]	Carbon_metabolism	Pentose_phosphate_pathway
[EC:4.2.1.126]	Amino_sugar_and_nucleotide_sugar_metabolism
[EC:4.2.1.130]	Pyruvate_metabolism
[EC:4.2.1.131]	Carotenoid_biosynthesis
[EC:4.2.1.135]	Amino_sugar_and_nucleotide_sugar_metabolism
[EC:4.2.1.141]	Pentose_and_glucuronate_interconversions
[EC:4.2.1.147]	Carbon_metabolism	Methane_metabolism
[EC:4.2.1.151]	Ubiquinone_and_other_terpenoid-quinone_biosynthesis
[EC:4.2.1.153]	Carbon_metabolism
[EC:4.2.1.17]	Aminobenzoate_degradation	Benzoate_degradation	beta-Alanine_metabolism	Butanoate_metabolism	Caprolactam_degradation	Carbon_metabolism	Fatty_acid_degradation	Fatty_acid_metabolism	Geraniol_degradation	Limonene_and_pinene_degradation	Lysine_degradation	Phenylalanine_metabolism	Propanoate_metabolism	Tryptophan_metabolism	Valine,_leucine_and_isoleucine_degradation
[EC:4.2.1.18]	Valine,_leucine_and_isoleucine_degradation
[EC:4.2.1.19]	Biosynthesis_of_amino_acids	Histidine_metabolism
[EC:4.2.1.2]	Carbon_fixation_pathways_in_prokaryotes	Carbon_metabolism	Citrate_cycle_(TCA_cycle)	Pyruvate_metabolism
[EC:4.2.1.20]	Biosynthesis_of_amino_acids	Glycine,_serine_and_threonine_metabolism	Phenylalanine,_tyrosine_and_tryptophan_biosynthesis
[EC:4.2.1.22]	Biosynthesis_of_amino_acids	Carbon_metabolism	Cysteine_and_methionine_metabolism	Glycine,_serine_and_threonine_metabolism	Sulfur_metabolism
[EC:4.2.1.24]	Porphyrin_and_chlorophyll_metabolism
[EC:4.2.1.28]	Propanoate_metabolism
[EC:4.2.1.3]	2-Oxocarboxylic_acid_metabolism	Biosynthesis_of_amino_acids	Carbon_fixation_pathways_in_prokaryotes	Carbon_metabolism	Citrate_cycle_(TCA_cycle)	Glyoxylate_and_dicarboxylate_metabolism
[EC:4.2.1.30]	Glycerolipid_metabolism
[EC:4.2.1.32]	Glyoxylate_and_dicarboxylate_metabolism
[EC:4.2.1.40]	Ascorbate_and_aldarate_metabolism
[EC:4.2.1.41]	Ascorbate_and_aldarate_metabolism
[EC:4.2.1.42]	Ascorbate_and_aldarate_metabolism
[EC:4.2.1.44]	Inositol_phosphate_metabolism
[EC:4.2.1.45]	Amino_sugar_and_nucleotide_sugar_metabolism
[EC:4.2.1.46]	Biosynthesis_of_vancomycin_group_antibiotics	Polyketide_sugar_unit_biosynthesis	Streptomycin_biosynthesis
[EC:4.2.1.47]	Amino_sugar_and_nucleotide_sugar_metabolism	Fructose_and_mannose_metabolism
[EC:4.2.1.49]	Histidine_metabolism
[EC:4.2.1.51]	Biosynthesis_of_amino_acids	Phenylalanine,_tyrosine_and_tryptophan_biosynthesis
[EC:4.2.1.55]	Butanoate_metabolism	Glyoxylate_and_dicarboxylate_metabolism
[EC:4.2.1.56]	C5-Branched_dibasic_acid_metabolism
[EC:4.2.1.57]	Geraniol_degradation
[EC:4.2.1.59]	Biotin_metabolism	Fatty_acid_biosynthesis	Fatty_acid_metabolism
[EC:4.2.1.6]	Galactose_metabolism
[EC:4.2.1.68]	Fructose_and_mannose_metabolism
[EC:4.2.1.7]	Pentose_and_glucuronate_interconversions
[EC:4.2.1.75]	Porphyrin_and_chlorophyll_metabolism
[EC:4.2.1.79]	Propanoate_metabolism
[EC:4.2.1.8]	Pentose_and_glucuronate_interconversions
[EC:4.2.1.80]	Benzoate_degradation	Degradation_of_aromatic_compounds	Dioxin_degradation	Phenylalanine_metabolism	Xylene_degradation
[EC:4.2.1.83]	Benzoate_degradation
[EC:4.2.1.84]	Aminobenzoate_degradation	Fluorobenzoate_degradation	Styrene_degradation	Tryptophan_metabolism
[EC:4.2.1.9]	2-Oxocarboxylic_acid_metabolism	Biosynthesis_of_amino_acids	Pantothenate_and_CoA_biosynthesis	Valine,_leucine_and_isoleucine_biosynthesis
[EC:4.2.1.90]	Fructose_and_mannose_metabolism
[EC:4.2.2.2]	Pentose_and_glucuronate_interconversions
[EC:4.2.2.3]	Fructose_and_mannose_metabolism
[EC:4.2.2.6]	Pentose_and_glucuronate_interconversions
[EC:4.2.3.1]	Biosynthesis_of_amino_acids	Glycine,_serine_and_threonine_metabolism	Vitamin_B6_metabolism
[EC:4.2.3.3]	Propanoate_metabolism
[EC:4.2.3.37]	Sesquiterpenoid_and_triterpenoid_biosynthesis
[EC:4.2.3.4]	Biosynthesis_of_amino_acids	Phenylalanine,_tyrosine_and_tryptophan_biosynthesis
[EC:4.2.3.5]	Biosynthesis_of_amino_acids	Phenylalanine,_tyrosine_and_tryptophan_biosynthesis
[EC:4.2.99.18]	Base_excision_repair
[EC:4.2.99.20]	Ubiquinone_and_other_terpenoid-quinone_biosynthesis
[EC:4.2.99.21]	Biosynthesis_of_siderophore_group_nonribosomal_peptides
[EC:4.3.1.1]	Alanine,_aspartate_and_glutamate_metabolism
[EC:4.3.1.12]	Arginine_and_proline_metabolism	Biosynthesis_of_amino_acids
[EC:4.3.1.14]	Lysine_degradation
[EC:4.3.1.17]	Biosynthesis_of_amino_acids	Carbon_metabolism	Cysteine_and_methionine_metabolism	Glycine,_serine_and_threonine_metabolism
[EC:4.3.1.18]	Glycine,_serine_and_threonine_metabolism
[EC:4.3.1.19]	Biosynthesis_of_amino_acids	Carbon_metabolism	Glycine,_serine_and_threonine_metabolism	Valine,_leucine_and_isoleucine_biosynthesis
[EC:4.3.1.2]	C5-Branched_dibasic_acid_metabolism
[EC:4.3.1.29]	Pentose_phosphate_pathway
[EC:4.3.1.3]	Histidine_metabolism
[EC:4.3.1.4]	One_carbon_pool_by_folate
[EC:4.3.1.7]	Glycerophospholipid_metabolism
[EC:4.3.2.1]	Alanine,_aspartate_and_glutamate_metabolism	Arginine_and_proline_metabolism	Biosynthesis_of_amino_acids
[EC:4.3.2.2]	Alanine,_aspartate_and_glutamate_metabolism	Purine_metabolism
[EC:4.3.2.3]	Purine_metabolism
[EC:4.3.3.6]	Vitamin_B6_metabolism
[EC:4.3.3.7]	Biosynthesis_of_amino_acids	Lysine_biosynthesis	Monobactam_biosynthesis
[EC:4.3.99.3]	Folate_biosynthesis
[EC:4.4.1.1]	Biosynthesis_of_amino_acids	Cysteine_and_methionine_metabolism	Glycine,_serine_and_threonine_metabolism	Selenocompound_metabolism
[EC:4.4.1.11]	Cysteine_and_methionine_metabolism	Selenocompound_metabolism
[EC:4.4.1.15]	Cysteine_and_methionine_metabolism
[EC:4.4.1.19]	Methane_metabolism
[EC:4.4.1.21]	Biosynthesis_of_amino_acids	Cysteine_and_methionine_metabolism	Vibrio_cholerae_pathogenic_cycle
[EC:4.4.1.22]	Carbon_metabolism	Methane_metabolism
[EC:4.4.1.24]	Cysteine_and_methionine_metabolism
[EC:4.4.1.5]	Pyruvate_metabolism
[EC:4.4.1.8]	Biosynthesis_of_amino_acids	Cysteine_and_methionine_metabolism	Selenocompound_metabolism
[EC:4.6.1.1]	Purine_metabolism	Vibrio_cholerae_pathogenic_cycle
[EC:4.6.1.12]	Terpenoid_backbone_biosynthesis
[EC:4.6.1.13]	Inositol_phosphate_metabolism
[EC:4.7.1.1]	Phosphonate_and_phosphinate_metabolism
[EC:4.99.1.1]	Porphyrin_and_chlorophyll_metabolism
[EC:4.99.1.3]	Porphyrin_and_chlorophyll_metabolism
[EC:4.99.1.4]	Porphyrin_and_chlorophyll_metabolism
[EC:5.1.1.1]	D-Alanine_metabolism	Lysine_biosynthesis	Peptidoglycan_biosynthesis	Vancomycin_resistance
[EC:5.1.1.13]	Alanine,_aspartate_and_glutamate_metabolism	Nonribosomal_peptide_structures
[EC:5.1.1.17]	Penicillin_and_cephalosporin_biosynthesis
[EC:5.1.1.3]	D-Glutamine_and_D-glutamate_metabolism
[EC:5.1.1.4]	Arginine_and_proline_metabolism
[EC:5.1.1.7]	Biosynthesis_of_amino_acids	Lysine_biosynthesis
[EC:5.1.1.8]	Arginine_and_proline_metabolism
[EC:5.1.2.2]	Aminobenzoate_degradation
[EC:5.1.3.1]	Biosynthesis_of_amino_acids	Carbon_fixation_in_photosynthetic_organisms	Carbon_metabolism	Pentose_and_glucuronate_interconversions	Pentose_phosphate_pathway
[EC:5.1.3.10]	Amino_sugar_and_nucleotide_sugar_metabolism
[EC:5.1.3.13]	Polyketide_sugar_unit_biosynthesis	Streptomycin_biosynthesis
[EC:5.1.3.14]	Amino_sugar_and_nucleotide_sugar_metabolism
[EC:5.1.3.15]	Glycolysis_/_Gluconeogenesis
[EC:5.1.3.2]	Amino_sugar_and_nucleotide_sugar_metabolism	Galactose_metabolism
[EC:5.1.3.20]	Lipopolysaccharide_biosynthesis
[EC:5.1.3.22]	Ascorbate_and_aldarate_metabolism
[EC:5.1.3.23]	Amino_sugar_and_nucleotide_sugar_metabolism
[EC:5.1.3.25]	Polyketide_sugar_unit_biosynthesis
[EC:5.1.3.3]	Galactose_metabolism	Glycolysis_/_Gluconeogenesis
[EC:5.1.3.4]	Ascorbate_and_aldarate_metabolism	Pentose_and_glucuronate_interconversions
[EC:5.1.3.6]	Amino_sugar_and_nucleotide_sugar_metabolism	Starch_and_sucrose_metabolism
[EC:5.1.3.7]	Amino_sugar_and_nucleotide_sugar_metabolism
[EC:5.1.3.8]	Amino_sugar_and_nucleotide_sugar_metabolism
[EC:5.1.3.9]	Amino_sugar_and_nucleotide_sugar_metabolism
[EC:5.1.99.1]	Carbon_metabolism	Glyoxylate_and_dicarboxylate_metabolism	Propanoate_metabolism	Valine,_leucine_and_isoleucine_degradation
[EC:5.1.99.3]	Purine_metabolism
[EC:5.2.1.1]	Butanoate_metabolism	Nicotinate_and_nicotinamide_metabolism
[EC:5.2.1.13]	Carotenoid_biosynthesis
[EC:5.2.1.2]	Styrene_degradation	Tyrosine_metabolism
[EC:5.2.1.4]	Tyrosine_metabolism
[EC:5.3.1.1]	Biosynthesis_of_amino_acids	Carbon_fixation_in_photosynthetic_organisms	Carbon_metabolism	Fructose_and_mannose_metabolism	Glycolysis_/_Gluconeogenesis	Inositol_phosphate_metabolism
[EC:5.3.1.12]	Pentose_and_glucuronate_interconversions
[EC:5.3.1.14]	Fructose_and_mannose_metabolism
[EC:5.3.1.16]	Biosynthesis_of_amino_acids	Histidine_metabolism	Phenylalanine,_tyrosine_and_tryptophan_biosynthesis
[EC:5.3.1.17]	Pentose_and_glucuronate_interconversions
[EC:5.3.1.22]	Glyoxylate_and_dicarboxylate_metabolism
[EC:5.3.1.23]	Cysteine_and_methionine_metabolism
[EC:5.3.1.24]	Biosynthesis_of_amino_acids	Phenylalanine,_tyrosine_and_tryptophan_biosynthesis
[EC:5.3.1.25]	Fructose_and_mannose_metabolism
[EC:5.3.1.26]	Galactose_metabolism
[EC:5.3.1.27]	Biosynthesis_of_amino_acids	Carbon_metabolism	Methane_metabolism	Pentose_phosphate_pathway
[EC:5.3.1.28]	Lipopolysaccharide_biosynthesis
[EC:5.3.1.30]	Inositol_phosphate_metabolism
[EC:5.3.1.4]	Pentose_and_glucuronate_interconversions
[EC:5.3.1.5]	Fructose_and_mannose_metabolism	Pentose_and_glucuronate_interconversions
[EC:5.3.1.6]	Biosynthesis_of_amino_acids	Carbon_fixation_in_photosynthetic_organisms	Carbon_metabolism	Fructose_and_mannose_metabolism	Pentose_phosphate_pathway
[EC:5.3.1.8]	Amino_sugar_and_nucleotide_sugar_metabolism	Fructose_and_mannose_metabolism
[EC:5.3.1.9]	Amino_sugar_and_nucleotide_sugar_metabolism	Carbon_metabolism	Glycolysis_/_Gluconeogenesis	Pentose_phosphate_pathway	Starch_and_sucrose_metabolism
[EC:5.3.2.5]	Cysteine_and_methionine_metabolism
[EC:5.3.2.6]	Benzoate_degradation	Degradation_of_aromatic_compounds	Dioxin_degradation	Xylene_degradation
[EC:5.3.2.8]	Benzoate_degradation
[EC:5.3.3.1]	Steroid_degradation
[EC:5.3.3.10]	Degradation_of_aromatic_compounds	Tyrosine_metabolism
[EC:5.3.3.14]	Fatty_acid_biosynthesis
[EC:5.3.3.18]	Phenylalanine_metabolism
[EC:5.3.3.2]	Terpenoid_backbone_biosynthesis
[EC:5.3.3.4]	Benzoate_degradation	Degradation_of_aromatic_compounds
[EC:5.3.99.10]	Thiamine_metabolism
[EC:5.3.99.11]	Inositol_phosphate_metabolism
[EC:5.4.1.3]	Carbon_metabolism
[EC:5.4.2.10]	Amino_sugar_and_nucleotide_sugar_metabolism
[EC:5.4.2.11]	Biosynthesis_of_amino_acids	Carbon_metabolism	Glycine,_serine_and_threonine_metabolism	Glycolysis_/_Gluconeogenesis	Methane_metabolism
[EC:5.4.2.12]	Biosynthesis_of_amino_acids	Carbon_metabolism	Glycine,_serine_and_threonine_metabolism	Glycolysis_/_Gluconeogenesis	Methane_metabolism
[EC:5.4.2.2]	Amino_sugar_and_nucleotide_sugar_metabolism	Galactose_metabolism	Glycolysis_/_Gluconeogenesis	Pentose_phosphate_pathway	Purine_metabolism	Starch_and_sucrose_metabolism	Streptomycin_biosynthesis
[EC:5.4.2.6]	Glycolysis_/_Gluconeogenesis	Starch_and_sucrose_metabolism
[EC:5.4.2.7]	Pentose_phosphate_pathway	Purine_metabolism
[EC:5.4.2.8]	Amino_sugar_and_nucleotide_sugar_metabolism	Fructose_and_mannose_metabolism
[EC:5.4.2.9]	Phosphonate_and_phosphinate_metabolism
[EC:5.4.3.2]	Lysine_degradation
[EC:5.4.3.3]	Lysine_degradation
[EC:5.4.3.5]	D-Arginine_and_D-ornithine_metabolism
[EC:5.4.3.8]	Porphyrin_and_chlorophyll_metabolism
[EC:5.4.4.2]	Biosynthesis_of_siderophore_group_nonribosomal_peptides	Ubiquinone_and_other_terpenoid-quinone_biosynthesis
[EC:5.4.99.1]	C5-Branched_dibasic_acid_metabolism
[EC:5.4.99.15]	Starch_and_sucrose_metabolism
[EC:5.4.99.18]	Purine_metabolism
[EC:5.4.99.2]	Carbon_fixation_pathways_in_prokaryotes	Carbon_metabolism	Glyoxylate_and_dicarboxylate_metabolism	Propanoate_metabolism	Valine,_leucine_and_isoleucine_degradation
[EC:5.4.99.5]	Biosynthesis_of_amino_acids	Phenylalanine,_tyrosine_and_tryptophan_biosynthesis
[EC:5.4.99.58]	Lysine_biosynthesis
[EC:5.4.99.62]	ABC_transporters
[EC:5.4.99.9]	Galactose_metabolism
[EC:5.5.1.1]	Benzoate_degradation	Chlorocyclohexane_and_chlorobenzene_degradation	Degradation_of_aromatic_compounds	Fluorobenzoate_degradation	Toluene_degradation
[EC:5.5.1.18]	Carotenoid_biosynthesis
[EC:5.5.1.19]	Carotenoid_biosynthesis
[EC:5.5.1.2]	Benzoate_degradation	Degradation_of_aromatic_compounds
[EC:5.5.1.4]	Inositol_phosphate_metabolism	Streptomycin_biosynthesis
[EC:5.99.1.4]	Degradation_of_aromatic_compounds	Naphthalene_degradation
[EC:6.1.1.1]	Aminoacyl-tRNA_biosynthesis
[EC:6.1.1.10]	Aminoacyl-tRNA_biosynthesis	Selenocompound_metabolism
[EC:6.1.1.11]	Aminoacyl-tRNA_biosynthesis
[EC:6.1.1.12]	Aminoacyl-tRNA_biosynthesis
[EC:6.1.1.13]	D-Alanine_metabolism	Staphylococcus_aureus_infection	Two-component_system
[EC:6.1.1.14]	Aminoacyl-tRNA_biosynthesis
[EC:6.1.1.15]	Aminoacyl-tRNA_biosynthesis
[EC:6.1.1.16]	Aminoacyl-tRNA_biosynthesis
[EC:6.1.1.17]	Aminoacyl-tRNA_biosynthesis	Porphyrin_and_chlorophyll_metabolism
[EC:6.1.1.18]	Aminoacyl-tRNA_biosynthesis
[EC:6.1.1.19]	Aminoacyl-tRNA_biosynthesis
[EC:6.1.1.2]	Aminoacyl-tRNA_biosynthesis
[EC:6.1.1.20]	Aminoacyl-tRNA_biosynthesis
[EC:6.1.1.21]	Aminoacyl-tRNA_biosynthesis
[EC:6.1.1.22]	Aminoacyl-tRNA_biosynthesis
[EC:6.1.1.23]	Aminoacyl-tRNA_biosynthesis
[EC:6.1.1.24]	Aminoacyl-tRNA_biosynthesis
[EC:6.1.1.3]	Aminoacyl-tRNA_biosynthesis
[EC:6.1.1.4]	Aminoacyl-tRNA_biosynthesis
[EC:6.1.1.5]	Aminoacyl-tRNA_biosynthesis
[EC:6.1.1.6]	Aminoacyl-tRNA_biosynthesis
[EC:6.1.1.7]	Aminoacyl-tRNA_biosynthesis
[EC:6.1.1.9]	Aminoacyl-tRNA_biosynthesis
[EC:6.1.2.1]	Two-component_system	Vancomycin_resistance
[EC:6.2.1.1]	Carbon_fixation_pathways_in_prokaryotes	Carbon_metabolism	Glycolysis_/_Gluconeogenesis	Methane_metabolism	Propanoate_metabolism	Pyruvate_metabolism
[EC:6.2.1.12]	Phenylalanine_metabolism	Ubiquinone_and_other_terpenoid-quinone_biosynthesis
[EC:6.2.1.13]	Glycolysis_/_Gluconeogenesis	Propanoate_metabolism	Pyruvate_metabolism
[EC:6.2.1.14]	Biotin_metabolism
[EC:6.2.1.16]	Butanoate_metabolism	Valine,_leucine_and_isoleucine_degradation
[EC:6.2.1.17]	Propanoate_metabolism
[EC:6.2.1.25]	Aminobenzoate_degradation	Benzoate_degradation
[EC:6.2.1.26]	Ubiquinone_and_other_terpenoid-quinone_biosynthesis
[EC:6.2.1.3]	Fatty_acid_biosynthesis	Fatty_acid_degradation	Fatty_acid_metabolism
[EC:6.2.1.30]	Phenylalanine_metabolism
[EC:6.2.1.31]	Furfural_degradation
[EC:6.2.1.32]	Aminobenzoate_degradation
[EC:6.2.1.5]	C5-Branched_dibasic_acid_metabolism	Carbon_fixation_pathways_in_prokaryotes	Carbon_metabolism	Citrate_cycle_(TCA_cycle)	Propanoate_metabolism
[EC:6.3.1.1]	Alanine,_aspartate_and_glutamate_metabolism	Biosynthesis_of_amino_acids	Cyanoamino_acid_metabolism
[EC:6.3.1.10]	Porphyrin_and_chlorophyll_metabolism
[EC:6.3.1.11]	Arginine_and_proline_metabolism
[EC:6.3.1.2]	Alanine,_aspartate_and_glutamate_metabolism	Arginine_and_proline_metabolism	Biosynthesis_of_amino_acids	Glyoxylate_and_dicarboxylate_metabolism	Nitrogen_metabolism	Two-component_system
[EC:6.3.1.5]	Nicotinate_and_nicotinamide_metabolism
[EC:6.3.1.8]	Glutathione_metabolism
[EC:6.3.2.1]	beta-Alanine_metabolism	Pantothenate_and_CoA_biosynthesis
[EC:6.3.2.10]	Lysine_biosynthesis	Peptidoglycan_biosynthesis	Vancomycin_resistance
[EC:6.3.2.13]	Lysine_biosynthesis	Peptidoglycan_biosynthesis
[EC:6.3.2.19]	Salmonella_infection
[EC:6.3.2.2]	Glutathione_metabolism
[EC:6.3.2.3]	Glutathione_metabolism
[EC:6.3.2.35]	Two-component_system	Vancomycin_resistance
[EC:6.3.2.38]	Lysine_degradation
[EC:6.3.2.39]	Lysine_degradation
[EC:6.3.2.4]	D-Alanine_metabolism	Peptidoglycan_biosynthesis	Vancomycin_resistance
[EC:6.3.2.5]	Pantothenate_and_CoA_biosynthesis
[EC:6.3.2.6]	Purine_metabolism
[EC:6.3.2.7]	Peptidoglycan_biosynthesis
[EC:6.3.2.8]	D-Glutamine_and_D-glutamate_metabolism	Peptidoglycan_biosynthesis
[EC:6.3.2.9]	D-Glutamine_and_D-glutamate_metabolism	Peptidoglycan_biosynthesis
[EC:6.3.3.1]	Purine_metabolism
[EC:6.3.3.2]	One_carbon_pool_by_folate
[EC:6.3.3.3]	Biotin_metabolism
[EC:6.3.4.13]	Purine_metabolism
[EC:6.3.4.15]	Biotin_metabolism
[EC:6.3.4.18]	Purine_metabolism
[EC:6.3.4.2]	Pyrimidine_metabolism
[EC:6.3.4.20]	Folate_biosynthesis
[EC:6.3.4.21]	Nicotinate_and_nicotinamide_metabolism
[EC:6.3.4.3]	Carbon_fixation_pathways_in_prokaryotes	Carbon_metabolism	One_carbon_pool_by_folate
[EC:6.3.4.4]	Alanine,_aspartate_and_glutamate_metabolism	Purine_metabolism
[EC:6.3.4.5]	Alanine,_aspartate_and_glutamate_metabolism	Arginine_and_proline_metabolism	Biosynthesis_of_amino_acids
[EC:6.3.4.6]	Arginine_and_proline_metabolism
[EC:6.3.5.1]	Nicotinate_and_nicotinamide_metabolism
[EC:6.3.5.10]	Porphyrin_and_chlorophyll_metabolism
[EC:6.3.5.2]	Purine_metabolism
[EC:6.3.5.3]	Purine_metabolism
[EC:6.3.5.4]	Alanine,_aspartate_and_glutamate_metabolism
[EC:6.3.5.5]	Alanine,_aspartate_and_glutamate_metabolism	Pyrimidine_metabolism
[EC:6.4.1.1]	Biosynthesis_of_amino_acids	Carbon_fixation_pathways_in_prokaryotes	Carbon_metabolism	Citrate_cycle_(TCA_cycle)	Pyruvate_metabolism
[EC:6.4.1.2]	Carbon_fixation_pathways_in_prokaryotes	Carbon_metabolism	Fatty_acid_biosynthesis	Fatty_acid_metabolism	Propanoate_metabolism	Pyruvate_metabolism	Tetracycline_biosynthesis
[EC:6.4.1.3]	Glyoxylate_and_dicarboxylate_metabolism	Propanoate_metabolism	Valine,_leucine_and_isoleucine_degradation
[EC:6.4.1.4]	Valine,_leucine_and_isoleucine_degradation
[EC:6.4.1.5]	Geraniol_degradation
[EC:6.5.1.1]	Non-homologous_end-joining
[EC:6.5.1.2]	Base_excision_repair	DNA_replication	Mismatch_repair	Nucleotide_excision_repair
[EC:6.6.1.1]	Porphyrin_and_chlorophyll_metabolism
[EC:6.6.1.2]	Porphyrin_and_chlorophyll_metabolism
