# Supplementary material for: Variable habitat conditions drive species covariation in the human microbiota
Source: PLoS Comput Biol. 2017 Apr 27;13(4):e1005435. doi: 10.1371/journal.pcbi.1005435 (PMC5407567; doi:10.1371/journal.pcbi.1005435)
Supplement: S1 Code — (ZIP) [file pcbi.1005435.s011.zip › code/hmp_top_species_counts.dat]

project	environment	Streptococcus_pneumoniae	Bacteroides_vulgatus	Bacteroides_fragilis	Bacillus_cereus	Clostridium_botulinum	Fusobacterium_nucleatum	Haemophilus_influenzae	Streptococcus_pyogenes	Escherichia_coli	Enterococcus_faecalis	Clostridium_difficile	Veillonella_parvula	Streptococcus_suis	Bacteroides_thetaiotaomicron	Bifidobacterium_longum	Prevotella_melaninogenica	Staphylococcus_aureus	Streptococcus_agalactiae	Fibrobacter_succinogenes	Clostridium_perfringens	Desulfitobacterium_hafniense	Streptococcus_mitis	Lactococcus_lactis	Listeria_monocytogenes	Neisseria_meningitidis	Enterococcus_faecium	Parabacteroides_distasonis	Bacillus_thuringiensis	Bacillus_subtilis	Salmonella_enterica	Streptococcus_sanguinis	Clostridium_beijerinckii	Streptococcus_thermophilus	Eubacterium_rectale	Actinobacillus_pleuropneumoniae	Streptococcus_mutans	Flavobacterium_johnsoniae	Streptococcus_gordonii	Prevotella_ruminicola	Rhodopseudomonas_palustris	Clostridium_saccharolyticum	Porphyromonas_gingivalis	Propionibacterium_acnes	Alkaliphilus_metalliredigens	Finegoldia_magna	Leptotrichia_buccalis	Clostridium_thermocellum	Clostridium_phytofermentans
385_4472090.3	human-gut	13998	3544604	3435750	26948	37929	13014	13891	11118	20058	13508	32380	7129	11751	3324737	16079	137847	7860	5163	20174	19606	22747	3668	7603	9024	6191	13798	1191264	11916	10522	8725	2826	19763	3179	169681	6385	2886	98411	2971	225631	9956	48721	138916	2407	12243	5419	3224	19286	44303
385_4472091.3	human-gut	13803	2752158	3796409	27304	34401	15350	8949	11547	26829	12799	29450	30381	9077	3714207	13182	129667	7343	4548	18707	18629	24100	3336	7479	8775	6013	11481	1035005	11772	9664	9568	2733	16903	3299	150303	6132	3331	99220	2698	198716	10816	36388	140257	2633	12270	5791	4498	17466	30292
385_4472092.3	human-gut	14581	2955827	4087471	29451	36789	15935	9660	12215	28115	13100	32780	32901	9656	3993803	14700	139450	8327	5339	20223	20336	25877	4153	7959	9168	6457	12631	1114370	12193	10855	10651	3333	18852	3748	160394	6445	3598	105933	2861	213132	11711	38870	151276	2795	13824	6097	4723	19368	35597
385_4472093.3	human-gut	13456	2819909	3896186	28055	36308	15530	9296	11630	27407	12385	33233	31427	9498	3815415	13578	133423	7754	5023	18803	19100	24210	3592	7329	9181	6299	12027	1065039	12266	10646	10167	3148	18736	3454	153793	6438	3356	102304	2929	205932	10447	37209	144482	2600	11915	5603	3773	17813	30944
385_4472094.3	human-gut	13757	2841638	3929361	29045	36412	16349	9302	11733	27057	12762	31546	30977	9791	3793045	13509	138853	8201	4991	19060	19615	24741	4033	7648	9701	6271	11958	1068857	12332	10617	10147	2804	19053	3491	152444	6561	3362	102398	3156	211662	11031	36962	149857	2590	12012	5572	3863	18596	33647
385_4472095.3	human-gut	42451	2504935	1828111	87610	175043	47349	13730	53715	35425	61587	209837	21882	44000	1510405	53776	177506	23815	18903	32172	90458	110028	14011	23963	34020	10434	55226	895833	37354	34498	19243	9888	101086	12308	897920	11764	14475	68077	10322	205615	19380	339521	138927	7325	60631	28073	17866	124991	312876
385_4472096.3	human-gut	39816	2397132	1745010	83196	166662	43529	12518	51466	34633	60079	204910	21561	43051	1455682	48646	167325	22753	18467	30568	87415	105145	13631	23851	33200	9739	53275	861663	34445	30287	18211	9670	96282	12095	872676	11384	13884	64669	9819	194482	19656	325747	131889	6774	57698	28246	17537	125070	303458
385_4472097.3	human-gut	41812	2425137	1864993	84064	166795	45909	13407	51944	35200	59797	207052	21059	43250	1470544	51315	170223	23250	18464	31337	88709	105385	13399	23795	33410	10136	53938	871848	36400	30966	18347	9661	98498	12142	883419	11532	13953	65921	9950	196933	19470	329935	133518	7062	58259	27922	17175	128911	307077
385_4472098.3	human-gut	41103	2462346	1801135	85344	170777	45126	13749	53583	36171	61763	209003	21857	43477	1503987	53422	174565	23470	19116	29130	89598	109182	13752	23910	33228	10588	55274	891480	36218	31758	18750	9983	99940	11878	902827	11315	14293	67669	9184	202419	20170	338742	138141	7121	59926	28371	17636	124444	313806
385_4472099.3	human-gut	42645	2021709	1556440	81166	153056	42431	13473	49775	69480	60728	211383	22074	38734	1374022	58059	154028	21679	18275	30732	87332	106555	13373	23386	34223	9194	55953	770376	35063	32768	24330	10400	99779	12689	1232962	11279	13267	54642	9885	176790	17859	368058	107230	6392	58553	26559	16668	110300	322489
385_4472100.3	human-gut	13204	3175744	3178571	25074	33982	11395	12596	10497	18072	12637	30663	7113	11303	3138083	15486	125981	7400	4787	18633	18272	21842	4039	7124	8509	5581	12893	1119580	10856	8124	8047	2557	19381	3018	163796	5938	2765	93326	2529	206763	9233	47782	129884	2184	10883	5733	2762	18251	46426
385_4472101.3	human-gut	13155	3202755	3215052	25134	36137	12251	12815	10657	18766	13361	31807	7051	11411	3179353	15150	127360	7711	5042	18488	19039	22090	3499	7046	7958	5598	12692	1137157	11085	9413	8281	2774	18446	2896	168362	6146	2822	93309	2533	208957	9446	41953	130710	2153	12125	5192	3168	17006	47680
385_4472102.3	human-gut	46340	2166183	1674916	89311	179111	45756	14306	53335	74674	65718	229264	24371	41703	1480488	62766	166898	23561	20408	33261	93666	119061	14623	26346	36366	9925	60150	828778	38869	32167	26480	11256	108647	14016	1326192	12122	14465	58870	10730	190753	21601	398136	116736	6827	63716	28611	17947	119995	347859
385_4472103.3	human-gut	48110	2268923	1757096	93961	189878	50977	16049	56630	79731	68924	240071	26998	44002	1555718	67063	176513	24722	20626	35651	101271	124475	15213	27440	38950	10840	63421	873504	40321	37202	28567	11492	114130	16358	1393053	12497	15180	62179	11458	199825	22006	418194	122340	7475	66775	30841	18957	126778	365614
385_4472104.3	human-gut	12539	3074769	3081552	24006	34634	12068	13302	10410	18213	12861	30450	6317	10895	3032980	15354	122191	7130	4700	18259	18042	21200	3871	6766	8214	5634	11800	1087962	10734	8058	7828	2563	17511	2736	159315	5524	2721	90591	2537	202630	9121	46693	127098	2266	11436	4808	3024	16343	42209
385_4472105.3	human-gut	47379	2237842	1821872	91661	179728	49365	15211	55401	77762	66624	235237	25010	42892	1524691	64446	171680	24917	20692	34257	98638	117774	14989	26455	38121	10226	61584	852801	38729	33516	27511	11596	111209	14413	1368721	12378	14717	60319	11115	196439	21309	408358	119612	7131	65341	29888	18723	129402	358762
385_4472106.3	human-vaginal	30746	22062	23579	24568	18934	24361	4663	22147	10255	28697	27391	9243	15199	13457	1187280	58548	11779	20071	4048	13531	11669	7232	18051	15572	2547	18154	10291	7884	7285	7231	5177	10283	5534	18022	2503	8272	3363	4906	30511	5119	8207	6641	17250	11699	27109	14054	10687	7382
385_4472107.3	human-vaginal	27059	20742	20820	20988	16834	21604	3932	19819	8719	25324	24394	8498	14071	12985	984400	52361	10353	17686	3645	12116	10118	6139	15493	13473	2206	15205	9229	6836	7206	6174	4782	9430	4643	16288	2244	7277	2705	4243	27193	4531	7124	4816	16027	10199	23960	12680	9558	6444
385_4472108.3	human-oral	339864	136784	172508	59551	91970	1927452	2186998	50004	75824	36954	71123	456581	44178	126102	20095	460987	22965	40377	47514	47133	35598	121146	24322	25771	1720550	19230	119062	27304	22260	42329	71734	38931	77411	68545	293537	36204	151149	65899	140048	19025	104822	152841	17739	35402	28462	202207	30366	59892
385_4472109.3	human-oral	340802	140142	179761	60511	92067	1888840	2199440	49866	78631	36482	71077	453085	44969	130920	20623	464601	23218	40261	47635	46730	36129	115773	24098	26225	1786969	19744	122678	27608	24099	42591	71949	39360	76594	69390	293397	35828	153508	66229	143677	19799	106381	159353	19361	34862	30773	198617	30173	60698
385_4472110.3	human-oral	2107547	11999	14034	11672	8848	62791	493053	54701	12954	17179	5494	103693	72993	9551	2046	9513	6728	86157	37988	4696	3954	844019	13752	6162	11932	8574	13012	4744	3758	6946	186597	2950	58920	3448	55118	33793	8501	182903	3505	2674	2212	21679	2053	2088	4030	12550	2469	1452
385_4472111.3	human-oral	2171835	13361	14895	12126	8721	66450	510111	56628	13606	17624	5442	98962	76699	10085	1935	9727	8098	90138	39348	5035	3956	872730	14602	6650	12313	9034	13144	4882	5087	7226	193209	3083	57934	3238	56582	35071	9541	188951	3960	2724	2336	22441	2164	2211	3822	13173	2179	1679
385_4472112.3	human-oral	323256	23743	30046	26672	18222	111143	309483	31288	28131	17305	12756	91024	35047	22658	50666	21757	11443	33044	28727	9364	10588	125566	15398	12136	137943	8938	19585	11941	12371	16256	279299	9013	34473	4703	45020	34040	88030	142634	10253	17192	4554	16836	113140	6417	4657	68931	5886	4255
385_4472113.3	human-oral	258335	18951	25287	21497	14844	89425	248093	24807	22260	13789	9711	79086	27936	17795	40370	17085	9414	27005	22349	7883	8288	100105	11840	9583	107192	7306	16187	9370	11146	12659	224225	6045	27845	3444	35949	27095	69370	114174	7385	13514	3184	13763	87553	4944	3671	55747	4701	4213
385_4472114.3	human-oral	1594419	23617	17753	35711	20517	94977	1716582	86840	62273	40762	19547	72490	95789	12056	32861	13685	22015	78623	69423	13111	10396	658414	28986	19743	537955	22691	11923	16090	17479	35913	643892	9016	96440	6586	241522	77396	36026	358198	5687	17056	5532	12367	75034	6615	11423	24136	5410	4647
385_4472115.3	human-oral	1506842	21677	15979	31507	18709	91627	1599698	81920	55514	37515	18247	74204	88421	10883	24574	12497	20053	73371	65254	12283	9221	617648	27008	18608	460694	21857	11852	14307	14967	32450	600453	7957	90006	5463	224779	71980	33665	336106	5952	13476	4891	11579	55080	6510	11071	22840	4552	4075
385_4472116.3	human-gut	28965	3453592	3588171	60955	109577	28964	40589	23376	36523	31975	102441	25689	15658	5829443	26738	157649	15340	11085	24847	56254	68936	7541	18270	21251	11705	36537	1583731	27095	25569	23525	7713	69195	8327	751993	13029	8451	101773	6225	255443	17618	242872	154163	4920	39532	12853	9262	65515	226554
385_4472117.3	human-gut	29674	3464150	3605835	61160	115966	29168	39885	23552	37182	32107	101868	26337	16501	5849089	27556	158473	15322	11310	25001	57999	68549	7956	17959	20549	11656	35665	1595277	26531	22933	23407	7680	71008	9115	754962	13369	8340	102977	6274	257592	17433	245451	155080	4879	39360	13065	11186	65956	226077
385_4472118.3	human-oral	415386	13595	12909	9795	10698	163331	235573	18710	8266	9627	9617	64654	18719	9602	1813	42815	6992	19777	17808	5011	3891	161204	6786	4948	122226	5085	8254	4823	4534	4345	39746	3413	20126	5423	33908	10928	6280	37440	10660	1925	5107	12701	2221	2915	5098	27032	2850	3197
385_4472119.3	human-oral	425685	13886	13246	10028	10559	164531	233657	19376	8061	9749	9655	66039	19201	9645	1576	43623	7177	20463	18278	5208	3811	163838	6489	5104	128433	5327	8612	4662	4454	4517	41063	3439	21791	4978	35506	10939	5479	38238	11522	1922	5271	12822	2250	3898	5246	24924	2400	3367
385_4472120.3	human-oral	4208029	20161	17551	24698	13809	14026	2533947	113066	56863	40573	17006	14370	97229	11273	2785	15245	18880	131125	62506	9352	4424	1798709	28224	13669	51109	22972	9405	11627	10432	31646	267869	7082	114584	4919	563637	67768	8580	244142	7907	5780	4826	8346	2113	4171	12326	6700	3973	2047
385_4472121.3	human-oral	4494731	26365	20628	26638	14847	16299	2840831	120047	63432	43491	18250	17111	114722	13581	3140	18276	20690	138506	66935	10636	4957	1936164	30251	14617	57313	24656	11698	12388	11932	35416	284224	7593	124699	5346	639172	69781	9026	257782	9616	6680	5358	10918	2418	4472	13430	7484	4267	2500
385_4472122.3	human-oral	402155	27702	38089	21026	22332	495909	1274175	37040	46511	19784	24269	80402	38383	26055	12525	52710	10984	36913	26068	12101	9480	150501	12980	10278	331115	10901	25625	9276	10072	27652	260258	9854	34051	7444	246419	31584	54884	132907	22895	9827	6548	31848	27483	9812	10223	42771	6608	7128
385_4472123.3	human-oral	490443	47625	53153	27805	26677	542388	1529686	46047	59687	24528	28543	92921	49133	36566	20535	75523	13583	44491	33466	14644	11988	181589	16351	12972	505326	12909	38011	12245	11746	35046	317237	12394	39688	9647	305063	38637	69817	163751	33906	14320	8928	46786	46371	11774	12551	49218	8266	8074
385_4472124.3	human-gut	18130	3256544	4257868	43987	49823	21349	12885	11133	37263	18487	39910	15251	9881	4924545	16898	339036	10747	6201	25816	29686	32674	6332	11138	14698	12517	16212	2871117	18207	17120	20289	4474	26014	4737	107136	10032	5230	151099	3721	437382	20104	43291	319746	4087	18022	7153	5205	29386	36575
385_4472125.3	human-gut	18277	3091332	4037563	43128	49632	21385	12949	11128	35703	17894	41784	13950	9387	4589140	16011	322001	11092	6100	27438	28672	30394	5980	10766	14953	11945	15814	2687163	17487	16243	19546	4028	23495	4481	83390	9756	4958	143617	3490	412884	18269	40290	309432	4298	16036	7492	5363	26594	33601
385_4472126.3	human-oral	283846	139558	175269	59428	83297	762899	195201	38758	30542	29125	71769	270903	36781	99750	39545	799289	22161	31354	31013	46902	47391	104322	24232	23382	99764	18256	102326	26288	25157	16907	145433	46149	31605	68791	34988	38967	60936	124084	220372	16658	91440	93140	50573	34582	24310	753231	34152	51482
385_4472127.3	human-oral	283116	141501	183198	59838	86421	752233	185853	38722	30860	29636	72146	268727	36705	123362	40925	804252	21588	31434	30937	45540	47678	98599	23466	23901	99452	17779	110256	26781	24586	17172	145598	45810	31450	71098	34431	38828	60419	123693	222502	18339	91028	99928	54030	34198	23681	738953	34005	51822
385_4472128.3	human-gut	40384	2721370	3002815	110883	176278	59568	25430	43065	59756	62107	165168	32058	29474	2806742	41971	319800	28842	18090	42533	92883	124824	10783	31044	44340	21246	46806	1788144	46216	45912	32135	12043	90161	14022	553520	17636	15839	160457	9655	393585	52837	248673	314975	11098	64280	25955	18570	119224	212768
385_4472129.3	human-gut	33982	2263086	2529744	92528	151346	48936	21726	36435	50698	50502	138288	28999	24914	2361654	36964	271826	24628	15407	35859	78010	104965	7942	25684	36672	18133	38880	1505137	39081	37640	27632	10131	76533	11713	463449	15050	13373	137154	9098	334926	46085	209213	270199	9427	54989	22698	15423	101102	179964
385_4472130.3	human-gut	18411	2380443	5313300	41506	53898	19104	10066	12428	28020	18886	54851	7125	7742	8099305	15022	161263	9677	6213	25305	28667	49477	4070	11542	16067	6201	15640	1051696	15140	14951	13390	3644	28834	3566	165348	6535	4279	127931	3378	261454	14965	55320	185326	4836	17813	7811	5631	31368	55382
385_4472131.3	human-gut	18854	2386506	5288110	41409	52271	18313	10098	12455	28095	18629	55438	6526	7760	8119855	14256	161423	9498	6124	25323	27476	50130	5368	11682	16103	6040	15695	1054293	15699	15041	12813	3497	27474	3934	171831	6560	4185	127676	3430	260819	14289	56485	184309	4514	17682	7814	5809	29877	52270
385_4472132.3	human-gut	8314	167669	162174	6064	8826	2140	10720	2244	8268935	3012	6538	846	1258	148623	3096	9399	8055	1250	1805	4122	5590	584	1632	2079	1118	5090	56238	7454	2583	665138	745	3921	813	33094	2966	682	5116	575	14798	2643	11052	9585	580	2517	1075	732	5424	11867
385_4472133.3	human-gut	8554	168919	158777	6052	8255	2384	11128	2156	8423388	3066	6645	980	1251	148460	2955	9919	8364	1335	1812	4045	5745	588	1658	2154	1096	5055	55944	7544	3259	680899	790	3968	816	34521	3010	615	5085	500	14932	2647	9852	9686	671	3172	1240	821	5648	10607
385_4472134.3	human-vaginal	10818	49311	52580	10910	14529	40016	3976	8428	4924	12937	15167	9645	7174	33414	212170	273400	6288	9135	2475	9238	6713	1633	5443	6688	1359	8356	20544	4557	4283	3537	2082	7624	2617	6831	2190	3548	4698	2097	76016	2678	5049	16232	3895	5664	10181	28513	5531	5313
385_4472135.3	human-vaginal	12234	54764	57301	12493	16348	42412	4135	9333	5688	14580	17328	10742	7799	37311	234185	303229	7194	9974	2921	10436	7608	1898	6027	7380	1547	9485	22988	5327	4778	4001	2379	8093	2850	7852	2416	4082	4973	2479	84593	2872	5810	18712	4380	5991	11458	31548	6578	5913
385_4472136.3	human-gut	47471	2740803	2745473	105092	173202	53285	19305	46585	43887	68377	199722	26513	30942	2498563	62065	188663	30948	23033	43335	93778	108392	12867	30306	40575	13081	63157	1209461	45642	39750	21892	12639	94203	17184	536921	15324	16138	120864	10417	259986	27314	243602	254120	9364	56331	31077	15384	120928	210201
385_4472137.3	human-gut	58712	3514455	3508089	135023	219795	64828	24609	59215	57007	87004	258063	34210	39490	3193432	78806	241547	38256	29823	55517	119723	137677	16159	38355	52269	16364	80757	1533801	58161	54565	28103	15463	119839	21235	683437	19593	20251	152990	13356	329746	35374	263223	322454	11880	71436	39365	18956	154594	265567
385_4472138.3	human-gut	20848	4041142	3645134	47614	58147	23407	12527	15722	31101	21085	51740	10912	12067	3094709	23727	277549	11828	7242	29705	35375	43604	4781	13484	17384	8359	17479	2115571	20223	16720	15939	5428	31455	6455	270720	11043	6699	136451	3804	404646	20588	64282	262099	5489	20429	10873	7349	40450	56019
385_4472139.3	human-gut	19268	3827303	3440067	45473	55716	22419	12134	15142	29568	19714	48937	10848	11141	3733101	21510	261674	11303	6947	28009	32666	41969	4634	12757	17401	8041	16286	2008477	19601	15584	14816	4984	30339	6374	262142	10261	6091	129526	3779	383118	18413	60668	248379	4873	19115	9622	5641	38208	52928
385_4472140.3	human-gut	23467	3172083	3345557	54208	91303	27493	38881	22368	34366	30256	78772	14759	16855	3447029	24135	185959	14033	9481	30284	51859	61858	5800	14561	19528	8752	23120	1065794	21932	19535	15912	6433	48941	7408	334662	12756	8036	91852	4831	251414	21050	115834	186022	5216	29118	14238	9243	61723	112621
385_4472141.3	human-gut	26860	3519791	3768704	61632	104760	32043	44513	26101	39372	34454	93669	17035	18664	3884318	29406	210189	16076	11051	34544	59104	72297	6528	16701	22015	10235	27653	1207031	25662	22917	18400	6770	54264	8846	382168	14031	9042	105284	5521	285731	24555	134676	211853	6055	33687	16275	10496	68622	129522
385_4472142.3	human-gut	50204	2576989	2702824	119621	201689	56628	22028	51967	78077	75862	227734	40744	35609	2595026	178398	125813	29982	22725	39461	113048	142118	13274	39158	46297	13360	69894	975419	48707	48523	27020	15339	109850	22071	678157	16690	20068	98404	12740	209210	36450	285398	172097	10914	73233	32942	20303	162206	246932
385_4472143.3	human-gut	48576	2465552	2590178	113957	187996	54321	21060	50307	75119	72672	218149	38616	33811	2489000	172573	121438	28622	22762	37815	107898	130732	12974	36831	45155	13048	68930	932549	45805	46894	26060	14998	104855	21413	647876	15533	18676	92698	12482	200626	34481	227554	164479	10854	74537	31402	19434	155577	237601
385_4472144.3	human-oral	2336340	11307	10381	22941	10547	54362	318044	68918	10536	16459	8962	59687	68369	6624	1488	58214	15023	67379	42068	6495	4899	931996	20816	10719	9904	7747	4081	10759	9864	5528	154716	4414	70762	4469	54325	37597	6159	142207	10470	1995	3535	3502	1407	3165	6375	19598	2757	1926
385_4472145.3	human-oral	2294786	11109	9855	22619	11209	53343	308233	67367	9810	16096	8155	63195	63752	5543	1588	57077	14665	65106	41673	6623	4824	912026	21141	10603	9846	7867	3822	10412	9806	5203	152590	4575	69742	4808	52402	36733	4981	139325	10977	1911	2768	3419	1494	3157	6275	19182	2453	1892
385_4472146.3	human-oral	1588898	268917	329672	150610	198848	2626435	3260439	251423	126721	118509	175155	1875059	241883	236130	77880	1678975	73905	185407	530248	98322	94400	505085	93014	72162	1594319	67255	220993	68495	69142	70772	563825	85182	313801	134191	429599	163419	131935	548466	324019	40104	171126	281487	84685	69404	69659	256111	64724	107649
385_4472147.3	human-oral	1507512	248965	306661	141341	187189	2537473	3083081	236269	117310	112364	167571	1781443	226291	215798	66089	1589170	67853	175473	499012	91984	90782	473352	83707	65144	1426331	60835	198379	64108	66049	65436	528853	80712	295634	126151	403878	152701	122809	515233	302450	37075	160385	248972	69668	65045	67404	248292	63815	100701
385_4472148.3	human-oral	1455549	105546	133487	105582	121068	1198876	2523275	139679	99091	82663	81871	2325880	146800	94535	40722	302985	49169	119515	136682	61528	71786	535401	57223	47535	953914	45143	104979	45371	45998	58745	799970	57853	135389	55139	330734	126057	103953	643335	77684	30800	76436	149421	67814	43428	32053	507583	41651	45671
385_4472149.3	human-oral	1452117	104315	130750	102640	120117	1196284	2516871	138769	98413	81868	79028	2325424	144007	93421	39328	299361	48980	121303	136330	61201	71162	535141	57064	47248	944814	43473	103616	45408	50055	58608	795444	57426	134423	56293	329583	126060	102270	638739	77354	30766	76552	148440	67067	43464	32580	505236	40407	46189
385_4472150.3	human-skin	162	47	33	169	72	24	41	40	150	87	44	20	36	37	137	0	14383	47	20	38	40	76	50	97	28	69	10	63	46	54	39	33	67	10	26	20	2	35	7	74	12	7	18620	30	61	6	21	19
385_4472151.3	human-skin	148	30	41	134	66	20	49	32	245	70	38	20	34	28	123	15	14304	31	22	34	31	45	45	67	26	63	14	64	44	60	47	41	75	12	19	22	7	47	10	93	10	6	20187	26	38	9	16	20
385_4472152.3	human-gut	8948	2435756	4021319	21583	27760	9385	7848	5967	35246	7831	20423	12427	5151	5582123	17861	116888	4320	3554	13493	12944	18207	2479	5326	5928	6606	7766	588399	8713	9784	14272	2563	12236	3506	30391	6416	2512	90239	1334	201716	9067	29180	76012	2414	7645	3696	3065	12218	22125
385_4472153.3	human-gut	8759	2446369	4038041	21149	26397	9685	7780	5890	35105	7738	19462	12338	4912	5638957	16753	116785	4377	3405	13214	12483	18125	2479	5278	6145	6196	7731	549021	8215	8186	14170	2333	11126	3268	29602	6394	2420	90534	1383	202684	8680	32651	75308	2289	7393	3722	2541	13006	19826
385_4472154.3	human-oral	1146810	70616	72992	21745	17795	21871	280880	37625	11322	25307	31119	13882	39208	63297	3690	12777	18917	52806	20989	8919	8311	474392	13713	10933	59139	15836	40603	10321	9784	5742	77520	7427	37264	52359	47754	20194	7965	66433	9670	2519	18007	11932	1833	5248	11914	6879	8411	16881
385_4472155.3	human-oral	1081747	66105	66288	21876	17794	21722	269646	36343	10420	24140	31494	11682	39223	58093	3151	11914	18174	50733	20028	9220	7413	449474	12677	10724	51475	15506	24794	10163	9476	5138	73301	6964	34210	47101	45733	19305	7848	62335	9100	2367	15706	11440	1600	5014	11087	5898	7820	15912
385_4472156.3	human-oral	300916	35866	51767	27314	28976	260671	1132246	25254	52981	17470	21390	232470	28931	35281	17024	80892	11499	28858	15813	15175	16567	107918	11988	10290	367964	10233	36387	11932	11755	30446	98956	15940	23577	11708	191360	44833	86783	64026	32039	12804	13361	31495	40349	11151	7897	283224	10198	10243
385_4472157.3	human-oral	298112	43448	50009	26640	28152	259281	1121154	25190	52237	16850	20418	228603	27600	35278	16323	79163	11281	28675	15819	14620	16552	114214	11832	10438	370326	9750	36394	11726	11946	30523	97378	15306	23481	12274	189984	44557	85882	63089	32147	12351	13394	31140	40285	11141	7615	279073	9157	10273
385_4472158.3	human-gut	28840	3999974	3824704	62473	106671	27231	18192	29284	34393	26700	74005	15119	15436	5508194	27439	173280	15331	11171	26884	63162	87236	6099	18803	22008	10008	22297	1107445	25928	25427	18284	6851	62785	9056	387674	12047	9247	115971	6293	287962	16862	125175	169344	4884	35205	14772	9812	108763	127088
385_4472159.3	human-gut	28645	4014022	3857447	63685	104884	28922	18212	29441	34607	26540	74466	15585	16419	5543773	27204	175013	15735	11605	24650	63772	87268	7513	18390	23668	9649	22363	1117217	26585	22822	19020	8117	63753	9264	392793	12840	9146	120036	5761	290854	17095	128194	172432	4813	35699	15403	9931	102956	128804
385_4472160.3	human-oral	1802868	271732	340611	129898	168779	3965588	2672843	234164	111833	102509	124076	979305	191458	255639	42612	1009295	59901	190603	299938	88363	68382	600850	74100	62004	2357266	54586	261984	57403	55305	59200	404513	65859	447359	84570	381613	172372	189228	410644	264029	35187	104589	388441	37231	63738	70782	350169	52338	71445
385_4472161.3	human-oral	28914	3880	5377	2652	3788	179475	48821	4024	2391	1895	2686	21818	3154	3668	556	13853	1431	3338	4976	2010	1239	11249	1367	1387	64522	970	3196	1144	707	1275	6516	1286	7057	1204	7398	2929	2712	6642	3442	551	1648	4886	351	1171	1853	9443	1154	1037
385_4472162.3	human-skin	8652	936	501	1313	801	917	7121	1236	582	1897	503	497	763	255	1115	605	2666	823	381	412	291	3045	684	834	1632	935	307	592	419	349	1387	213	649	109	822	503	136	1558	109	538	117	297	38190	323	2390	163	210	211
385_4472163.3	human-skin	8146	852	438	1227	760	966	7079	1117	550	1804	465	332	764	290	1044	322	2647	775	367	452	343	2535	614	925	1624	1015	284	561	444	357	1645	179	629	189	904	504	110	1581	242	477	98	269	35360	261	2524	195	223	130
385_4472164.3	human-gut	22702	3653993	4124734	48332	76278	51881	13342	15392	35032	24871	78930	16533	10977	4187845	31234	231851	12042	8842	29732	42683	56053	6881	13165	18788	8344	22187	1291649	21255	21606	17616	5496	47257	6366	484916	9280	6871	135526	4861	375825	17678	112516	228469	4990	27310	9841	10404	44163	116710
385_4472165.3	human-gut	22332	3616210	4085067	47607	75585	51323	14082	15564	34000	25171	78347	16732	11946	4140076	30817	230236	12210	8812	29414	41731	55735	6935	13064	18276	8686	21739	1278540	20946	20304	17524	5255	46904	6058	475396	9000	6786	132908	4758	372534	18331	111115	226614	4654	27967	10067	10011	43546	114155
385_4472166.3	human-oral	1833679	212543	267205	95853	120495	2498122	4148673	199044	118793	87511	93343	996254	163975	191582	52710	959310	46113	161226	257316	62082	54500	608285	65846	50626	1730882	44520	204314	41976	45193	69301	355378	48294	399356	57667	513049	149309	60141	340586	241266	30964	71858	308799	62459	46975	36755	233498	38305	47163
385_4472167.3	human-oral	1824464	212679	269127	95649	119765	2470914	4143630	197781	121001	86660	92093	988245	156093	192452	53873	953603	48214	157512	256233	59621	53974	605037	65870	48158	1742198	44658	206205	42246	46789	69361	354073	47881	397060	59665	510877	147808	60119	338380	241681	31688	70985	320598	65441	45781	37323	230733	36352	47130
385_4472168.3	human-oral	2013872	13819	13471	8582	6145	46582	306903	44383	8021	15498	7338	27557	52037	9189	1581	18295	7008	54042	32410	5725	2178	839076	12823	4590	35145	7316	7630	3076	2351	4988	128751	2428	53385	2180	36283	30929	3244	119039	7871	1799	1622	9832	2010	1537	4439	6718	1152	1709
385_4472169.3	human-oral	1858436	11150	11556	7888	5447	43842	279394	40893	7457	14250	6416	21984	44387	7400	1419	17270	6589	50736	30162	5473	1788	774753	12225	3789	31926	6831	7497	2816	3042	4538	125900	2403	47852	1949	33067	27669	2963	109843	7120	1729	1477	9643	1774	1229	4243	5827	1471	1086
385_4472170.3	human-oral	1629076	39627	38630	13932	12907	45389	673527	44792	17181	16353	23016	196931	50255	28531	2837	51000	9430	53180	30611	6884	8651	709120	14578	6287	14027	9430	18070	5865	6318	9736	116573	5825	58259	4116	66084	32842	10205	118872	25089	3836	3165	13271	3618	5112	6051	7483	4524	3405
385_4472171.3	human-oral	1609185	38311	38265	13318	12853	46918	676892	44874	16845	16489	22150	198436	49162	26365	2866	49943	9223	51911	30063	7270	8838	701574	14506	6758	13421	9191	18189	5805	6535	9335	115873	6527	57871	4191	64753	32755	10080	117797	24108	3696	3694	13385	2812	5101	6220	9160	4279	2718
385_4472172.3	human-skin	74	10	14	62	33	21	32	22	30	29	30	9	8	5	63	9	2303	14	4	11	20	21	15	23	22	15	6	24	28	18	8	18	9	9	10	9	11	13	6	55	6	6	5707	12	28	1	11	9
385_4472173.3	human-oral	1268318	295372	280558	105379	134710	1405760	3432057	169929	105362	91306	131576	1793763	144496	193610	60440	2512946	46194	146094	252944	69351	75552	426125	65586	54765	1117926	49225	136143	47306	48898	60410	289624	62030	377431	105179	419195	134720	44160	265684	411071	28665	107166	104382	64104	51389	47607	232467	48890	72004
385_4472174.3	human-skin	1859	881	319	2667	1211	442	471	1302	924	2402	613	169	776	174	1476	77	42834	691	176	631	502	455	890	1382	1560	1174	168	1229	1433	659	434	419	429	213	272	440	199	327	55	960	216	136	68255	396	808	127	299	215
385_4472175.3	human-skin	1864	762	288	2511	1246	447	411	1265	881	2304	628	183	732	216	1407	87	41402	665	167	547	513	442	816	1225	1561	1250	138	1146	928	632	375	480	381	214	292	442	173	370	62	1005	164	121	67697	532	973	205	322	275
385_4472176.3	human-gut	31192	2946441	3173172	71205	99241	33019	15755	30547	57830	42388	141246	14291	24060	2841076	33435	198091	20485	13556	27310	55433	66653	7602	21072	29110	10405	32260	2236060	31765	30549	22492	8367	55869	11151	1087319	10514	10427	156527	6439	278530	23687	124771	362586	7204	35591	16229	11468	69690	110404
385_4472177.3	human-gut	31515	3029915	3296817	72688	102287	33567	17144	31692	60105	45732	147073	15491	25024	3829710	36759	207850	20918	13984	28801	57049	69891	8141	21721	29538	10829	33629	2327954	32733	28632	24059	8913	59099	11216	1100765	11254	11108	165723	6633	293340	25405	106365	385768	8028	36625	17228	12086	73432	115064
385_4472178.3	human-oral	291185	74953	126987	47457	56903	1087375	310262	32062	50443	22522	42281	103378	31536	82608	39544	144150	17378	32342	24601	30590	29260	97314	16827	18750	842964	14022	86295	21476	18665	28995	145605	25496	26965	28200	80567	43026	219468	93555	58309	26433	29783	99861	68552	23342	14272	208210	20415	24430
385_4472179.3	human-oral	257178	77047	102014	39597	49198	987161	273096	28027	42719	19256	36548	90228	27455	70440	29331	123130	14643	28312	21320	26354	23901	85385	14954	15820	671814	12144	71315	18001	17795	22732	127447	22159	23596	24312	67653	38001	192769	81592	49658	20937	26219	82685	54413	20041	12560	187522	17049	18608
385_4472180.3	human-skin	109	53	41	53	50	31	42	23	58	22	24	11	12	35	58	4	482	12	16	23	20	38	22	25	30	26	18	22	18	25	18	16	17	7	11	5	3	26	7	76	16	11	11066	9	93	7	6	18
385_4472181.3	human-skin	96	21	48	39	37	23	32	23	24	27	29	17	20	21	71	6	415	11	13	26	15	29	37	16	13	19	13	14	15	16	18	8	13	19	15	7	6	11	6	68	5	3	10589	14	68	16	11	11
385_4472184.3	human-gut	74711	1433423	2110953	165817	353277	68838	21527	89214	294513	100904	316936	47456	52299	2401743	92667	116910	42900	32390	41167	233571	181762	20530	44747	64063	11880	74532	920831	72559	64928	52596	20609	186669	34382	591054	14699	26251	88250	19670	146827	31342	351998	165308	12851	94811	48259	26433	230696	288717
385_4472185.3	human-gut	85306	1690991	2480616	196069	416889	81298	25963	105807	342201	113414	375330	52905	61900	2819133	108365	136800	53167	37950	47953	271153	213416	21787	53374	79980	14226	87798	1079984	86983	71645	61987	25208	219728	40855	699940	17137	30893	101977	23214	171881	35808	346806	182062	14676	111523	56964	31730	258145	340145
385_4472188.3	human-oral	1189887	277611	307302	136506	230912	2742220	1410186	180451	81315	100279	190149	1361501	140874	228583	81211	2524327	62471	151614	172533	111725	98452	396648	70256	63961	617112	55511	198227	62775	59373	44499	237774	102499	460482	245769	198581	149659	65036	224687	432700	33670	366816	180697	76245	81442	84403	442918	76747	193375
385_4472189.3	human-oral	1261694	293534	358354	144698	244525	2922167	1501915	191869	85313	106358	203240	1451204	158663	240997	84800	2686567	69454	161901	183041	118835	104335	422189	79054	66640	665660	59441	222860	66141	61915	47321	253396	110228	489374	262049	211440	159906	67679	238264	459251	34589	391402	190710	80248	85843	95630	470065	85402	205337
385_4472190.3	human-gut	38076	2342330	2378230	95994	152957	46601	67436	39668	48212	48305	144337	71713	24270	2816715	62442	1135341	27497	16763	42044	78698	107594	11210	26505	35293	15852	40536	1741280	40840	43333	26173	10372	83370	18143	807340	21101	14218	125082	10060	1085204	31041	200811	237001	7500	58080	21388	15789	102662	182635
385_4472191.3	human-gut	37207	2325478	2496936	95158	144399	46404	70511	39833	47755	47977	145130	78743	23857	2811003	59782	1091839	26161	16995	41247	77833	104617	10895	26776	34913	15843	40039	1730851	40397	41419	25724	10290	82572	18935	815455	21711	13809	123099	10170	1046129	28047	201481	231259	8210	56912	21681	13570	101716	183234
385_4472192.3	human-oral	36322	2634	2010	368	385	1935	87619	2180	1498	518	297	1685	1666	1380	216	1458	335	1982	1560	218	182	16521	572	195	1490	251	803	152	239	824	3716	167	5275	547	6658	1369	196	3161	1359	249	180	468	1023	160	175	199	130	115
385_4472193.3	human-oral	35909	1866	2151	350	419	1514	88752	2202	1536	502	353	1700	1502	2191	195	2083	328	1839	1542	203	198	15812	503	244	1661	266	1159	135	219	819	3153	128	4976	709	6812	1385	122	3147	1268	228	227	295	926	119	146	244	138	208
385_4472194.3	human-gut	11560	3901837	3992085	27237	34263	9821	30890	6751	115811	11544	26882	32627	6771	4249879	12932	129907	7909	5954	12562	20563	24158	2391	6028	8095	6257	9807	570623	10838	11458	18676	2464	18035	4506	37621	8450	3079	76072	2003	205121	8879	55073	87048	2112	11045	5246	3134	15256	29133
385_4472195.3	human-gut	12267	3916473	4007186	27518	34931	10261	31872	6916	114839	11940	27058	33134	7076	4277091	13244	130797	7524	6122	12831	19437	23995	2806	6134	7859	6215	9547	574868	11018	12226	19595	2544	17750	4081	35458	8200	3125	75689	2090	205446	8888	55288	95123	2020	12786	5060	3858	16392	33118
385_4472196.3	human-gut	16638	3623171	4523490	39937	51772	19413	11317	12864	35961	16293	41268	13032	8128	4996461	18142	223038	10994	6327	20879	27578	36168	3989	11953	13851	6910	14889	1567032	17094	16438	15498	4235	26340	4360	127049	8615	4220	156954	3270	354664	17565	44100	251416	5002	18156	7439	5210	29633	49645
385_4472197.3	human-gut	16041	3552267	4398165	37913	47487	19383	10316	11907	34093	15205	38398	11415	7641	4876180	16788	215534	10200	6070	19788	26014	34470	3612	10943	13488	6366	13994	1511168	16207	13553	14520	3966	25617	4031	102970	8058	4179	149787	3200	343245	16732	48898	236596	4019	16412	6899	6035	28120	47008
385_4472198.3	human-gut	32730	2944911	3449181	82112	121044	43899	53035	32559	45725	45163	113772	34974	18777	2873390	43813	259883	21629	14938	38998	66534	87570	10147	24016	32629	14929	34072	1675177	35964	32744	23905	9828	61631	12937	329102	17658	12745	155839	8431	325708	32050	145720	399993	9851	45720	19356	11563	84258	128851
385_4472199.3	human-gut	33718	2936731	3421704	81789	116349	43215	55153	32478	44818	44849	113448	35038	19518	2876291	43266	252405	21521	14777	39443	66413	85880	10737	23112	32305	15243	34291	1663641	35615	34818	23234	9716	62595	13053	334364	17591	12282	153844	8733	319333	30440	122701	388267	9113	43541	19686	11458	82954	129339
385_4472200.3	human-oral	1674929	312533	270505	130369	133426	432741	1439020	318906	77341	134583	79656	2506653	232671	185424	142709	2510226	66199	260913	566716	67836	92597	586068	109117	73016	620356	66132	123073	57337	65290	47504	460391	67267	876917	67298	195195	282182	38824	459446	409449	41990	73747	80245	173065	48376	38639	80849	53363	55728
385_4472201.3	human-oral	1636047	304334	266741	126591	135717	421885	1431902	312059	75918	131102	79148	2440292	227310	181650	142691	2441809	61088	252495	550937	66446	87975	569319	102150	71755	607138	64963	119891	55076	59226	45537	446866	65558	839658	77057	190320	275046	37504	452682	397889	40826	72140	78313	169507	46222	38308	78290	53757	54017
385_4472202.3	human-oral	514970	24346	33847	26088	22877	315295	559482	35010	29952	18514	17432	312466	34945	22592	36419	48523	11182	35239	27867	12109	16357	203266	14996	11914	139190	9568	22839	11363	11432	17704	222770	11470	33524	10649	76318	32728	58620	139013	21003	13009	9221	22795	69210	8894	5924	22496	8820	8235
385_4472203.3	human-oral	542794	25786	35248	26735	23416	334043	590227	36767	32365	19025	17917	331206	38225	25196	35611	51163	10953	37705	29658	11953	16741	215420	14686	12218	143241	10241	23444	12030	12848	17840	235849	11187	35563	10036	80349	34363	62594	149611	21929	13253	9686	23243	67072	9365	6670	24093	8880	10505
385_4472204.3	human-vaginal	637	270	49	740	447	98	134	571	183	1504	467	45	375	98	109	31	538	590	67	373	164	168	1005	652	15	841	17	373	208	118	208	203	189	127	50	458	18	86	31	119	69	12	70	92	170	96	92	49
385_4472205.3	human-vaginal	630	277	57	743	517	117	122	600	155	1485	444	60	413	35	135	42	486	596	64	361	157	191	1049	654	30	839	22	294	210	89	186	285	219	118	42	462	19	116	26	108	72	20	64	109	164	100	45	45
385_4472206.3	human-oral	1917579	51321	56090	72094	60756	351530	3882378	144299	127542	68620	49119	1478216	173823	37221	68267	53923	35706	142867	129890	34358	44948	717256	51150	36484	1521744	36522	34073	30882	37257	71268	1330385	31934	153806	17822	508584	149961	136542	745425	19201	39214	16249	29463	129285	22587	20461	94720	22490	14760
385_4472207.3	human-oral	1811193	47730	52722	65756	55776	333088	3464903	133821	119145	62712	45134	1371613	163665	35132	57776	50378	30154	132504	121004	32273	42356	673451	45020	32854	1361286	34795	31413	28421	34193	63642	1235546	28150	137132	16259	455130	138756	129433	696948	18054	33117	14942	29002	105294	20584	19263	90295	20776	13505
385_4472208.3	human-vaginal	4134	4479	3439	1802	1257	533	201	1561	584	3434	981	325	1558	2503	24987	347	1522	1269	463	1170	371	581	2267	1493	173	2461	1381	879	922	483	1024	421	815	506	152	2103	259	951	210	332	494	275	530	279	463	398	267	267
385_4472209.3	human-vaginal	4252	4733	3119	1890	1357	563	176	1556	540	3514	814	380	1495	1791	25297	217	1564	1214	441	1141	331	706	2262	1540	185	2556	935	783	930	459	1052	581	747	790	140	2105	248	951	229	303	480	360	546	286	502	389	340	311
385_4472210.3	human-oral	2877837	193925	196397	145056	118303	1650528	3015726	348742	98240	201090	85500	1226122	294063	141788	52335	488646	75402	266154	500645	65030	59834	960533	116296	90098	1115987	101110	178607	62053	66220	57290	624067	51015	693868	71673	385198	263537	35589	608982	109065	28782	78754	315995	58478	42695	44220	99776	38138	50842
385_4472211.3	human-oral	2943822	200305	195180	146656	121706	1671230	3075513	357101	100789	203861	87486	1247822	304872	147573	55714	502379	80780	274319	514031	66249	60892	986822	116393	92864	1141149	100218	188024	63422	70344	59390	639639	52645	709855	73119	393120	269704	37215	623204	113782	29669	81366	329461	61062	44426	46430	94047	39007	52437
385_4472212.3	human-oral	1974309	4200	3121	14440	6880	23356	592732	49636	9945	15367	8134	7185	49682	2065	1212	2776	12580	69381	31274	3780	2304	800759	15855	7382	10421	8312	1548	6121	6294	5561	116716	2043	47880	2034	45111	27592	1405	102897	547	1515	1300	1991	3999	3575	6113	4562	1592	1019
385_4472213.3	human-oral	1855687	4566	2882	13284	6098	21762	552533	46744	9454	14360	7204	6337	48333	1636	925	2587	11810	64373	29045	3353	2004	753771	14760	6769	9691	7716	1396	5781	5773	5219	109862	2289	48124	1597	42042	25650	1471	97873	594	1447	1449	1667	3563	3234	5566	3543	1370	1140
385_4472214.3	human-gut	53655	1431074	1724971	133113	238797	63461	21855	75828	77562	89179	244375	38220	41983	1766633	145320	137894	38447	23877	43374	131424	156801	14970	37211	54678	15119	63582	1164719	58010	53690	31159	15484	118864	19767	401461	14975	21978	100530	13766	160799	33748	251714	236672	13947	83443	35831	19879	207904	204279
385_4472215.3	human-gut	53070	1469320	1753904	134206	232334	63446	20944	76147	75341	83294	241505	35207	41979	1825328	132992	137929	38107	23834	43692	129483	153531	14959	36905	55996	15025	62468	1192461	57185	53501	28606	16043	119618	19375	411375	14441	22734	99467	13745	161594	32422	255358	232822	13431	88038	36474	22383	205853	207644
385_4472216.3	human-oral	1636876	135788	128831	86525	91300	100081	160355	304761	30185	111506	67031	1893480	230124	92951	82383	1385772	49017	263945	611102	47299	59801	558376	91847	47634	19108	59366	63212	38181	40777	20049	474886	43589	833312	43447	31451	262828	21021	471133	228961	22213	42161	40462	96752	31708	33489	102764	34624	32298
385_4472217.3	human-oral	1637031	161875	135536	86700	94249	99392	154161	307245	30370	112021	69747	1890160	239076	92248	87485	1382703	48962	264019	608156	46155	59677	561565	92191	48111	19723	60483	62893	38316	38805	20542	520508	45675	840545	39131	31387	262970	19835	474384	228653	22579	42340	39910	101915	31656	33823	100189	35059	32701
385_4472218.3	human-oral	375544	3193	2668	2239	1844	6226	12884	14008	851	3480	1689	24795	12428	1283	1000	16145	1885	13657	13788	1123	838	142535	3844	1724	1122	1741	1052	1228	1187	803	36075	716	22060	776	2348	8691	756	31925	3338	576	385	1468	1410	730	925	3042	393	359
385_4472219.3	human-oral	333416	2854	2430	1935	1638	5532	12113	12380	803	2978	1428	21827	11116	1683	996	12764	1574	12147	12213	837	726	127331	3387	1410	1045	1675	1359	1111	778	638	31441	488	19613	537	1819	7677	1105	28729	2023	442	567	1393	1061	517	831	3024	353	417
385_4472220.3	human-oral	2582881	49500	40025	84663	68274	378395	979678	179337	56765	75683	48914	1640681	193393	27336	100074	85077	36170	161080	274310	37464	52502	939763	65309	38764	99917	41217	28085	36582	41137	34240	1039964	37136	226060	20377	132799	176322	58497	892689	20299	37503	18224	30159	193972	26751	19327	236469	25441	17296
385_4472221.3	human-oral	2659155	51106	41926	86293	74708	397071	1000175	185620	57631	77984	50835	1691265	200964	27568	97296	88195	37041	165827	281963	38567	51949	972293	66567	39578	101926	40499	28343	37392	40919	35543	1072877	37381	233918	21971	135736	181211	60082	903658	21130	37850	18646	30974	188224	26418	19802	245880	27892	21029
385_4472222.3	human-oral	184187	1068	928	1663	1009	11452	16344	5317	932	1438	798	6336	5495	476	215	1826	1294	5015	3557	655	450	82090	1636	721	10223	666	690	629	433	537	18213	211	5451	272	2148	3251	688	15163	340	314	252	744	1254	227	525	2081	255	132
385_4472223.3	human-gut	27654	2943212	4033684	61171	84939	27930	11265	26079	29469	35544	95063	15379	18364	4697139	23413	177972	18840	10785	26455	49591	59706	7509	17900	25587	8155	38040	1606009	28402	24112	15195	7659	47148	8178	194294	8659	8338	119975	5265	261280	18420	98999	221806	6114	31120	14037	9070	69695	81505
385_4472224.3	human-oral	1980787	306825	288755	131502	147855	622628	3007069	451804	110225	132526	96021	2390147	326264	187661	83750	2702231	88993	357442	836590	73400	90875	685330	125959	72361	538441	70931	125959	59334	62244	66752	651404	69211	1296651	90794	369519	391452	41665	642521	422930	34352	108333	86757	88410	51214	42140	106426	55291	67252
385_4472225.3	human-oral	1906204	240064	240445	127686	138605	661554	2866632	430440	101089	128944	89851	2338847	313544	176193	61593	2594113	85364	346458	799878	70650	85151	657682	121710	68750	433199	67677	116265	56540	58476	62102	619152	65115	1274422	82249	349192	374708	37360	609092	398320	29753	101010	78188	58451	48413	40987	113654	51031	63052
385_4472226.3	human-oral	1051368	8171	6252	12600	7107	14470	647439	34282	14464	22160	10614	41965	37857	4617	1416	32296	12234	37042	21480	4136	2786	454532	10381	7803	23005	12325	3779	5992	5305	7301	83361	2780	43945	2355	62916	20560	2588	71556	6424	1605	2083	4179	1478	1844	7157	4502	1747	1605
385_4472227.3	human-oral	1073586	8777	6885	12698	6726	14937	656613	35000	15026	22497	10867	38072	38854	4778	1301	33649	12189	37417	21735	3893	2750	467579	10381	7214	24989	12140	4414	5780	6269	7318	84136	2400	45053	2447	64359	22044	2717	73785	6627	1846	1994	4018	1864	2060	7488	5117	1523	1425
385_4472228.3	human-oral	882572	120980	166768	71958	72808	1080745	1775189	90669	91986	53292	53704	471896	95107	114372	50870	351952	27455	79539	74858	39898	38850	309497	37378	32223	1106406	28204	125836	33485	32909	50084	663502	34717	88770	22446	256842	87041	254840	379347	125021	32689	24245	112262	83239	27539	20348	387506	23066	19376
385_4472229.3	human-oral	878158	146970	157494	73396	70820	1069803	1776229	91203	94372	52277	54324	506772	95313	114842	57078	351055	28392	79581	74416	41129	40665	308935	37755	32963	1113992	28376	121084	33405	32757	51634	659271	34668	83038	22345	256560	87908	253709	376649	126060	34427	24476	114141	96067	26699	18794	381972	22933	19610
385_4472230.3	human-vaginal	3052	1711	437	3363	2049	628	712	2451	885	6436	796	271	1967	467	3330	251	2105	2567	410	1592	636	989	4871	2481	152	3364	258	1440	1464	389	940	968	1008	747	312	1597	174	602	215	456	424	92	263	471	414	380	362	356
385_4472231.3	human-vaginal	3316	1770	495	3523	2081	624	663	2494	981	6732	813	286	2202	381	3840	406	2240	2664	435	1470	647	995	4865	2720	153	3414	268	1564	1224	463	950	1004	1076	871	319	1735	223	609	285	442	476	75	350	402	561	452	342	416
385_4472232.3	human-oral	1465	36	47	18	16	214	297	64	19	27	15	77	62	18	2	48	18	75	53	15	17	663	19	15	84	9	28	9	15	5	164	10	108	10	45	39	13	137	29	4	4	22	2	3	12	76	3	7
385_4472233.3	human-oral	379707	9986	10282	5363	5042	56696	81605	14850	4238	6091	4303	36242	14602	7187	1072	25212	3750	15230	11344	3121	2387	153479	5074	3205	38869	3172	5301	2457	2750	2265	53833	2498	25424	2555	12634	11032	7338	37685	6926	1232	2880	7248	2288	1788	2346	35911	1642	1776
385_4472234.3	human-oral	938008	187189	279643	100598	113874	1410577	1337485	91585	110724	63465	80828	489541	95687	193082	44373	498415	38493	76393	67738	63885	58736	322257	43154	45008	923814	36244	225011	43818	44559	59658	558562	56482	81487	33616	253326	81370	422971	307175	157582	44639	35214	266984	78618	45341	30080	1068195	39603	34544
385_4472235.3	human-oral	951145	191726	299232	102553	115753	1392660	1354975	92741	108404	64057	82749	493777	98409	199444	47472	511244	39764	76799	70012	65236	60524	329026	43169	46062	970269	36610	222127	44949	45591	61808	565171	55473	82742	33789	257436	82555	429372	311678	163379	46173	35722	278382	83654	45657	30364	1056421	41176	35377
385_4472236.3	human-oral	516280	201355	274586	80238	91720	1073090	495081	47205	68245	37955	67375	475068	43305	159799	65021	716239	28334	38722	36670	48475	59692	177614	29498	33440	859218	23703	200443	35936	35740	38340	173397	46619	35675	45278	111890	40427	281084	115261	258066	35900	50748	187267	101201	39857	23756	358106	39068	41993
385_4472237.3	human-oral	536456	254699	290662	84907	96432	1119738	516630	49114	73662	39450	70326	497015	46340	206707	69605	751958	29263	40835	38492	51410	63473	184417	30079	34587	901550	25002	154922	37598	34828	39858	181890	49750	40478	55910	117581	41872	291919	121301	268778	39970	52370	196515	106217	41566	24289	371350	39191	43834
385_4472238.3	human-vaginal	9022	4144	684	8422	5093	1583	1385	5920	2007	16895	4417	704	5474	957	2019	665	4622	6103	862	3382	1306	2280	12870	7348	406	8777	555	3613	3677	1195	3303	2334	2648	1714	626	7423	372	1533	450	1036	1397	268	296	1302	1521	1076	792	761
385_4472239.3	human-vaginal	9086	3966	741	8541	4994	1716	1404	6037	2338	16854	4475	627	5378	967	1951	677	4596	6103	852	3378	1346	2485	12754	7365	496	8631	367	3706	3557	1282	3381	2579	2543	1640	578	7517	376	1509	468	1036	1359	235	342	1223	1470	965	850	783
385_4472240.3	human-vaginal	2331	1093	200	2717	3946	470	534	1723	910	4236	900	223	1041	188	1574	85	1192	1641	311	4180	486	574	3706	1953	92	2469	135	1188	894	481	923	1904	802	466	113	1522	112	415	140	382	292	103	414	402	427	236	404	384
385_4472241.3	human-vaginal	2136	1043	165	2408	3293	440	482	1625	786	4097	868	286	915	244	1352	110	1114	1577	289	3988	477	479	3263	1582	121	2324	136	1024	831	465	743	1740	782	475	129	1530	140	310	131	357	276	87	267	361	396	209	411	329
385_4472242.3	human-skin	229	841	652	95	73	27	53	35	61	62	63	22	33	507	109	42	4599	28	17	37	25	71	35	41	21	28	90	30	51	22	31	27	15	79	25	26	24	26	53	74	58	31	13139	14	26	13	28	55
385_4472243.3	human-skin	215	806	487	115	74	28	46	26	47	67	58	23	25	278	90	23	4724	20	12	42	64	68	30	37	15	39	176	33	68	14	48	21	23	168	9	19	8	25	24	93	47	36	12962	10	38	10	46	67
385_4472244.3	human-oral	1879748	356134	346440	110555	125004	380675	3037433	248090	95218	103642	89960	2558280	208613	238750	42903	2983003	52522	214195	327682	62120	80011	631466	85747	57270	327227	54454	159510	49818	52184	60246	424419	58993	647461	69004	392966	206290	40528	383635	537292	28532	80018	119482	41780	44215	41873	123328	48220	51665
385_4472245.3	human-oral	1853595	289240	333730	110487	124489	376696	3002096	243030	94414	101464	89220	2517653	206956	237182	42806	2945370	53320	211709	322464	60616	80567	620757	83364	56371	318154	53727	157512	49543	50815	59683	389134	58559	634605	67511	386183	202393	40067	376666	529962	27914	78105	117886	41290	44601	43597	120841	47754	55781
385_4472246.3	human-skin	77	13	6	14	26	51	22	19	8	13	40	17	18	3	3	5	318	12	4	11	7	23	15	10	0	7	3	6	15	3	16	2	7	4	8	7	4	10	3	5	5	4	130	11	96	4	11	9
385_4472247.3	human-skin	250	30	23	52	57	46	160	44	48	31	42	34	30	16	36	31	502	22	29	20	29	87	8	12	41	17	6	17	49	31	96	15	22	18	17	18	7	62	16	35	10	10	5559	17	87	8	13	22
385_4472248.3	human-gut	49207	2168103	2035268	123450	219415	62858	22949	52410	45880	73585	230215	38428	35749	1999961	62547	117339	33108	22582	38062	118568	131589	13758	33801	45064	11168	59846	736699	52196	50207	21835	13356	115607	16864	807564	15429	18370	96250	11399	188132	24178	332150	139555	9429	75918	37154	21944	175072	324116
385_4472249.3	human-gut	53132	2306457	2216738	134550	243343	65553	24662	57810	51227	81119	256759	41973	40670	2162434	74023	130037	35869	24717	42217	131651	147728	15129	37657	49950	12560	65328	814468	56516	54894	24403	14410	127887	18794	865427	17048	20048	107207	14061	204937	27719	366272	158165	10893	85568	40236	24188	193465	352341
385_4472250.3	human-gut	57942	1710892	2173886	143924	278065	77939	21934	60390	83949	84411	279602	55322	39858	1436176	76456	186135	39008	28020	44062	137391	160339	17073	39875	54026	12808	68480	1117072	61514	58911	27576	16323	142198	23036	1138354	16777	23311	92219	14617	218756	29214	452932	178280	11183	89970	42824	26314	214414	437587
385_4472251.3	human-gut	58798	1682848	2154767	144182	275922	77453	21880	59860	83185	84910	276954	56102	40038	1419883	78019	184891	39761	28368	43858	138054	161671	17051	39678	53769	13100	68718	1114457	61033	57447	28302	16934	143261	24002	1118564	16716	23178	93223	14758	216675	29879	450566	182296	11263	90338	43231	26043	213681	431789
385_4472252.3	human-oral	1583492	228111	275358	92066	116537	1605420	4132574	194234	123974	83143	90119	1282583	163874	180031	44884	2220010	43235	165426	325874	59359	60857	522001	64865	47498	1664356	43413	139812	41406	44279	71184	331333	51544	433677	80800	545685	153544	102499	311276	368090	29773	91100	103399	44267	43190	37732	218316	41899	62373
385_4472253.3	human-oral	1570517	224105	267602	90395	114072	1600474	4119597	191245	122455	82492	88800	1269269	154476	175991	42906	2197357	41215	161773	320265	59001	59474	514660	64204	48327	1614271	43457	128249	40788	39314	70725	326020	50894	428188	76402	542424	151382	100097	306409	359884	28392	88335	100353	41018	42678	37597	217490	40943	60837
385_4472254.3	human-oral	1384700	226528	273485	147360	202320	2813185	2991310	222514	121428	124321	165485	1718680	176605	186582	90309	1373127	70247	175276	204557	102005	91852	461561	87617	73292	1570820	64560	195817	67174	67476	67299	304023	86577	507114	139423	405494	169911	66024	289223	266209	38570	185894	245002	94495	73896	81522	331309	68713	118879
385_4472255.3	human-oral	1259629	205370	235389	133612	184778	2458781	2645700	202394	110870	112238	149766	1515347	160372	169986	79506	1227866	63563	160486	184796	92668	84243	418880	80695	66050	1360623	58187	167304	61131	61580	60916	275646	77529	455332	130541	365429	155278	59420	263055	240077	33820	167995	220999	82737	67416	77640	293821	60828	108408
385_4472256.3	human-oral	438018	3745	2653	6872	3660	14569	331332	17693	10812	6276	2540	6322	18269	2080	825	2578	5141	18095	18972	1866	1235	190234	5574	3303	26493	2994	1884	3182	3292	5952	54583	1534	19571	1207	43456	11617	712	45611	582	1182	1047	2318	1763	1017	1379	3498	824	590
385_4472257.3	human-oral	436529	3973	2651	6426	3447	14095	324299	17930	10749	6114	2463	6331	17986	1871	1048	2845	5274	17946	18580	1989	1261	188441	5683	3388	26580	3098	2444	2938	3116	5898	54024	1184	19155	1469	42202	11343	811	45634	553	1240	1044	2536	1777	1110	1513	3421	957	788
385_4472258.3	human-oral	911553	51528	72218	34890	28698	461073	1188682	72999	56950	32690	19419	324898	77940	48067	27698	80391	14487	71599	63015	16477	16348	325617	24982	16897	280247	16741	61396	14680	14074	30301	511341	13958	73486	9530	178128	68980	46158	384113	30103	17244	9094	94457	59954	10095	8609	117135	8869	8342
385_4472259.3	human-oral	940664	52900	70182	35839	29613	479189	1219639	74500	58127	33112	20726	334562	78439	48652	28928	83410	14856	73961	64340	16691	18017	335003	26524	17701	295409	17031	63169	14852	14056	31158	524349	14137	75476	10227	184538	70853	46511	393837	30420	18385	8539	96525	55789	10584	8797	120763	9108	7686
385_4472260.3	human-vaginal	1391	593	111	985	599	174	141	820	301	1664	299	152	952	66	304	66	695	708	91	398	126	376	1257	794	61	1448	51	512	598	150	544	192	532	147	70	715	57	454	22	157	84	14	89	86	100	106	106	51
385_4472261.3	human-vaginal	1613	641	126	1126	691	221	164	947	293	1864	332	187	1138	68	326	66	694	764	83	366	122	523	1488	1056	65	1420	43	612	656	150	662	198	584	161	64	871	44	519	16	167	96	24	118	80	105	80	98	37
385_4472262.3	human-skin	232	802	543	90	69	122	155	39	85	44	54	37	24	476	101	72	5160	35	31	35	37	93	34	47	124	40	130	34	32	27	24	35	39	145	29	14	25	42	38	90	42	57	16524	38	29	13	31	20
385_4472263.3	human-skin	238	691	596	101	95	102	189	25	58	53	56	45	26	553	77	45	4998	29	27	38	50	69	38	40	113	17	194	42	59	22	42	24	25	86	37	15	32	39	53	85	31	54	13214	23	54	19	38	44
385_4472264.3	human-gut	30089	3831018	2358639	41006	56291	23260	36506	13841	39487	21281	45131	15021	11260	2536005	25105	1230141	12271	7389	26248	28707	43205	11704	11619	14178	20419	19213	1358412	18250	18248	20621	5052	26853	5179	123543	14433	6302	111066	4063	1115116	20843	46741	237386	4287	19209	9668	5891	33698	42463
385_4472265.3	human-gut	32105	3943241	2580162	42840	60616	23986	41091	13590	40772	21741	46856	15728	10946	2628122	24504	1262757	12820	7537	27304	30903	44579	11673	12295	14726	21069	19355	1406673	18241	17907	20981	5602	25225	5448	128609	15454	6223	114477	4297	1146358	21262	48378	245777	4086	19768	10541	7364	36602	39611
385_4472266.3	human-oral	761024	93285	135045	60870	77255	1051856	198683	64434	42371	42112	64822	292392	66928	95346	57987	284215	25862	56069	51868	41006	38320	264054	29668	27478	170360	23907	96565	27352	26413	23530	382937	35178	55346	43410	45019	59046	173538	225736	95095	27984	51871	94538	112453	29348	27257	403084	25295	34323
385_4472267.3	human-oral	689979	108413	124292	56375	68222	954861	180551	59267	38398	38542	59341	265186	61004	71245	54918	260117	23602	51385	47612	37741	35016	240581	26873	26524	155010	21989	84566	25727	23922	21825	348985	31560	50881	39485	41141	54675	157676	209036	86304	26408	47260	86178	105659	26896	24410	364216	22922	34536
385_4472268.3	human-vaginal	3012	11473	14411	3762	3579	2975	1010	2170	1520	2974	4206	3637	1427	8679	169809	67992	1594	2118	917	2129	2087	696	1665	2657	550	1698	6339	1082	1286	897	699	1600	730	3723	581	750	1344	607	21092	1017	1562	3627	3122	2386	3802	1012	2151	1269
385_4472269.3	human-vaginal	4671	16891	20949	5479	5004	4362	1322	3037	2120	4389	5777	4515	2069	12798	243483	99679	2306	3211	1274	3373	3032	929	2410	3855	892	2443	8525	1596	1429	1295	941	2737	1006	5322	879	1105	1669	964	31043	1423	1971	5011	4389	3493	5906	1670	2886	2441
385_4472270.3	human-gut	35298	2868249	5959053	57337	86140	35199	14471	22159	45248	29583	110911	15201	15542	7947918	20747	155245	13024	10581	23904	49888	49806	9370	15411	19295	13107	24804	731030	22711	21525	27674	6021	50853	6175	334293	9741	7033	115006	5375	244698	17297	187759	112385	3696	26065	10616	9291	34681	148698
385_4472271.3	human-vaginal	1287	496	70	929	535	131	198	926	423	2152	482	71	680	76	138	24	650	764	115	420	178	290	1542	1040	50	1165	19	375	368	248	309	297	389	178	61	700	50	295	51	195	96	34	169	84	138	101	113	187
385_4472272.3	human-vaginal	1327	547	75	1028	534	177	220	1069	380	2291	471	88	769	93	152	35	674	797	136	478	171	360	1640	1101	78	1240	24	458	344	256	360	335	363	167	59	743	90	277	52	172	129	58	203	83	143	73	121	201
385_4472273.3	human-oral	467716	1618	994	3245	2186	8489	185959	16794	5099	6741	3332	13914	18471	532	2279	1481	3405	26023	14238	1208	943	174912	4888	2248	4484	4140	599	1647	1359	2983	63759	765	20366	681	22256	11591	751	49283	352	955	680	296	3751	552	2061	1386	640	336
385_4472274.3	human-oral	587568	2019	1304	4192	2547	10308	233597	20763	6458	8542	4044	18364	22061	411	2722	1352	4293	32154	18031	1373	1283	219189	6216	2839	5609	5429	747	1994	2447	3688	79922	1017	25292	807	28927	14683	979	61687	725	1082	904	298	5019	862	2361	1894	668	648
385_4472275.3	human-gut	13282	3232542	3696665	26283	34910	12533	8338	7766	24141	11486	27651	7121	6259	5119211	17219	149483	7104	4435	15669	16503	26422	3565	6888	8620	4271	11203	936677	11659	9551	9728	2456	15245	3671	93886	6188	3466	89438	1903	224953	9721	29094	158475	2135	11715	5052	3123	15865	25381
385_4472276.3	human-gut	13462	3244441	3711429	26432	34612	11977	8544	7633	24183	11806	28448	7480	6239	5164430	17205	149669	7024	4450	15735	16752	26644	3244	7079	8499	4237	10931	943402	11408	9129	9524	2654	15028	3769	76478	6140	3213	88826	1953	225203	9876	29089	148371	2290	10721	5265	3390	15460	25346
385_4472277.3	human-gut	14910	4350416	3809047	32732	44449	14575	16322	10929	31337	15154	36615	16759	6880	5040657	53624	197290	7649	5304	20024	24195	35296	3969	8866	10621	12030	13357	2057122	13908	14509	19688	3474	22081	3684	118963	8850	4266	110759	2740	273295	14514	46710	246465	3324	16593	6231	4218	26246	41073
385_4472278.3	human-gut	15079	4309113	3772912	32915	44219	15211	16007	11074	30980	15145	36594	16485	7604	4993171	54257	195433	8018	5111	19666	24426	34817	4069	8730	10949	11732	12815	2041680	13682	12195	18854	3474	23422	3668	116726	8612	4398	110202	2771	270795	14877	46025	246302	3415	16219	5950	5136	26089	40788
385_4472279.3	human-oral	1996807	7595	7323	13130	8507	19541	723242	60917	17929	18173	7623	78888	57203	3641	2180	17246	9898	72900	40622	4897	4570	819379	16874	8275	34498	9054	4133	5171	6658	9906	172166	4000	66427	2709	85991	34540	2306	138451	3720	2775	2357	4115	3061	3491	4694	7983	2149	2056
385_4472280.3	human-oral	2089862	7886	7221	13436	8199	19867	747475	63341	18704	18475	7837	80969	57010	4863	2428	17951	9111	74788	42325	5365	4656	850890	17291	8482	35153	9368	4577	5482	6945	10000	178815	3980	67907	2805	89090	35419	2547	142981	4633	2779	2839	4390	3217	3147	5201	7722	2428	2346
385_4472281.3	human-oral	1841506	157391	129560	85339	94053	428533	2017736	344024	64978	106024	62845	1512314	265482	89943	38348	1326817	44465	285291	630307	49009	58262	634033	91649	47377	447687	55043	65283	38396	43226	39233	516240	46596	1015389	71334	259561	296542	19097	511137	193362	20183	91634	43204	36183	33747	33245	138077	35188	56057
385_4472282.3	human-oral	1671915	120525	119161	76929	87026	380870	1848339	313809	58139	96261	58831	1373712	239845	81791	36379	1212499	39783	262562	578144	45003	53753	575737	83824	44827	421011	50202	45135	35676	39385	35987	472000	42160	929571	64870	237527	272873	17764	465143	177252	18362	83488	41790	33935	27812	30521	118276	31354	51324
385_4472283.3	human-skin	4842	404	383	195	169	141	892	228	137	174	123	189	224	416	276	117	2789	198	147	96	100	1839	99	95	134	101	177	88	106	89	927	106	265	52	157	143	27	577	47	132	36	101	31424	49	358	68	40	48
385_4472284.3	human-skin	4380	546	333	165	142	165	909	230	130	111	105	293	188	164	209	109	2742	210	130	74	70	2140	84	94	82	91	88	73	52	77	722	29	203	37	126	90	29	476	39	109	26	53	19849	39	295	46	48	33
385_4472285.3	human-oral	2403454	229961	192682	81795	82606	102092	2620747	317049	72540	98748	59142	1338618	243661	139255	31707	2112572	39466	248658	597256	42173	48654	815994	86372	50258	628638	50281	93157	37227	34598	44731	546389	38915	702531	53179	317750	237565	29672	532984	333853	19556	47539	55278	24527	28641	24728	63127	29579	38591
385_4472286.3	human-oral	2791157	229456	232885	99887	99445	110723	2855531	361515	83948	114199	68847	1477358	280120	167964	46310	2418515	46442	282725	686842	50693	57092	958339	98565	56396	874880	59194	112503	43652	42220	50840	640100	46083	803108	65196	352811	277995	37196	626389	406951	26008	68501	67400	42698	34162	27733	67692	36421	43395
385_4472287.3	human-oral	943010	57993	64755	53080	50189	600665	566000	90578	41836	35252	36968	594202	92440	49967	45828	76373	20303	75985	77482	29322	31549	337048	33944	25293	135912	17408	54450	23263	22913	24679	882885	26514	90268	23264	93859	92039	149693	414108	25278	21296	31878	63664	89647	20527	11530	221757	17353	23197
385_4472288.3	human-oral	935997	48508	67562	53595	50768	578426	548602	88845	43646	35197	36660	585475	92090	51816	50830	77584	20103	74749	77029	29858	32607	337612	33411	25408	139723	19024	55684	23408	25056	25861	874593	25742	89197	23583	94172	91688	150099	412580	25752	22773	32254	66478	99220	20797	11974	214795	18411	23017
385_4472289.3	human-oral	1224458	11360	12474	22485	12304	20605	491139	49327	22357	18095	7642	103049	51731	8360	41361	8501	10115	60756	43714	7239	8082	484798	19408	11652	109707	8712	7047	10630	12707	12998	284258	6759	63189	4280	76026	48447	29330	267755	3789	12696	3093	6066	83043	4104	2831	7756	4123	3336
385_4472290.3	human-oral	1110254	10006	10427	19244	11262	17167	444915	44564	20544	16461	6785	87019	47333	7524	32385	7179	9298	55401	39274	6306	6718	434679	17493	10385	85869	8377	6537	9182	9787	11297	258644	4871	56315	3567	67334	44377	25912	243219	2678	10992	2525	5497	65839	3068	2563	7436	3367	2863
385_4472291.3	human-oral	556994	38470	64062	46478	37753	435715	2378802	62902	88473	26909	23747	386620	63515	43270	52777	29788	18332	53762	46876	19866	22271	203416	22918	20501	643787	14288	40428	20013	22617	51421	446542	17670	59957	10778	297822	91070	178583	273053	14395	32241	11192	36714	158684	14228	7790	85862	11718	11154
385_4472292.3	human-oral	143535	10261	16983	11436	12253	241730	1199668	15937	25610	7435	9038	154101	17502	9903	1455	5373	4803	16034	11203	6747	5149	64146	5585	4568	35391	3662	9291	4764	5243	15716	110853	5727	15039	2728	128684	29905	55812	70525	2343	3312	2824	6422	940	4219	2943	45297	3515	2675
385_4472293.3	human-oral	1086297	103928	156224	69209	72605	980777	382106	101751	50944	66710	73904	486609	108756	101307	58490	220356	34698	98484	75939	39326	37312	365402	36656	32810	221296	39632	124786	30491	32428	29990	695776	33868	90118	27854	72711	87882	148796	418923	86526	30289	35451	141537	144736	28678	28064	372034	23538	24578
385_4472295.3	human-oral	1135688	109990	156213	71641	75545	1003530	400328	106575	53730	68906	77160	546816	114633	109602	63314	232967	39295	101995	79740	40622	39778	381619	39170	34314	245444	38615	133007	32542	33396	31488	728029	34121	92517	30720	76585	92481	156331	439331	91299	31101	37201	151708	157686	30342	28484	381205	24497	28763
385_4472296.3	human-oral	1832182	294198	379609	91667	112564	1847132	2449165	180699	82604	73986	119793	1197780	152839	267596	27045	1121753	47728	158374	213520	57925	50608	632471	62342	46763	339976	37799	251349	42821	36712	45720	320537	45949	372186	51151	324947	134638	54163	309330	328748	22490	61623	365472	24355	44650	52869	119807	34653	42840
385_4472297.3	human-oral	1881520	309206	390853	94578	115751	1839413	2473107	185469	81945	75650	120122	1212344	151246	283214	28570	1155718	47060	160463	218873	59278	53018	649744	60160	47967	360970	38649	268429	42995	40605	46140	329418	47113	379795	52571	329680	137877	56377	314755	343750	24553	56211	393430	30138	45323	51237	120795	36355	43589
385_4472298.3	human-oral	1356484	429527	551896	87346	118010	1086558	2746505	118110	95312	66025	137268	1196917	105826	386547	32480	1384181	38243	91273	157302	60254	55036	442097	46439	45349	1394814	33480	346164	40392	40002	52523	228180	47711	136223	62259	370585	73475	74991	225332	511536	29158	63430	475631	34031	48117	54313	63572	39848	45004
385_4472299.3	human-oral	1416971	450057	576572	91358	115473	1123649	2848979	123046	100418	68665	147224	1237965	114790	405466	35355	1442902	40450	95320	165081	62792	58949	461176	49596	46817	1467895	34572	364935	42141	42819	54709	237649	48830	139394	63277	385193	77603	77663	236193	534965	30771	66194	504098	36642	50791	59782	65881	42047	50895
385_4472300.3	human-gut	37299	3768358	4603460	90177	154124	56432	25757	42928	56228	60115	166857	34842	30223	4459161	44595	218014	23851	15841	46292	80583	121747	8370	28694	34778	25998	45946	1428198	39244	36508	31465	9986	84511	12043	537543	17323	13154	163396	9521	333666	38303	223005	306721	10279	62512	24583	14531	118221	153437
385_4472301.3	human-gut	31023	3156227	3846971	73371	124689	46658	21629	35238	46784	49505	135137	28198	24738	3739945	35922	179734	19537	12891	38680	67067	99987	6736	22367	29553	20713	37956	1186099	32413	31521	25475	8145	68280	9859	451632	14566	10912	134423	7588	276960	30754	183693	250603	8317	50698	20136	14132	91177	125782
385_4472302.3	human-gut	41319	3493683	2867204	117516	167760	53672	19161	42753	65592	58135	145087	31926	31093	2395957	70004	181681	32371	18657	35564	98135	106877	8423	32009	45490	12425	46906	2513550	51870	45712	25252	11697	90987	17426	557072	13513	16300	134117	10647	283760	28215	125872	257751	10350	64336	27027	18773	132313	147899
385_4472303.3	human-gut	41159	3488156	2864811	117266	167013	53067	19659	42591	65392	57699	144720	30279	30271	2390941	70259	182399	33422	19352	36005	98498	105474	8760	32100	44834	12233	46740	2512441	52216	47337	26014	11559	90098	16561	556218	13537	16246	134606	10646	283262	27503	154093	258460	10872	64444	27104	18329	133258	148180
385_4472304.3	human-oral	2032066	163369	194277	116815	138357	2816729	4297398	188245	127648	117383	123174	1209922	189719	130923	17308	358102	60307	166149	273679	76718	62250	662768	68835	62002	1043121	58199	125487	52781	49813	68306	390827	56837	252573	73040	575988	126525	133283	393510	131213	24393	89334	173912	9950	53330	69577	244681	43163	59216
385_4472305.3	human-oral	1974055	229182	292090	122281	141723	2743880	4220526	191551	136360	115691	122909	1186008	190620	205886	48137	415134	61869	164014	270817	77959	65101	642449	70603	65091	2078027	57279	237107	54851	54360	75533	381689	59281	244914	75587	586197	125652	144882	385024	159608	32932	93637	373934	51683	58223	71258	238440	43454	61748
385_4472306.3	human-skin	503	356	572	415	227	480	1266	185	453	259	241	153	107	523	164	166	10802	123	82	134	117	132	95	153	1201	159	196	145	111	255	103	43	104	73	443	71	83	94	181	201	72	95	27068	96	481	99	74	72
385_4472307.3	human-oral	482396	264714	371834	92908	100920	1347837	981804	48191	131842	46114	74531	345564	43393	259106	70039	746436	33529	41887	34278	53887	56773	171193	30191	36538	1597754	26337	240884	41723	38828	74531	128834	47886	35651	46831	234485	37788	564374	87396	276431	65928	59283	234900	179318	42628	26785	380778	35818	46791
385_4472308.3	human-oral	470632	253009	337903	87216	100970	1344678	947331	45814	119292	43958	71374	339295	41701	246415	56206	715972	31689	40223	32990	52179	52794	167265	28269	36127	1413037	25533	227535	37702	38029	66542	126200	46207	34127	45495	219437	35886	546844	85328	264206	58013	56064	221859	138275	39662	25285	381467	33838	40908
385_4472309.3	human-skin	1011	243	238	333	152	103	218	136	193	271	77	58	91	133	413	58	23668	81	70	64	79	301	149	299	235	115	54	146	133	113	171	48	95	60	74	63	38	143	48	160	18	33	53198	31	122	23	21	33
385_4472310.3	human-skin	999	370	242	368	192	111	224	86	207	240	123	72	94	111	358	69	23346	102	50	69	62	373	150	304	237	114	79	164	111	102	120	47	95	48	73	86	36	128	52	176	27	27	53816	61	130	48	36	27
385_4472311.3	human-oral	836146	173553	268857	93970	89870	464422	855453	73955	95613	48618	60535	391287	75530	190937	60276	329772	31293	68570	60944	51482	49619	286589	39561	37421	2484902	28146	224082	41877	40880	52473	326604	49994	72086	43597	180095	66766	495083	228199	138671	48946	48168	252465	105732	33564	22316	913539	33118	31751
385_4472312.3	human-oral	829584	174650	272096	94147	92563	455160	847852	73582	97810	48948	60868	385860	74281	191882	61619	331006	33081	67923	60316	51319	50497	284730	37762	37441	2488828	27943	226250	41519	40147	53518	322567	49005	71406	43759	180192	66574	491614	226224	138676	53596	48095	255304	127343	34077	21312	897147	33451	31571
385_4472313.3	human-oral	864266	157633	237674	69838	80698	1049585	710725	58754	65873	38201	60131	270346	61108	164100	71166	364914	25916	50481	46277	45694	42123	305605	30405	31475	321896	20441	167446	31215	30876	38163	321871	40636	57244	40454	129966	52304	304419	181783	161267	33626	51985	167434	146199	33031	20046	563450	27758	37016
385_4472314.3	human-oral	871518	160798	239632	69842	81137	1045105	714353	58219	67147	38312	60388	272366	60002	166846	76006	370080	26448	50436	46286	45737	42515	307522	30880	30710	330838	20721	170448	30953	31946	38648	322602	41166	53354	42241	130796	52582	305513	182809	164631	35666	52564	169215	157125	32635	19694	561133	28726	38227
385_4472315.3	human-oral	450094	135269	170511	42067	51899	833842	671272	39516	46776	22471	38407	501688	40784	116569	63184	309890	15907	34908	32647	25200	30422	166960	18719	18545	160983	12431	114907	18287	21026	26537	260094	23764	35153	20419	109696	36751	157949	134099	123579	25377	22643	155157	145193	19812	12715	86420	17157	17437
385_4472316.3	human-oral	422501	104453	153452	39055	45463	787233	623325	37000	42129	20176	35972	468261	37937	107654	52064	290101	14619	32937	30113	24555	27575	158042	17826	16929	147201	10837	106372	17064	18098	23711	243167	20790	32590	19216	101075	34426	148523	124317	116035	21074	20167	143297	121169	19563	12667	81938	14751	16233
385_4472317.3	human-oral	4056466	31798	33817	40752	23040	128322	795904	113629	25707	42212	23742	86527	115691	23884	4432	37266	35805	113788	76543	14406	8764	1693217	31823	20812	199446	21463	20669	19675	17886	14553	265669	9072	115856	8961	177763	61101	16304	243468	14941	5270	6470	39445	4907	7613	15946	20208	5951	4613
385_4472318.3	human-skin	1190	554	713	233	250	2031	3484	213	402	192	183	3874	184	254	85	2571	623	237	151	105	156	518	85	95	7465	93	479	85	99	256	159	77	174	82	737	88	135	223	551	290	46	594	6429	117	308	243	81	96
385_4472319.3	human-skin	1271	564	576	220	225	2349	3590	236	472	181	196	3581	106	416	144	1837	577	199	172	101	130	413	94	84	7384	91	377	110	78	243	288	93	185	79	762	82	308	285	278	291	96	368	6029	50	240	165	74	64
385_4472320.3	human-oral	1145209	32701	38761	12234	12899	89712	326050	32430	11724	12882	11164	88069	36279	28082	3684	185191	7995	37529	26928	6376	6238	463866	10537	5937	50288	6855	25353	5974	5092	7063	95221	4340	41909	7779	67072	22121	8792	79327	41475	2839	8162	30528	5300	4724	4977	19928	4168	6117
385_4472321.3	human-oral	1145921	33093	38977	12588	13104	91318	327744	32875	11964	12960	11885	97288	34898	29892	3771	186543	8189	38235	27202	6251	5878	470410	10546	5979	49846	6901	25216	6173	5401	6878	96275	4550	42707	7130	68642	22477	9602	80569	41726	3126	7314	30655	5046	4039	4943	19787	3694	5045
385_4472322.3	human-skin	3939	440	487	513	266	166	399	282	305	274	133	157	223	366	577	204	6645	265	188	89	140	1319	426	191	167	119	195	246	139	221	615	144	322	283	73	176	71	619	55	283	44	76	79543	65	76	68	55	96
385_4472323.3	human-skin	3661	589	407	414	225	197	432	289	258	246	104	239	236	401	451	183	6377	285	184	76	112	1755	333	171	172	129	224	177	171	179	616	74	286	230	69	200	34	490	114	186	78	49	62182	100	64	86	85	57
385_4472324.3	human-skin	919	1770	1880	427	195	107	285	249	172	568	165	46	199	2226	213	80	2419	193	59	119	112	294	225	305	136	277	1203	186	129	110	118	128	118	124	73	128	85	125	121	181	110	123	16366	105	118	41	39	100
385_4472325.3	human-skin	866	1786	1817	384	191	75	223	247	167	651	144	70	141	2192	279	99	2166	180	65	123	111	281	178	309	124	247	766	183	141	100	133	60	122	199	80	82	117	123	200	185	115	192	16524	78	103	36	56	83
385_4472326.3	human-oral	1736106	250079	289585	140630	165523	2546571	4022812	215582	127185	119408	127310	1140575	184369	226010	64302	684296	69989	173626	289494	85020	70961	569556	79550	71609	1580615	59178	237872	62890	58807	72209	377038	69972	373537	106693	503344	152316	231182	372796	209823	36721	156193	351922	70905	62773	60100	257820	51742	93263
385_4472327.3	human-oral	1736533	250670	319966	140395	157521	2540011	4007308	217613	126446	118546	126819	1138778	188574	227145	64934	687066	71530	172099	288411	84715	70761	570855	79135	73162	1569206	59699	237730	62364	64030	70068	376563	69030	372667	106743	498445	151940	231065	371043	210649	36831	156506	354698	71304	62180	60924	257305	52898	93246
385_4472328.3	human-oral	1882626	355654	309985	151657	179680	587602	900240	264372	70532	156094	113006	1807662	217746	213099	132457	2779468	69605	202149	466369	92718	97785	623454	104016	85442	1250657	78950	146812	66648	71985	42925	445040	92552	553540	158303	145993	212261	39378	440061	484030	40280	190488	87938	159826	56944	47216	788507	66166	111223
385_4472329.3	human-oral	1823198	342693	299739	146950	173749	617964	896010	257571	68071	150173	110690	1763169	205578	206343	125749	2700027	67461	194094	453864	91615	95260	637143	101776	82758	1202138	75354	150611	64392	71091	40984	431404	90555	537754	153626	140930	205868	38686	427176	468611	38903	184173	84679	147983	55765	43892	775932	66113	107333
385_4472330.3	human-gut	39221	2157519	2064419	87867	144878	51427	29160	34409	48770	56337	148019	42449	23101	2084134	47638	1057687	22327	16093	42784	78472	102498	9717	26190	34490	16349	51041	950596	38319	38607	29092	10736	80959	12543	552749	17170	13745	117964	9702	972888	29997	209797	242121	8473	49369	22168	17594	97516	207955
385_4472331.3	human-gut	37583	2092241	1986117	83682	139929	46352	27074	33174	47333	54803	140736	40385	22577	2021791	44442	989327	22023	15854	40175	73279	97164	7818	25817	32249	15461	48144	903068	36119	36273	27451	10023	76128	12197	543161	16247	12875	110206	9427	910949	28104	232045	226263	7676	49183	20489	16178	95597	201637
385_4472332.3	human-gut	44509	3027961	4219459	91829	174102	43365	15451	61557	694467	64035	209735	34183	39054	3407369	96032	183711	24265	19291	33716	94668	143544	12136	25622	42758	11150	62016	1456332	38982	33691	79281	10997	94475	11829	580633	13301	13733	93076	9666	225248	26476	325388	224690	9740	60820	26865	16933	107706	226301
385_4472333.3	human-gut	46671	3023723	4207332	92134	167045	43451	15796	61897	694652	61640	213312	32016	38800	3398229	96397	183683	25240	19288	32747	93320	143879	12197	26524	43341	11499	61813	1452166	39755	36140	78864	11171	94324	12296	577418	13399	14077	92256	10784	223673	26326	277495	215858	9628	61578	28167	17270	107867	225279
385_4472334.3	human-oral	895026	192153	288086	112262	131808	1434222	1034255	99067	89944	78148	103135	695464	104920	199334	71772	374578	47954	84483	77599	68715	69008	306190	49220	47467	775563	44893	254518	49320	50568	49949	472686	60550	84841	45840	164679	85693	341268	352481	152100	45936	58581	281085	140692	49117	36589	786214	43904	40932
385_4472335.3	human-oral	865844	182807	271042	106265	119253	1401012	996495	95448	86773	75520	99019	669029	101051	188535	65027	358036	45454	81303	74388	66031	64936	293824	45965	47174	750034	43136	237671	46856	48031	47023	456204	58227	81210	44483	157201	82101	328218	339657	144538	42274	55448	264879	129071	46599	35073	763239	41967	39147
385_4472336.3	human-gut	28647	3646944	3749299	66556	119816	35234	35100	31596	44504	34722	92183	17823	19541	3478135	83612	169046	17066	11525	30847	64288	77701	7190	19919	25977	15640	31833	1228363	29186	27523	29224	6905	70273	10160	595314	14568	9965	123718	7287	271014	25218	182473	199778	7133	41510	16408	11277	90764	190003
385_4472337.3	human-gut	30124	3921904	3966630	70378	117797	36157	37301	32320	46074	38049	94803	18384	20449	4666527	79547	178059	17389	11964	32369	67014	79891	7548	19815	26526	16868	32961	1289978	30072	26390	30091	8602	71908	9869	626719	15168	9970	129582	6637	285115	27222	189212	207420	7163	42661	17311	13545	94961	197349
385_4472338.3	human-oral	1918558	323600	359419	144250	193050	1433187	2340280	320874	94302	123796	157743	2713549	243128	258713	65862	3276535	66812	268599	506027	93939	113011	645600	104280	78900	1179016	66797	200813	63574	67893	56332	478084	87409	782000	152209	296111	258241	58420	475472	539855	36811	182018	158873	58752	71672	61863	155465	74102	121187
385_4472339.3	human-oral	1980825	324263	361390	145929	198105	1475635	2369501	329421	94414	127728	162663	2714589	248784	259204	61686	3230267	71820	272529	519833	96357	112597	669696	106382	79295	1106935	67962	200108	65143	69259	55418	495343	89114	814645	150848	296811	265602	59022	484318	540876	35936	184058	155623	51935	74478	68157	161035	75528	124336
385_4472340.3	human-oral	3714378	18915	15486	24666	13709	69425	1493426	94599	34533	31153	16293	31980	100401	10403	3857	21342	19237	103415	67905	11851	5501	1514392	25774	11752	195365	16418	9961	10341	10335	20298	245828	6385	104451	5805	185881	53551	5091	226177	8463	5181	5078	13808	7128	3826	14015	10847	2935	2985
385_4472341.3	human-oral	3968177	19830	14980	26509	15092	80077	1567698	100856	37409	33295	18279	31169	107245	10175	4083	22974	20167	111735	73158	13313	5569	1620096	27712	13383	208309	16961	10488	10836	10300	21361	262244	6266	106977	5877	200271	58066	5813	246338	9061	5689	4948	15007	6696	4836	14974	13119	3183	2848
385_4472342.3	human-gut	27196	3772110	3370205	29349	44322	15300	11839	9705	67877	14107	41435	10721	7719	4338860	48424	142113	7573	5505	17315	21675	27321	9616	9188	9976	7854	12978	775147	12537	12182	19248	4519	21962	4179	249349	9009	3651	86444	3117	222758	18731	57670	123643	3997	14521	5852	4856	21250	50911
385_4472343.3	human-gut	26987	3850333	3426405	30206	44721	14774	11772	9819	67372	14305	41893	10330	7678	4405592	47137	144671	7656	5281	17092	20953	27875	8840	8951	10084	7844	13482	783666	12910	11202	19112	3824	23269	4492	251885	8931	3742	87552	3376	225566	18787	57635	141076	3865	12504	5592	3928	21222	51704
385_4472344.3	human-oral	270589	21168	32746	26420	19259	195331	444102	39162	41405	18376	12863	95801	40288	25366	44381	19901	11234	33714	34715	9954	10659	101246	16314	12992	802125	8262	21092	12517	11895	22820	340484	8038	37406	5699	91859	36876	113500	159087	8969	17279	5346	21381	87717	7275	4201	19132	6442	6123
385_4472345.3	human-oral	268273	26064	33491	25586	19491	198060	437373	38218	39571	17309	12506	96276	39587	23800	39770	18747	10884	33464	34652	10423	9831	100008	15337	12451	750763	8278	21668	12267	12750	21980	336800	8384	37267	4502	89662	36553	113192	157327	8092	15849	4638	22276	77083	6882	4114	17525	5980	5780
385_4472346.3	human-gut	20611	5861810	4134997	37259	61318	54000	11171	15498	37252	21779	64671	10429	10195	4016097	24205	176600	10131	6541	19526	33349	36907	4336	9735	13210	6668	16856	1069682	15651	13130	13787	4211	28716	3287	144348	7182	4593	99346	2735	297520	11475	95344	135497	3597	17797	6421	7457	23980	73683
385_4472347.3	human-gut	18750	5103414	3799968	34929	55797	53904	10727	14768	34326	21186	62720	10037	9654	3758075	22041	160235	9619	6172	17804	31812	34567	4098	9149	12648	6362	16642	985026	15176	13518	13076	3839	28104	2866	140895	6220	4175	91581	2674	270209	10203	93728	124221	3157	16840	6733	8671	23161	72144
385_4472348.3	human-oral	1615020	148111	219619	102760	95890	282091	857194	104972	92376	67520	65217	1109735	107848	162847	66240	188827	38596	94506	85411	53828	62083	562951	47166	46620	1968608	36938	176998	44379	47413	50445	511293	53004	101721	35197	178613	94288	474656	355344	80329	52283	40375	238820	138099	39158	23014	608963	37599	29338
385_4472349.3	human-oral	1610363	148532	220776	103125	100536	280287	853989	104016	92287	67697	66093	1109270	106778	163006	66953	189457	38045	95392	85016	54673	62058	564879	48500	45886	1982460	35421	178323	44296	47523	50883	509191	52211	99814	33429	177927	94022	475318	355496	80977	51379	39824	240194	137156	39078	23061	605406	39044	29631
385_4472350.3	human-oral	1301247	12128	12256	12151	7348	20407	369403	40049	9940	11631	5974	65805	38895	9677	3281	53094	9121	39670	31203	4483	3497	550642	11836	6534	112426	5281	9317	5481	5449	5398	135895	2831	46998	3318	32997	23903	4930	104145	11963	2267	2843	11549	4358	2073	3234	8194	1791	2387
385_4472351.3	human-oral	1274289	15162	13623	12290	8070	20568	364181	39487	9634	11484	5509	70787	38547	8359	3016	52268	8661	40024	30196	4408	3524	545135	11555	6778	110490	5432	9749	5577	5579	5223	133359	3469	46251	4015	32319	23462	4904	102285	12495	2221	2663	11116	4527	2533	3301	7955	1807	1622
385_4472352.3	human-oral	1141324	369368	461409	109307	148251	1902540	2344674	110530	111877	85371	107266	2531929	107119	338083	46161	2088997	48705	100214	143606	74038	86552	368379	51641	51902	2226539	44995	324442	49297	54750	60823	196899	64637	128426	61420	334339	70889	163827	190709	460477	36176	71158	367539	49782	58167	42921	183492	56504	50356
385_4472353.3	human-oral	1114975	362574	457703	110466	139214	1897471	2356984	109590	118504	86882	105376	2611814	100116	330930	45377	2090444	49926	99893	140790	73490	88324	380866	51372	52895	2699133	45607	301523	48009	53702	63159	191639	63188	125343	59746	343827	69115	160348	184727	450276	37754	68531	366938	43869	59255	45091	181478	53630	48814
385_4472354.3	human-oral	1116912	211083	298308	101593	125390	1374473	1269726	96149	82354	54593	90748	626535	88358	211268	52328	511906	37936	75286	73708	69139	69869	410491	42763	44851	579218	30526	179000	45452	45057	45944	463903	60969	86356	54902	188845	80913	249227	397923	226748	38031	72503	252909	88064	51661	32278	617900	48007	56663
385_4472355.3	human-oral	1132669	159524	227903	82520	108375	1420739	1257471	91577	64127	48874	83743	605913	87123	158042	18473	424615	31863	72508	71496	58791	50258	420440	38802	36311	228707	27100	148250	37237	31919	35043	467095	50734	78128	48633	172626	78363	248157	411341	181777	20354	69297	165325	12348	43090	31126	641068	37820	51919
385_4472356.3	human-gut	13394	3483786	3605603	29822	42128	15842	10817	9780	50196	13428	34968	8167	6100	4553428	22604	153475	7528	5313	18979	22303	27239	4461	9174	10621	5965	13322	1437204	12321	10431	14819	3087	21348	3957	91218	8130	3622	100601	2534	240374	13413	40886	174148	4114	13010	5172	4790	25018	30024
385_4472357.3	human-gut	14177	3588346	3726693	30698	44221	17821	11446	10617	52493	14000	36754	7787	6937	4698554	25579	159352	7894	4933	20071	23428	28186	4896	9183	10948	6454	13527	1489928	13473	10944	15200	3206	21487	3688	80590	8350	3944	105921	2485	248780	14834	44152	181703	4077	13383	6312	4877	26989	30937
385_4472358.3	human-skin	2411	150	140	273	226	102	643	269	86	202	154	348	113	70	161	92	12738	166	85	76	76	846	100	131	140	89	37	125	151	54	589	42	140	55	71	109	45	304	45	150	50	56	16665	60	326	24	27	22
385_4472359.3	human-skin	2393	66	110	307	176	130	532	243	92	203	113	470	149	73	189	85	12134	144	73	68	81	897	136	126	130	141	36	122	108	68	496	77	142	81	112	89	30	241	37	112	32	38	14893	44	270	17	41	55
385_4472360.3	human-gut	32983	4978514	3836054	63958	96666	34267	99647	26615	35051	35999	102985	628302	20091	4400823	26316	184954	16898	13135	26401	53423	76541	10867	18566	22471	11193	28904	1626165	26712	25955	18705	8074	57017	8500	508619	19924	10147	126185	6582	292638	18499	114078	193719	5759	36725	15204	11572	65328	121824
385_4472361.3	human-gut	33889	4585039	3604289	64711	110824	33585	97592	26957	34341	36213	103298	612834	20431	4155910	27812	177267	17482	13508	26658	56107	79375	9568	19591	23370	12206	28457	1544679	27402	26966	18922	8286	58462	9281	500264	20165	10583	125064	6997	276965	19385	137010	194366	6290	39438	15829	11882	67088	123689
385_4472362.3	human-gut	42363	2636428	3311248	91700	178003	51949	16402	55637	62664	70368	232138	66559	31844	3675277	80107	144138	22696	19551	36040	93950	136071	11215	28945	40001	11458	58230	778883	38997	37498	37856	11754	100401	20608	1038645	12971	15803	106166	10524	219791	27133	273268	156658	8696	64530	27118	17635	134236	256138
385_4472363.3	human-gut	38213	2804062	3451307	76735	139430	39365	13669	50921	45591	63323	216788	56229	27582	3916875	49505	138807	19145	16878	31042	73915	103193	10314	23200	32273	8288	52920	763146	32671	27527	26132	10301	83663	19014	1069571	11483	12509	93816	8570	217631	17940	255356	128388	6149	48720	23023	14976	94615	238659
385_4472364.3	human-oral	350257	114691	139481	33502	34727	534034	95961	33787	34598	22635	29230	173136	37707	98743	40354	306340	14761	32436	31600	18661	21451	123590	15055	14977	220529	13767	94317	15320	16892	19271	261409	16189	32863	12194	36187	34317	205102	131367	116184	20968	12469	92103	99459	13982	10821	48434	11920	11254
385_4472365.3	human-oral	373461	100695	153721	36775	36121	570335	103222	36066	37151	24174	30642	202458	39399	106698	43426	328034	15272	34982	34134	20446	21939	132919	16642	15776	234155	14757	73643	16781	18540	20580	279473	16676	33260	12924	38710	36246	220772	140879	125457	21874	12166	98737	105007	15965	11889	51883	14079	11955
385_4472366.3	human-oral	377396	6104	7167	3121	3008	18643	53880	11737	1914	3434	2741	17976	10532	5161	1106	28563	2017	10173	7380	1472	1447	150972	3704	1586	13741	1656	4472	1387	1269	1284	32141	961	13443	1342	6523	5826	1168	26518	8298	833	1961	3862	1498	1113	1309	3964	989	1353
385_4472367.3	human-oral	370609	5930	7022	2904	3132	17914	53371	11581	2015	3408	2813	17453	10022	3884	860	27784	2042	10041	7334	1360	1482	147735	3637	1589	13570	1652	3545	1378	1266	1179	31789	1276	13305	1251	6301	5674	1717	25993	7321	877	1438	4455	1501	711	1275	3213	850	976
385_4472368.3	human-oral	938349	247317	236549	87296	117446	762188	761581	117903	50260	67742	88027	1303195	90434	157204	59572	2203783	37623	90941	140148	58389	65803	334357	47666	42284	526955	35360	106881	38559	37024	29426	175844	55498	227331	95945	133136	88670	30178	163485	345045	22481	119681	78035	63786	42223	33152	288773	45742	74631
385_4472369.3	human-oral	915094	195996	210735	80870	111609	754580	736219	113910	45598	64889	84216	1271930	87410	149618	42937	2117321	36951	88890	136241	56251	62925	323583	45549	39547	462298	34381	100601	36268	32230	27037	169736	53916	226405	89726	128020	85353	29845	158558	329024	19673	114616	71837	36279	40665	31228	284898	43236	71697
385_4472370.3	human-skin	1400	407	335	2026	1003	198	520	665	1084	1264	339	213	270	213	2737	115	40907	389	238	432	784	394	587	835	207	698	115	833	1073	736	338	483	193	117	171	325	209	292	104	798	208	143	738368	379	165	84	285	371
385_4472371.3	human-skin	1336	392	309	1915	955	179	598	651	1093	1244	314	311	303	152	2814	77	41418	404	210	412	845	373	615	892	215	687	70	870	1225	825	334	522	186	118	191	349	174	231	75	751	226	142	748320	312	187	90	289	321
385_4472372.3	human-oral	628903	85777	124235	52596	58387	809006	1098544	48567	63224	33196	47909	532950	55031	87986	61229	162927	22511	50277	39692	29576	32305	214821	22748	22633	584535	19764	85530	24552	25762	35496	276870	25927	43538	23955	187316	45432	231675	163099	70297	29124	27618	85217	123158	22633	18454	84507	20152	21921
385_4472373.3	human-oral	654510	109460	137060	56445	59486	827784	1138734	50828	68727	34698	49937	550179	57834	92662	64812	171737	24468	52331	41069	30377	34334	225193	23489	23805	621152	20560	85934	25857	27284	37232	288783	27950	45156	26167	195897	47261	239310	171287	74790	29934	28747	90506	131496	23230	18514	87853	21217	22887
385_4472374.3	human-oral	2079628	310139	344636	144675	183061	2110127	3245184	400396	101864	132947	158706	2295603	281981	254599	64147	2570648	68939	332778	528016	91973	100065	703358	109266	78040	206283	70259	203746	63903	67300	63124	515505	79743	1189040	118837	389670	343777	61166	504994	457526	34322	133897	224792	59647	69574	65703	155815	66438	97303
385_4472375.3	human-oral	2089263	310354	343248	145237	185286	2143765	3278401	402880	101427	133536	156746	2321706	283998	253870	60425	2597343	71595	338705	534120	92645	103124	709574	109945	78176	201937	71015	201357	64125	67497	64106	518484	80866	1201076	115112	392286	346207	59744	508544	460107	33902	133727	219233	54770	69269	66415	157112	66236	96772
385_4472376.3	human-gut	19173	2772641	2882761	42491	71381	21102	12075	16903	27853	22227	69021	22383	12840	2850962	17793	144261	12478	7078	20772	36443	47760	5965	11891	17462	7020	20272	892837	19719	16095	11700	4934	35516	5656	407779	7698	6023	81951	4230	217983	13663	81505	170915	4449	22939	9416	7799	48964	71211
385_4472377.3	human-gut	28635	3729138	3891840	62681	104892	31212	16588	24533	40628	32774	100443	33478	19145	3930912	26875	198462	17419	10954	28958	54601	70711	8483	17904	25357	10457	28822	1234622	28391	25386	17178	7250	53441	8366	597461	11666	8785	116851	6262	297881	20449	121592	242959	6495	34948	14199	11354	69181	105102
385_4472378.3	human-oral	1079628	385498	366527	162151	240011	1499766	500191	180082	70716	94980	173416	2301711	142382	256864	94957	2178328	68440	145222	230911	122884	129262	355066	85941	71040	234711	54807	168602	73152	70283	40574	236216	114067	399537	177981	92618	147107	51501	230693	503817	41591	240456	139899	101333	79327	70187	1104056	91440	139409
385_4472379.3	human-oral	1454982	507742	460968	217708	319959	2030473	663283	240722	92440	126417	229895	3038323	182008	337393	118195	2912714	82734	194016	308375	166672	173354	478301	113827	96105	302415	72930	297631	95241	93050	53350	317000	151460	533891	235792	122759	195817	68761	307277	669868	52377	318405	183072	125273	110856	89446	1490675	126767	184621
385_4472380.3	human-oral	141308	69652	80710	28772	41892	504774	313280	20355	24477	15178	35231	117162	18566	57724	25075	204911	10915	16585	16329	21052	21997	46928	11978	12432	85723	8848	50346	12791	13061	14221	104558	17361	15889	20247	44806	17758	53615	54167	77811	13792	19495	51595	47582	16614	13161	146610	15592	19880
385_4472381.3	human-oral	138382	56216	85126	28988	41180	494386	296732	19720	24537	14793	35717	125807	18324	56351	24795	200404	10306	16276	15817	20786	21608	48732	11460	12276	80817	8105	49374	12597	12442	13970	102011	17059	14434	19829	43395	17610	51966	52794	77065	13517	18941	50639	46115	16936	13236	144364	15453	18844
385_4472382.3	human-vaginal	846	442	69	1036	570	179	160	859	319	1897	445	119	482	79	142	41	519	624	94	399	258	249	1830	982	51	1079	10	488	341	165	329	186	265	215	36	637	39	219	51	174	92	20	230	113	150	82	108	142
385_4472383.3	human-vaginal	698	308	41	814	513	137	131	685	286	1558	375	95	315	104	144	22	427	520	97	242	219	185	1297	878	56	864	26	387	292	141	273	166	224	147	51	553	31	128	42	132	75	11	182	94	116	67	91	102
385_4472384.3	human-oral	197762	283186	322441	99415	137179	2568706	435985	46860	76180	46550	98815	435373	42804	225543	45162	744516	36475	34976	31347	76446	65527	66974	34592	40802	533821	27212	273593	44074	42338	43722	134672	62789	31485	59741	116855	38263	242009	82350	280524	36209	69363	238940	76794	51546	33158	1110071	45007	53272
385_4472385.3	human-oral	188020	268151	302151	94574	132273	2472217	412977	44194	72041	44132	95020	416184	41054	213846	41649	711471	34993	33273	30242	72095	62080	62891	32632	37745	499902	27180	259077	41060	40647	41408	128653	58830	29902	57835	109919	36632	229710	77992	265963	35380	65600	227570	71401	50187	31672	1065491	42921	50688
385_4472386.3	human-gut	37293	3381747	2701204	101195	155958	49985	17934	38402	43319	57023	151365	20664	23600	2509234	44229	571933	29118	17105	32199	79154	101860	9266	26931	42253	12803	44669	1676086	45833	39616	22152	11330	70371	13242	330918	13333	14493	137116	9378	561079	27992	155487	307100	8084	55090	24541	14778	108959	121897
385_4472387.3	human-gut	36412	3320953	2487411	96431	150929	50587	16958	36817	39849	54876	140816	19771	22314	2407850	42966	550257	29216	16485	34869	75812	98507	8643	25651	41105	12068	42226	1622773	44111	40495	21662	10665	68108	12848	260832	12733	13853	132731	9035	542883	26624	149101	299482	8794	52992	23845	14492	102694	115339
385_4472388.3	human-vaginal	897	792	339	555	298	302	59	915	80	1080	1045	89	342	163	161	66	291	666	109	228	56	332	902	583	94	784	161	234	548	98	227	85	321	645	32	482	48	257	44	134	96	27	456	134	611	116	71	46
385_4472389.3	human-vaginal	967	738	365	551	339	247	45	970	77	1165	1233	78	388	115	139	64	314	718	113	238	39	342	928	577	76	849	161	252	475	129	298	141	279	638	35	793	59	258	37	166	85	25	421	103	633	94	59	37
385_4472390.3	human-oral	2769933	258057	272758	142826	139716	905080	1518624	399481	71061	174272	115900	2201614	325552	185783	69863	1692562	75700	346822	702976	74551	82017	872966	121128	80525	842018	91643	145646	63665	62494	43889	655438	61365	904387	63163	196358	316151	47225	639577	331700	31607	64303	153159	78660	47975	49186	98194	49380	47925
385_4472391.3	human-oral	2945593	281863	284881	152912	150637	941432	1621703	428849	75726	185635	122650	2330964	346738	203234	82045	1809664	85268	372242	744486	78816	85478	931085	132900	86135	936991	97887	173322	68802	71281	47416	698073	65496	960346	67436	211369	337521	50776	682504	360637	36200	70245	173926	96168	51103	52687	102701	53525	52022
385_4472392.3	human-gut	26741	3121184	3401175	59491	102976	30301	16200	25125	58626	34109	104793	27008	17118	3887175	43628	146431	14920	11888	24954	51176	65670	6558	17706	22521	7750	31971	1233584	25187	23511	19161	6104	54596	7138	364439	10467	8321	120827	5985	246516	20159	147442	178787	5884	36230	14424	10163	68847	104106
385_4472393.3	human-gut	28038	3235533	3562308	59663	106351	32451	17366	26168	60233	33951	109263	28091	18042	4135307	42132	150455	15388	12108	25483	54362	66078	6779	18623	22345	8302	33329	1289154	25295	24863	19172	6184	55853	7720	400279	10691	8404	123399	6094	255299	19250	154802	179705	6132	36818	14747	10361	70811	110651
385_4472394.3	human-gut	26661	4038409	4110672	57887	91145	29310	15040	28347	35412	31062	100635	17476	19809	4251815	27285	214624	15345	10665	28735	49141	64180	7040	16676	23786	9360	27732	1227927	25411	21230	16723	7117	52191	8450	738916	11374	8425	119200	6204	307467	20426	138488	255243	6217	30126	13369	10733	60557	118029
385_4472395.3	human-gut	20655	3396224	3413559	45345	67830	23578	12552	21464	27381	24424	77697	12143	15922	3468396	21253	176431	12751	8706	23330	38236	49304	7009	13601	19620	7566	22174	1000519	19910	17626	13439	5679	40336	6564	579516	8999	6822	96469	4958	251162	14656	106163	202996	4723	26248	10023	6826	45031	90651
385_4472396.3	human-oral	734769	120334	186639	91344	107220	1662028	1109428	92206	105778	51780	81223	337451	97782	134606	70137	232868	34747	88932	75495	54154	50610	250934	40933	38659	1403111	30625	139909	40573	39547	60523	624678	48459	83892	51576	223370	85732	414493	331450	78075	48197	75605	147065	122884	41418	28415	517396	34481	45081
385_4472397.3	human-oral	827281	138023	211697	104998	119824	1836756	1243502	104305	119839	59061	90521	378267	109526	154631	81341	262724	41274	101353	86841	61350	55969	282907	45359	44437	1627967	34862	160558	46927	45834	69632	701813	55105	92861	58164	255079	97303	467269	375452	89276	57269	84799	168896	145584	45219	33475	569979	38914	56637
385_4472398.3	human-skin	6885	447	494	995	498	2783	2060	622	608	745	266	1049	492	365	454	270	22643	506	383	237	244	3049	388	507	5305	333	233	449	552	345	1773	199	522	66	782	411	368	1304	199	396	96	392	55680	91	198	459	121	169
385_4472399.3	human-skin	6940	598	515	933	403	2914	2004	569	555	691	205	1625	589	214	423	272	21307	494	383	220	241	2793	394	469	5164	316	338	424	365	371	1430	108	429	106	648	379	250	1073	240	337	81	414	54406	129	194	680	122	164
385_4472400.3	human-oral	684897	3072	1126	9047	4498	8186	12330	25534	1775	10836	5194	13527	22940	670	2278	799	7927	27002	15628	2372	1806	281894	7727	5822	2679	5350	813	4283	4678	1009	71451	1390	24930	1272	2568	15249	1098	59910	209	954	1256	576	4095	1285	3034	2441	1467	794
385_4472401.3	human-oral	669804	2968	1263	8586	4530	8078	12417	25379	1718	10506	5159	13119	22672	666	2642	1169	7610	26278	15414	2126	1735	291564	7351	5715	2596	5205	828	4134	4331	1018	70639	1677	25602	1049	2647	15087	1076	58434	200	847	1084	648	3969	1463	3051	2273	1311	995
385_4472402.3	human-gut	27439	1851910	1484557	60253	96622	31971	12802	20245	63253	33421	92375	19250	16754	1431771	39771	1208726	18347	11220	31808	50287	62868	7459	17406	23076	11036	26816	816595	26381	22137	18494	6522	50016	9221	883593	9581	9321	84779	5362	1040553	18233	116556	162527	4719	35168	16242	10660	69057	106274
385_4472403.3	human-gut	32580	2246505	1878318	74852	120732	38492	16153	26278	79185	41575	119527	24078	20895	1762654	49097	1404594	22079	14309	38473	63481	80469	9212	21081	29577	13365	32713	1004584	32933	27406	23123	8725	65525	10701	1092187	12373	11636	101736	6823	1207744	22771	147931	193212	5772	44092	20518	13316	92201	133635
385_4472404.3	human-oral	141760	711	269	1294	696	3608	52148	4102	1041	2312	830	1851	4517	129	268	323	952	4523	3047	429	253	60172	1210	798	5407	1079	221	505	542	543	19843	316	4922	218	4356	3229	464	15650	72	173	128	289	342	114	786	1343	101	91
385_4472405.3	human-gut	43311	2848243	2790978	90478	174428	48662	15208	52412	44142	61179	206523	25381	35670	2620676	50254	127361	24201	18648	40094	92437	119559	12609	29796	36906	11517	54316	1269027	37929	37776	21536	11334	107000	15955	1081570	13197	15291	94616	10656	208377	21814	328836	162361	7046	63763	30706	17900	122276	311928
385_4472406.3	human-oral	1576276	89283	135576	50697	49856	575001	684780	92867	39334	47361	37807	476679	90924	135243	39078	193851	24788	82533	74833	27371	27720	586470	39946	26143	180426	24020	44490	22941	23519	20785	476447	24524	92441	21815	93185	77613	56696	389900	62331	15311	22605	34499	101297	18385	18814	243502	15893	17176
385_4472407.3	human-oral	2541998	152874	179558	138110	153915	2419771	2670003	451316	113081	141649	115855	1303394	329270	122213	31352	404633	77574	377491	521675	80955	65354	828114	111207	74974	1570603	75630	116245	63169	61339	61555	620139	64011	1322537	100019	465461	388643	216903	603523	117044	26910	109977	150905	22254	53557	60972	462073	46235	73384
385_4472408.3	human-gut	26898	1959891	4423124	44140	65745	22142	11106	17514	32724	20712	62546	48541	11910	7043409	14579	120102	10524	8079	20998	34106	47168	8170	11860	15918	8426	17322	599028	17718	15961	18961	5811	36893	5052	345477	8649	5562	90456	4844	182209	13796	89213	93159	3195	23596	8435	6604	37910	79380
385_4472409.3	human-oral	1406173	388125	369638	159851	223704	923500	846159	296350	69015	127391	150242	2418803	209865	247987	78458	3445869	70192	242992	442231	114363	122974	493465	104977	76442	164021	70667	164670	70562	70865	41728	384373	112356	853004	171566	119278	259731	51253	380558	594083	35820	224192	101209	72158	74980	62157	869686	84803	131762
385_4472410.3	human-oral	1900060	201088	254552	131405	160335	2248307	3357657	304965	121023	117876	120724	1437446	235084	178128	49506	608235	64610	249306	350817	81540	74574	633233	85225	65324	1619428	63071	187876	59452	58422	65946	423227	66048	795286	104490	440338	251181	154319	409218	180236	34522	134313	284219	52709	59606	63698	326904	53636	83192
385_4472411.3	human-gut	18526	1104874	1408008	41689	77871	22051	7659	28009	19249	31262	96367	11287	15724	1180066	30046	64277	10959	8221	17671	43623	59630	4896	12107	17541	5823	26340	596066	18124	17320	10785	5422	44422	6066	458105	5948	6961	50536	5093	103556	12015	120055	97636	4657	30784	13387	6631	65648	102135
385_4472412.3	human-gut	39769	470517	702006	83815	161595	40243	8578	64430	83234	81834	174381	22770	24813	656872	310425	30949	21123	16926	26279	92459	136003	9277	28852	38691	6887	67024	194063	35429	30673	21923	11764	89532	14132	478461	8453	14101	25741	9422	44629	14432	211023	31898	6365	52829	23509	13320	139943	170238
385_4472413.3	human-gut	43134	505468	751925	90934	163873	43277	9250	68393	90646	87207	189226	26553	29007	702676	324920	33384	22752	17535	28271	98568	145719	11164	31577	41448	7110	71228	207575	37696	33508	23629	12937	95770	15158	513139	9224	14932	28204	9277	48249	15005	224876	34165	6853	56389	25201	14167	156400	181566
385_4472414.3	human-skin	272	37	29	320	279	157	83	277	841	161	273	89	63	11	69	6	7435	80	20	105	75	56	70	134	16	109	9	133	177	600	59	68	48	21	24	39	6	42	12	75	56	8	15293	126	1163	24	88	49
385_4472415.3	human-skin	267	21	22	252	260	171	79	305	805	175	275	37	59	10	65	4	7821	75	22	102	82	59	71	117	24	92	10	146	148	454	47	58	39	39	20	59	10	65	9	68	39	10	12572	54	1459	25	44	48
385_4472416.3	human-oral	2184022	6542	5994	11217	6658	36785	1305188	51648	21152	10834	4169	16895	57241	3587	1448	8778	7707	60237	35593	2834	2330	850489	16330	5075	48533	5766	2876	3656	4293	11904	146521	2688	57358	2165	99864	31691	4933	129333	2262	2774	1095	2818	2248	1079	3772	6258	1155	983
385_4472417.3	human-oral	1808884	5219	4321	8922	5316	30547	1077917	43035	17133	8922	3548	14530	45633	2793	1018	7127	6395	49954	29562	2460	1782	703405	13664	4240	37499	4886	2953	3053	3303	9824	120241	2583	47276	1647	83893	25957	3920	106413	1785	2433	892	2725	1848	890	3263	4817	757	1054
385_4472418.3	human-oral	1954777	11251	5554	19458	9364	18986	538373	58064	10930	30353	10468	15888	56296	3072	2369	5873	16557	59729	33497	5367	3115	804569	16831	12626	26476	14989	4408	8817	9059	5684	154205	3631	60325	3552	38514	32967	2797	134616	1808	2275	1880	6112	11937	2808	28476	9291	1746	1678
385_4472419.3	human-oral	1363210	238841	358716	153977	169522	2223111	2316378	113912	160757	83692	118327	1323856	113265	266093	131636	390823	55771	103967	82439	88089	99276	469969	60835	62653	1249666	49393	331423	67168	69692	91117	524902	83033	102171	67611	377029	97662	575182	358003	149865	77780	88834	430870	249778	68119	40150	847777	60760	57810
385_4472420.3	human-vaginal	1093	283	169	315	230	126	93	439	69	1606	966	48	813	105	91	34	685	899	56	142	52	212	454	313	67	1128	20	160	170	77	181	55	172	118	34	316	18	180	12	46	30	6	149	36	817	140	30	43
385_4472421.3	human-gut	24826	4292210	4306545	44378	65596	25435	15931	21897	97149	27913	77687	18966	12448	4597291	15671	197320	11896	8448	25295	36283	52794	8306	13878	17835	10142	27141	1165587	19189	15899	20944	4806	33603	7467	184483	10567	7503	102002	4123	280929	16690	96146	152006	5105	21944	17684	8155	34478	62633
385_4472422.3	human-oral	2420895	267148	301398	130470	137551	2482837	4655294	224757	143853	160296	127557	753035	219232	216943	41749	1136556	67598	184076	326323	73790	55257	819434	85615	73563	2500724	83205	213959	57271	59394	79538	509240	52409	280536	59381	574126	148079	72939	473479	284783	34940	69283	314159	42557	52240	72135	193783	40444	52130
385_4472423.3	human-oral	1128238	4742	4205	4730	3217	5376	53341	27764	1896	8428	3168	11929	28322	3628	739	18921	4469	30473	18090	1733	1282	467741	6750	2618	9314	3767	2536	1970	1930	1306	68194	1487	32351	1408	4468	13627	683	64625	3151	583	1183	1954	1937	736	2088	1941	603	648
385_4472424.3	human-vaginal	128219	343681	397832	132736	232333	271265	34165	120163	49070	96224	257084	176952	47174	254194	1201294	1273016	54833	57573	25788	133478	89179	25409	56427	72390	18842	58784	188584	56056	49697	26495	24579	93324	29887	339386	21922	39619	44717	27112	514242	28295	113550	182027	29026	94849	201999	139943	123251	139784
385_4472425.3	human-gut	24097	3240627	3865884	45224	74339	21269	10899	28110	198182	32475	120388	11488	14082	3828994	17373	133714	13249	8901	23453	41474	62996	10001	13590	19221	6768	29755	1177238	18559	17098	28964	5388	42267	7120	318942	8401	7147	82387	4830	222925	12043	136696	125586	4506	25386	12546	8154	43665	96248
385_4472426.3	human-oral	708474	209736	277725	63096	82418	1284766	2274912	70323	93201	59203	84109	356422	72752	194195	28237	982400	30851	57416	95694	43515	32068	231258	31374	30755	2325856	32154	205947	28036	27037	48312	147158	31838	63984	38031	318432	44047	52794	141337	229371	21543	45926	319501	29530	33180	47169	96360	25953	32633
385_4472427.3	human-oral	1955118	32581	34686	34926	21762	171096	401493	54408	20210	29677	18126	46546	60214	27638	3290	56889	25798	53030	39512	12207	6999	843841	20075	18223	327143	14268	28093	16306	15536	10334	148459	7588	63632	7256	86895	34548	24511	130465	16416	4394	7264	41785	3563	7987	11564	24107	4988	4675
385_4472428.3	human-oral	1394411	316249	466474	152427	132202	2360967	3661720	140676	243092	115883	91295	190594	151426	346478	84254	268953	57951	124991	105414	77017	58279	493180	70160	66724	4730171	62910	462126	66429	63590	132112	736662	58076	115481	42548	667474	121509	769718	469150	120838	92020	55384	689582	165349	48166	36099	703875	39972	41715
385_4472429.3	human-vaginal	1379	952	172	1619	872	248	120	1235	572	2749	856	90	583	114	121418	55	613	845	254	538	349	289	1818	1158	17	1757	83	527	617	691	470	500	469	440	131	805	90	550	79	274	457	23	397	249	182	275	317	209
385_4472430.3	human-gut	25995	3545005	3961383	57333	85616	26323	62118	19211	32438	28538	73943	36685	14942	5205818	37697	212642	14254	9272	28577	46512	55766	6240	16058	21060	10896	27024	1512404	24378	21423	18375	6486	44383	7906	242358	15222	8629	132025	5417	323485	18836	98577	231233	5623	29966	13949	9047	55173	92865
385_4472431.3	human-oral	1278826	310472	379041	167457	233843	4209224	2599661	271105	105711	131264	187635	1604200	190403	259307	48694	2315542	73677	220221	228209	120745	98619	424598	100884	80265	1226752	68812	225408	74239	72618	60739	330291	95976	694741	148627	342209	221159	80371	284647	454466	35333	195851	260926	36030	85576	98447	635225	71134	118801
385_4472432.3	human-oral	1088511	266422	313698	142463	199091	3483057	2195704	230413	91551	111102	159245	1364569	161809	224065	43235	1970276	62555	186651	196391	102880	85209	361811	85350	69469	1085324	58435	209065	63322	61466	52391	263555	81564	594158	126984	289415	189743	70475	242895	391755	31338	167980	231715	33183	72438	83103	532924	63579	102821
385_4472433.3	human-oral	530753	3263	1259	10900	5215	10899	49603	21399	2876	11229	5567	13097	20182	864	3279	1927	9946	19930	14951	2849	1946	205333	6997	6110	2432	5724	665	5287	5296	1567	62699	1481	19873	1447	6761	13027	575	52297	446	1089	1223	661	5575	1639	3785	3430	1068	1032
385_4472434.3	human-oral	647012	4523	1798	13492	6326	13944	62404	25789	3246	13576	6455	15681	24728	1033	3413	2340	12491	24526	17982	3201	2288	251873	7742	7130	2920	7331	820	6303	6241	1836	76476	2337	23778	1705	8766	15553	788	64351	577	1303	1837	1002	6099	1824	4827	4124	1606	1020
385_4472435.3	human-vaginal	3793	1734	208	2917	1668	528	628	2949	1215	6994	1471	238	2031	243	431	119	2091	2324	362	1392	469	1209	5173	3120	147	3747	104	1330	1140	766	977	1040	1227	571	174	2346	234	888	146	460	438	143	218	255	454	346	381	412
385_4472436.3	human-vaginal	2882	1199	141	2215	1192	320	462	2152	830	5359	981	173	1433	293	355	101	1553	1842	296	1149	346	879	3919	2441	145	2797	77	990	1027	517	721	728	854	413	134	1773	150	723	110	340	253	89	150	198	339	245	340	287
385_4472437.3	human-oral	1196724	195676	211366	112496	153264	922934	708209	267676	55520	79476	119634	1908294	189538	146925	75581	2087830	46603	224203	338531	76150	85463	393018	78287	52802	603499	46657	105296	48901	50180	33255	341878	70912	774905	91606	119413	229125	37485	318761	356004	28868	104665	71174	87275	56403	51401	602938	57503	69386
385_4472438.3	human-oral	1099575	216759	196838	102488	140435	844705	649950	245803	51048	73159	111282	1751466	174815	136464	70888	1919508	42290	206425	310583	70360	78646	361328	69671	47945	573949	42533	96943	45138	46052	30420	314132	65511	710783	83985	109869	211154	33778	293013	325489	26563	96292	65689	82353	51304	46570	553828	53128	64747
385_4472439.3	human-oral	526199	3299	2774	5831	3375	23611	466656	13907	7039	7603	5254	6033	18627	1697	468	5249	5711	21750	9407	1806	1203	209811	4797	3173	11477	4534	2004	2626	2855	4017	36373	1451	17119	1281	31105	8464	884	32988	1767	814	961	2336	453	1025	3604	5821	789	754
385_4472440.3	human-oral	684931	4557	3488	8497	4294	28666	575648	24437	11853	10619	6324	7658	30984	2541	619	6368	7261	31397	15009	2655	1582	261392	7495	4247	15762	6418	2759	3572	3994	6790	56702	1818	27165	1592	47085	13905	1199	48395	2159	1256	1021	2979	655	1088	4290	7445	1006	688
385_4472441.3	human-vaginal	6923	2443	1161	3296	2077	776	232	3364	923	10929	4924	440	4745	1294	784	292	4692	5251	501	1405	394	1393	4698	2765	484	7256	281	1523	1695	612	1569	636	1468	676	241	3239	259	1537	92	365	469	200	552	391	4272	720	459	370
385_4472442.3	human-oral	370596	187382	271452	121171	148423	3203994	851421	68159	118878	63139	111754	448656	59164	188415	40562	336404	45646	51843	41300	82760	67916	131872	43511	48697	1172555	35834	213825	52690	48481	67909	223389	67002	45314	67365	224934	54090	349619	133268	142123	48749	82860	231455	66128	56272	38916	1037777	47084	60977
385_4472443.3	human-oral	398295	199726	289993	129395	166300	3406372	910311	72434	119246	66987	120682	481295	64830	201834	41432	360446	48581	54222	44615	91030	71993	133211	46260	53520	1216984	37420	226241	56200	51797	71250	241508	72247	52033	75864	240048	59012	379302	143222	152110	50512	89392	244854	65499	60728	44158	1116364	51090	66006
385_4472444.3	human-oral	1273424	124412	136676	83155	104719	1895929	1578413	177361	63733	80891	76239	724311	130057	102269	32003	443342	39918	144690	187497	54877	44743	420987	62643	46632	1389096	40571	104927	37031	38624	37126	263810	43116	406913	68984	221644	141067	43784	245804	123182	19533	84104	153684	38002	38692	47312	257828	31991	50343
385_4472445.3	human-oral	1311328	128225	150549	86106	107895	1949436	1613454	181028	63685	83081	78205	741292	134700	105969	33213	455741	42656	146150	192165	56594	45434	430864	63923	46966	1411138	42130	108704	38313	38113	38096	271039	44053	417060	72867	225929	144829	43991	252164	126417	20050	85922	158217	35367	40229	48688	263516	33078	51904
385_4472446.3	human-oral	1503968	584148	663084	241405	348585	2495645	1047324	409348	102248	178682	251640	4403103	293968	465056	101326	6415138	109028	338468	567600	173632	191687	536379	146026	108811	159364	101134	323298	107061	103262	61222	500943	165602	1270223	278759	159858	371374	121032	501188	1098244	54252	323410	208692	86482	119252	108940	1129769	127320	191206
385_4472447.3	human-gut	29445	2649903	3545796	61192	103742	32267	14843	27356	74936	31665	103261	22836	17576	3629444	33370	160969	16073	12074	22533	51561	59549	6818	19647	22924	8403	29504	1554329	25878	24200	21250	6137	51776	7154	318263	10268	8609	134857	5321	227934	20163	132654	258129	6243	36687	14411	10117	66829	103847
385_4472448.3	human-gut	30092	2651136	3552439	62033	104204	32563	16133	27212	76002	31966	103854	22876	17695	3640110	34228	162112	15989	12922	25408	50604	59673	7926	19453	24946	8552	29584	1558680	26239	24259	20966	6197	53608	7310	318241	10464	8661	135322	5273	228661	21236	132848	259120	6037	36606	14517	10153	67478	103996
385_4472449.3	human-vaginal	1641	647	85	1222	680	192	252	1320	439	2761	618	94	836	104	170	35	853	1005	168	520	230	464	2141	1299	83	1546	28	488	483	276	414	418	506	212	56	959	87	329	40	248	124	46	85	87	160	96	171	194
385_4472450.3	human-vaginal	1674	602	86	1316	655	176	257	1299	461	2740	570	106	916	115	188	34	836	979	163	544	257	434	1987	1315	69	1615	19	557	527	330	346	468	472	221	67	890	97	346	54	205	190	44	87	114	177	107	154	196
385_4472451.3	human-oral	2341849	73687	74233	56081	45582	494777	509249	100489	22602	61762	39657	517241	101149	55936	9077	427477	36846	105458	82308	25981	22175	999628	35216	30915	153519	30844	41316	26228	25818	13629	251476	20843	150284	18222	65308	67870	32816	260979	84660	7364	18202	39998	9064	15711	21343	103256	14490	13802
385_4472452.3	human-oral	1060766	509027	701012	206909	314267	5618425	1248992	113810	127398	99568	219145	2253575	106811	493948	55953	1875583	76342	93017	91412	155731	144708	389217	73591	84401	684360	59568	383205	92857	86312	72091	364541	139024	91646	153347	230767	95634	663463	345206	606270	59852	167271	480393	68401	107749	88676	1813664	99496	134078
385_4472453.3	human-gut	29599	3623901	3747530	53349	81467	28712	14293	20745	31215	29498	80455	28533	15527	3999791	27604	208269	13500	9129	27408	48532	58549	8897	16238	20708	9324	28329	1396864	23115	20377	17156	6631	45205	8196	406916	10392	8534	120284	5835	310542	19245	89439	226696	5498	30297	13754	8056	62016	91084
385_4472454.3	human-vaginal	14307	3238	794	4156	2729	1412	523	6435	580	7629	2947	539	3493	309	1162	921	3032	5813	670	1574	468	2923	6655	3747	696	6238	358	1985	2104	735	2126	798	2428	1823	317	4006	313	2007	150	627	552	115	547	708	5556	1395	570	397
385_4472455.3	human-oral	1315798	223932	250149	78899	86123	1051243	1892319	154353	79164	81164	66985	965084	127546	182724	27463	1375176	38513	127245	207979	45421	44601	445302	52782	43004	2034646	41658	140642	34991	35047	43621	276222	35535	291639	48915	260113	112230	36933	259790	308243	20546	49859	126332	32092	32896	31376	94022	28416	33998
385_4472456.3	human-oral	1552977	20818	18150	15133	11088	76950	281405	49095	10635	18851	11293	57923	46274	15151	2190	80561	13333	50982	34705	5929	4206	632708	13563	8217	29106	9786	13198	7978	5816	5894	109805	4352	52278	4580	42473	26510	5357	97312	18185	2482	3607	16336	14709	3305	6423	11657	2983	2479
385_4472457.3	human-oral	952305	272765	364936	101643	121852	1614616	1458987	71724	97959	56661	98776	626063	67722	279117	95007	977279	37779	60757	54785	62914	74527	325116	38283	44476	348673	32341	315892	43697	48638	53601	277780	57692	60626	66097	220171	58488	210189	184138	329125	47698	83800	418159	187997	49469	30576	269050	48458	58877
385_4472458.3	human-oral	1187417	350115	414186	98509	134362	377131	683008	197096	60749	74499	87002	1204643	137902	282796	74260	3210736	44006	155014	245754	67425	75359	414670	66756	48790	1198461	41281	205060	43255	43689	34233	284132	67386	536093	138246	116454	167393	55036	271110	628715	30791	155021	127351	81929	46079	34906	354555	55554	92951
385_4472459.3	human-oral	1094876	393910	383023	89815	123223	344817	645031	180702	57411	67922	82977	1106399	129985	260487	68691	2961095	38258	143925	227587	61294	69829	379312	61646	44506	1107213	37669	190018	39697	37914	31987	262863	61854	494523	125502	108655	153671	50957	249569	579394	27933	143057	117956	75726	39920	32993	326372	48354	84946
385_4472460.3	human-gut	40523	1976479	2002359	104215	174185	57352	31477	34372	49135	51677	132340	27995	25943	1655607	45714	662149	28169	18890	46577	93458	107941	9487	28948	39985	17103	43402	1182139	44323	46379	27129	11727	94315	15323	748052	17458	15600	116483	11154	627232	32692	273688	251193	9445	62350	26940	15892	117089	281583
385_4472461.3	human-gut	48729	2396001	2421172	121005	187451	63864	39055	39889	55432	60458	152033	33932	29695	2538039	52002	801746	33505	21968	55233	105905	124698	12869	34293	45922	19504	52052	1418317	52246	54018	31497	13147	109271	17655	772974	20916	17967	135923	12941	760299	36940	327672	290771	10969	71419	31277	18728	132341	336398
385_4472462.3	human-oral	472046	189586	284447	87015	86493	608154	2884423	96893	146931	69340	61332	1322600	104703	197123	39263	388565	36073	80707	81835	45179	56924	161949	40457	38913	1104837	37592	214028	37562	41734	81943	588890	42157	84164	28089	422389	83502	374348	335267	147179	58717	30871	294671	80304	33496	23934	306832	31088	22380
385_4472463.3	human-oral	348430	141142	210893	65157	60540	451077	2147473	72176	109530	51970	45565	985720	76398	146195	29016	288669	27123	59541	60737	34455	41799	120900	30546	28587	824394	27481	158268	28010	28638	61107	436957	31418	62361	21870	315632	61791	277069	246252	108125	43675	23054	219407	60039	25316	17456	217481	22958	16477
385_4472464.3	human-gut	23218	4168043	5009753	54441	79262	30840	21492	23456	35674	25324	71295	28306	13035	5929855	49413	235556	15818	9363	32095	47286	57761	6523	15667	20196	11681	20721	1790455	25224	23169	17634	7482	43205	6777	264135	11680	7787	175931	5522	352266	20749	75887	314907	6765	30553	11164	7831	50631	80486
385_4472465.3	human-gut	20367	3421689	4166202	46209	67991	28322	17505	19953	30181	21187	58877	24720	10776	4940949	42848	196455	13256	7703	26385	39869	49709	5217	13286	18392	9813	17738	1497747	21241	19845	15200	6354	37559	5840	223098	10067	6898	148511	4677	293855	17901	76325	266180	5775	25297	9878	7909	44830	69195
385_4472466.3	human-gut	21758	3554920	3063868	43637	74316	22288	11016	20852	274949	23883	79613	9089	11002	4580398	17959	128241	10926	9157	17827	37686	54838	5474	12346	16524	6672	22605	913566	17928	18919	44474	5170	48645	5597	645466	6723	5462	91707	4347	222442	10662	166651	99566	2951	27190	11975	6493	49772	187507
385_4472467.3	human-gut	32657	3904709	3542510	70333	132772	38365	16814	32916	658320	40580	127499	16987	19008	5042732	39989	166591	17876	14776	30637	69296	101224	7141	21184	28679	9598	35953	1179286	30333	31533	114409	9044	79875	9872	816688	10638	10527	130689	7599	275385	21468	216910	175439	6959	49002	20915	12647	90375	264599
385_4472468.3	human-oral	793588	290849	343872	143202	222851	2077327	1105204	245920	76556	104358	174804	1988854	170992	242461	99799	2636750	68592	198247	309277	109050	123196	273655	82741	64673	653465	64412	208400	62363	63364	45945	274974	101977	690440	185651	164495	209660	105384	272896	454932	40476	231910	206784	109164	83160	73236	418322	84648	145563
385_4472469.3	human-oral	795925	295195	354055	145528	223039	2076086	1115698	248520	79060	104436	175319	2001527	171894	244701	100936	2653705	63681	198700	312145	109322	121129	276111	83516	65103	664496	64226	223068	63575	63144	46810	276348	101933	695583	188288	165625	209545	107520	276165	460256	41984	234350	211282	103632	83921	73431	402758	84189	146629
385_4472470.3	human-gut	57016	1429596	1891689	132499	228168	66684	22454	56156	57387	86301	254783	106952	34004	2067031	61567	717329	39872	26647	49902	118097	154595	16087	37715	55154	15981	56708	1406754	55538	48410	30950	16154	125064	19933	861833	17587	20893	89239	15306	692996	34436	358135	274820	13361	81756	38570	24388	167129	326195
385_4472471.3	human-gut	50223	1271832	1685907	116783	201144	60163	19791	49934	51341	76618	229841	95034	33529	1840649	55354	637286	34737	23430	44634	104291	134337	12724	33792	49666	13955	50852	1250485	48757	46581	27420	14407	112284	16432	766131	15494	18253	77294	12036	616872	30989	318472	244321	12018	72930	34687	22463	155899	290258
385_4472472.3	human-gut	21180	2344955	2443041	43983	71565	22075	16233	21362	30468	24720	61333	12278	14915	2446720	263038	117517	11466	8629	20194	38948	49779	5214	13628	16291	11087	21483	1227925	19369	18069	19937	5937	42565	13215	383677	9235	7712	86523	5270	177430	17826	108795	175964	5897	27125	10507	8599	50209	103389
385_4472473.3	human-gut	36649	4080686	4279509	76521	127610	38899	28017	36881	51699	43131	106870	21347	23486	4251033	456485	207708	20391	15363	36223	71962	85308	10111	24653	29181	19541	38034	2130843	33460	29753	35512	10485	76176	24224	663403	16298	13720	151477	9295	310550	31605	191492	310789	10384	47343	18259	14670	87924	178672
385_4472474.3	human-skin	887	279	68	381	151	115	197	355	90	749	78	45	234	67	17	42	1223	259	55	136	50	289	238	328	80	380	13	203	138	38	162	70	161	26	55	152	50	165	9	29	38	15	254	50	87	58	31	28
385_4472475.3	human-skin	1315	355	116	579	240	169	365	482	230	1062	138	78	364	144	115	47	1504	315	70	149	81	410	361	477	290	511	30	284	323	79	228	104	216	44	84	169	48	238	39	94	61	36	9120	122	137	74	49	45
385_4472476.3	human-gut	37629	2396856	2154261	62336	108707	29449	12671	66433	34263	45156	150937	24197	24564	1890111	29339	132072	16179	11317	26445	60616	79405	11605	17897	23681	7916	32223	691046	25042	21377	15166	8207	60618	9595	304643	9413	10217	66496	7069	192662	15473	129467	112103	5345	34378	17968	12185	106151	99164
385_4472477.3	human-gut	38327	2560667	2442012	67697	118308	31758	13720	70831	37031	48619	163347	26778	26190	2023307	31265	140545	17601	11835	28339	66135	87108	11030	19317	25833	8557	34402	743372	27780	25042	16641	9282	64396	10882	328320	10156	10466	73262	7707	207656	17221	139348	120195	5713	39849	19231	11164	113591	107853
385_4472478.3	human-gut	24710	2225923	2524457	59565	92358	27894	16608	19477	32664	30905	81074	22475	14360	2574667	23817	185377	15632	10071	27406	52218	65142	5491	16582	21078	11773	22527	2529723	25649	21452	17485	6431	49132	7830	185074	10845	8692	125784	5333	281799	21652	86801	321292	6260	35858	15775	10145	80956	78659
385_4472479.3	human-gut	25353	2321472	2632119	62573	103416	30140	17115	20170	34033	31289	85231	23521	14568	2685405	25558	194204	15558	10515	29336	53351	68577	5941	16631	22256	12484	23990	2642708	26222	24161	18022	6801	51694	8654	189748	11480	9221	132491	5768	294459	22233	91484	336316	6807	38105	15564	9479	84960	82238
385_4472480.3	human-oral	524600	20845	27180	31184	19224	82654	1151158	54072	56169	23303	10271	63956	57456	20330	52851	15302	12429	54918	44812	10609	11572	185323	20101	15422	520240	11252	24211	14226	15171	31210	487317	9316	52481	6297	158084	50546	37834	227385	6889	22995	5908	38136	118516	5648	3934	61197	5170	6206
385_4472481.3	human-oral	492711	19086	24861	28988	16851	74308	1100983	51540	51636	21966	11088	61490	52007	18437	45183	14745	11720	52078	41895	9614	9697	174733	17803	13896	477067	10657	21822	12765	14511	28167	462418	8669	49784	5287	148509	48253	35695	215303	6264	19339	6019	33577	99808	4539	3750	59856	4746	4594
385_4472482.3	human-gut	48065	1662769	2848684	118174	190350	66904	21524	55638	124523	65863	181837	84894	31985	3331830	56428	1128590	33732	22299	52033	98426	128422	14451	33034	50418	14576	46524	1379676	50542	48445	35101	13601	94362	17214	432806	16794	18242	109146	11451	1049415	31805	198915	270883	11747	71113	31578	21703	131623	200955
385_4472483.3	human-gut	41278	1412987	2293583	99148	165622	54142	18700	48027	105769	56956	155741	67000	27626	2872048	48099	915591	28738	19494	44425	84384	111586	12386	27803	41215	12552	39641	1171122	42673	41103	28135	11706	82204	13756	377475	14764	15080	93610	11025	858034	27266	172289	226605	10026	65255	26129	18267	112399	174878
385_4472484.3	human-oral	1646467	316016	390824	125314	156821	3833054	3846736	317868	124363	116849	114858	1816695	251272	278846	49185	1257066	69259	282704	314257	79192	76284	541879	96816	63505	545201	63146	278790	57146	57167	68239	429477	62646	907020	64025	511002	269373	96924	431250	342125	32477	70818	406760	54515	60590	59910	241013	46275	50193
385_4472485.3	human-oral	1580293	312027	387003	127113	157588	3985009	3784716	306542	123606	114170	115034	1811160	232502	277464	56984	1215288	69429	276012	300176	79731	74372	515777	89040	60770	528579	62358	278827	57413	58536	69598	409725	63327	884199	61648	503238	260161	94880	411240	329447	34726	68787	412696	72131	61832	60801	247042	46243	48973
385_4472486.3	human-oral	1108733	325361	416588	132383	187492	2349767	2471006	160743	105650	101317	142143	2071276	141805	287373	59816	2585124	58863	134920	215037	93749	102024	367126	67850	64833	1251623	55895	216216	58781	61712	58818	239749	82377	316915	128773	347090	122757	144723	229906	467665	38688	165863	320134	56263	72505	59316	341575	68691	101308
385_4472487.3	human-oral	1083272	312919	399177	128637	181482	2343909	2401770	156996	102669	97936	139256	2030395	136591	275444	54775	2526436	57030	130849	207427	91823	96496	358949	64052	63611	1155163	54042	258592	57871	59650	57300	232810	80764	307598	120096	335600	118982	139771	224042	452969	36778	157363	299324	46062	72126	59438	337051	67140	97663
385_4472488.3	human-oral	1777027	106341	136500	64072	55290	256315	1569544	106291	81519	49079	33053	945002	110928	84548	51121	120096	24438	98490	97972	30935	36554	653955	40174	31268	915964	24141	83811	29104	29443	46399	750215	27612	117300	16026	228767	106218	471540	506743	44754	32769	16285	68575	97870	20678	11638	185928	20617	12901
385_4472489.3	human-oral	1595371	91465	114620	54839	47440	239819	1378917	95455	68106	42710	28525	865012	97268	71998	37289	101141	21355	87750	86598	27721	30540	579299	37075	26706	692486	20579	71250	24527	24126	38550	665699	24925	104839	14161	198009	94099	410853	450488	37107	25083	14047	58559	65337	18040	10601	172810	17641	11124
385_4472490.3	human-skin	321	97	139	158	71	48	571	51	381	60	47	35	31	92	31	49	10188	44	24	42	26	104	28	78	1342	50	29	79	95	177	53	20	49	24	314	29	28	70	34	140	22	23	769	25	31	20	19	27
385_4472491.3	human-skin	367	168	127	169	60	76	655	29	331	78	53	32	43	43	19	66	10636	30	27	53	35	120	29	71	1380	50	38	85	84	190	43	27	50	42	314	24	38	48	40	115	18	21	584	17	14	30	14	28
385_4472492.3	human-oral	410482	214181	309745	74953	104690	1314420	973489	51045	76115	40248	96003	74459	50343	211174	36282	496382	27079	41410	37335	54468	46847	136744	27669	33104	571377	23200	167363	33172	30688	43722	196179	46520	35266	59062	230542	44119	326861	113985	215606	27410	83484	225309	61415	43510	33306	444161	36712	62711
385_4472493.3	human-oral	430756	227280	327324	79484	110151	1365295	1019944	54323	77576	42419	100131	79607	51210	226076	39707	526606	28835	43758	38943	57501	49979	144787	28498	35522	626473	24211	178442	34298	30637	47398	207276	48713	40709	69715	243753	45910	344035	120963	229066	30619	87196	240365	66810	45510	34869	460673	37309	60612
385_4472494.3	human-oral	1323025	230273	279410	142934	183663	2645282	3021374	196630	115359	128900	139460	2011648	207514	180602	85530	1965174	68418	162740	489032	91805	95604	440477	81302	68881	1482464	75640	160322	63436	62653	66919	440944	81915	236704	148173	393656	135843	102100	443163	324556	38791	177703	140174	111284	69680	63660	394292	65081	100092
385_4472495.3	human-oral	1272883	220223	252386	133896	174667	2549565	2953441	185383	108564	122198	132518	1935941	194837	173307	83284	1892962	71349	153592	471782	86961	90773	400915	77088	64706	1426493	71991	143983	59682	55934	62458	422741	78732	225740	142016	371974	128993	98156	426217	312547	36359	170155	135549	108362	67498	61308	378978	61844	95702
385_4472496.3	human-oral	628343	1196	796	2519	1451	3311	107392	15900	2008	8313	5192	4346	19217	289	328	1393	4127	20833	11914	1075	542	264072	3956	1546	5105	5729	284	1191	1215	1222	45310	625	22195	436	9946	9518	452	42937	250	419	413	423	852	310	3312	2712	266	202
385_4472497.3	human-oral	845017	1887	1045	3330	1771	4262	143228	21687	2857	11297	7186	6201	26790	412	447	2100	5882	27872	16278	1254	749	352131	5164	2076	6386	7913	572	1536	1304	1697	60441	710	29932	523	13090	12502	976	56999	610	527	562	602	983	376	4596	2744	308	305
385_4472498.3	human-oral	537857	156011	144772	83125	119006	1550456	863714	96120	44496	56504	91365	1371565	70962	99418	35695	1697222	35672	72745	131439	61524	59742	182511	44887	41663	133928	31602	69281	37605	34966	26326	133662	50550	192730	77786	116441	69492	19943	122622	223638	16425	75700	48837	38537	44888	50800	172919	42008	55880
385_4472499.3	human-oral	869392	258434	243334	128134	183888	1749007	1366784	149999	70027	87656	134923	1978977	116196	164684	78331	2547960	53997	112397	209571	92585	95137	296153	68422	60013	285548	47588	118063	56749	56479	42095	234897	77571	301780	131792	179243	110578	33105	201951	377134	29714	133729	82991	89688	68890	69420	212298	67152	93537
385_4472500.3	human-vaginal	3319	1597	221	3804	3162	736	708	2955	1039	7250	2409	347	2055	431	748	156	1959	2429	439	2556	728	999	5466	3032	230	4246	215	1825	1796	543	1107	1212	1154	737	251	2499	142	766	233	414	346	88	431	478	455	425	404	279
385_4472501.3	human-vaginal	2538	1238	152	2802	2482	555	512	2186	769	5642	2034	260	1541	309	588	185	1496	1860	320	2184	597	705	4273	2252	144	3257	221	1469	1224	445	793	1066	936	555	197	1899	94	583	183	357	251	68	308	359	422	351	250	215
385_4472502.3	human-vaginal	3764	2191	529	4170	2565	1138	971	3055	1388	8109	2488	643	2266	577	782	373	2135	2836	483	1568	892	1037	5907	3289	218	4509	256	2183	1659	707	1307	1158	1379	890	317	2784	150	871	276	509	387	76	1195	529	458	466	433	353
385_4472503.3	human-vaginal	2975	1702	397	3267	1978	827	667	2514	998	6396	1970	517	1792	504	612	351	1627	2285	398	1363	680	943	4782	2656	134	3700	234	1532	1412	540	1036	913	1138	711	226	2127	117	606	209	397	281	71	986	456	371	386	342	259
385_4472504.3	human-skin	1918	3348	2053	1274	936	397	261	934	487	1568	805	166	486	2646	723	122	16734	557	127	496	339	623	487	767	780	766	589	584	512	293	350	226	278	485	171	316	76	300	231	343	152	143	24524	333	2453	143	258	268
385_4472505.3	human-skin	1826	3293	2104	1298	862	402	239	985	505	1386	756	186	451	1805	674	245	16217	611	138	472	291	482	487	758	757	773	329	555	458	298	325	235	323	468	128	305	128	307	262	378	151	104	25637	355	2881	137	236	153
385_4472506.3	human-skin	8289	27739	21695	4433	1100	366	2304	796	2648	2574	916	759	811	30202	371	1035	726818	845	457	524	701	3778	640	1965	431	962	6002	3383	2456	645	1185	1266	857	2999	470	684	711	884	1726	272	1024	894	6316	425	266	197	279	1151
385_4472507.3	human-skin	8258	38994	21587	4490	1051	366	2654	874	2714	2773	909	532	870	29880	303	884	782881	811	528	547	571	3498	692	2225	403	923	5850	3392	2555	630	1167	1282	955	3024	527	705	675	979	1340	293	610	631	4337	339	306	207	492	1217
385_4472508.3	human-oral	3149841	29686	27316	29590	17891	111086	524510	89932	18283	36569	19498	136176	100063	16715	3570	115110	25537	97576	77536	10740	7368	1298617	22704	15094	75872	18735	16393	14242	13120	10827	224415	7365	97730	6513	106303	50732	7307	201099	22034	4357	5052	20185	3402	5176	12646	13241	4778	4150
385_4472509.3	human-oral	3296461	26232	26728	30396	19763	122940	566023	93538	18585	38310	20815	142750	102574	18821	3661	120890	26278	101228	80823	11279	7964	1350936	23777	15707	80981	19133	17156	14634	13548	11224	243829	7278	103088	6391	113652	53032	7676	205903	23598	4226	5381	22068	4417	5922	14027	13677	5214	4889
385_4472510.3	human-skin	85268	1398	1561	1430	878	672	6032	3118	1511	1921	894	2349	2830	745	399	2100	6361	2964	2349	589	342	34755	1122	1004	3245	977	929	674	481	997	6836	407	3096	308	1458	1734	290	6013	540	514	175	1063	33544	270	1753	298	264	172
385_4472511.3	human-skin	91862	2005	1898	1584	848	690	7099	3379	1710	2139	934	2712	3440	982	544	1805	6508	3278	2590	547	447	36788	1087	1129	3881	1001	788	724	811	972	6993	258	3329	237	1686	1868	419	6546	573	514	159	1218	40090	269	1780	300	273	256
385_4472512.3	human-oral	1184925	141594	199482	37864	37209	491227	585365	67699	41226	38630	41752	205433	79881	237694	71525	120635	20143	73298	59372	19763	23390	443529	25790	18429	113935	25226	106941	14904	16403	21663	572213	18238	81605	41717	84956	67194	57439	275545	96565	21658	24532	29939	140757	14731	15121	26426	16354	23043
385_4472513.3	human-oral	1103729	159967	187758	30607	31448	469130	546193	62006	32934	35562	37940	191187	73182	214544	38357	106327	17745	68964	53947	16265	19308	415485	22505	15479	92005	22640	88685	11898	14103	16843	488470	15565	75049	38175	76320	61920	51294	258570	84865	11635	21239	26341	67170	12213	13967	24399	14178	21517
385_4472514.3	human-oral	624953	71982	106091	31981	31367	375411	1621710	38919	61425	20574	26016	223830	42418	75808	46221	117755	13260	38280	27783	15677	19793	234114	15047	14053	156948	12989	95343	13196	15552	33460	220434	15316	49298	13772	213712	35963	115401	124121	59018	21411	16817	74989	101267	12302	9643	66417	11420	12842
385_4472515.3	human-oral	602696	84921	100057	29652	30092	360626	1550942	38124	57981	20173	25022	215198	40248	71879	44213	113099	13102	36913	26505	16169	19018	225455	13848	13132	152074	12505	91096	12529	14351	32851	211346	14840	47480	13788	204813	34408	111109	119893	57283	19763	16922	70860	94961	11854	9507	63357	10829	11675
385_4472516.3	human-oral	2962284	298323	346056	120913	131411	1142702	4446068	308536	125739	125720	105190	2431820	248130	245670	48389	2051231	68607	268477	431824	67565	77453	1015843	89928	68036	146920	65488	176985	53901	59016	71294	544972	58474	731481	62978	512153	237679	59742	485130	426116	32748	63643	172119	53144	50393	45085	93637	47974	45148
385_4472517.3	human-oral	2855173	286459	327301	118424	128986	1103764	4554136	294337	127391	120973	101069	2375324	240591	236234	46116	1983088	65041	259723	416135	66634	77566	977045	86733	62972	140323	63523	170365	52272	57452	72603	525104	56275	694093	59269	525656	229258	56885	468132	410578	31591	60779	165466	50882	49071	42217	91070	46038	43383
385_4472518.3	human-gut	61401	1179419	1171639	134183	230292	60540	16906	144462	35826	101245	286945	72106	66957	938542	60623	77556	38662	22944	38936	129430	159134	16873	38555	50072	11084	78602	403783	56750	47658	20081	16753	125366	21922	584966	13625	20447	49486	13854	105824	26613	274536	82119	10025	79870	38077	25337	211792	200895
385_4472519.3	human-gut	70999	1355410	1405546	155519	274309	68396	20849	162240	45070	118507	331564	86348	77609	1107866	76865	95154	42624	27683	45147	151097	193991	18543	45265	59355	13801	92236	489915	65353	56853	24420	19701	147297	24515	675952	16508	24322	61028	16017	127905	32778	325372	104753	12062	95109	44561	28418	247771	237156
385_4472520.3	human-vaginal	14356	3638	1751	4959	3594	1695	611	5376	1376	9875	2468	1076	4759	848	33839	3711	3849	3888	1460	2810	801	2669	6579	4198	530	7166	540	2388	2561	1044	4246	1147	2646	866	343	6330	367	4203	1580	631	960	286	899	529	3205	701	525	342
385_4472521.3	human-vaginal	14081	3816	1820	4783	3472	1668	566	5280	1253	9560	2583	1036	4277	560	33049	3704	3663	3687	1434	2694	802	2432	6421	3697	471	6975	587	2258	2526	1058	4259	1369	2556	770	318	6107	292	4372	1058	537	820	328	864	513	3256	812	547	508
385_4472522.3	human-skin	442	4916	3770	254	188	108	256	139	690	590	163	113	124	3005	264	245	1462	115	58	103	119	179	1994	96	234	152	801	117	63	332	108	62	273	430	79	80	161	99	246	176	217	171	12939	45	79	96	91	186
385_4472523.3	human-skin	447	4171	3058	200	174	102	170	161	617	577	175	110	75	2506	196	208	1354	118	49	67	98	194	1899	93	200	174	667	83	53	194	108	44	231	214	51	80	154	108	116	122	207	158	8994	48	43	102	89	64
385_4472524.3	human-oral	1507131	89545	96222	65970	60807	1019408	3774036	165563	105126	87796	47535	970960	152331	62571	17293	433568	36885	136957	339739	31557	31895	512565	54711	38828	699010	43917	50103	30196	31947	58682	361633	24859	277465	23980	464787	119390	32814	329058	98892	16266	22620	56570	14605	22001	24111	65215	17817	16809
385_4472525.3	human-oral	1683731	101215	102646	72915	62868	1070098	4065682	182576	113541	95981	49988	1062298	167282	69878	20603	481912	41078	151271	373879	35495	35196	563062	58340	41578	815588	48070	57996	32105	32570	63987	398513	27699	304932	27087	501735	132643	36180	361152	109403	19667	26165	67539	18474	25210	26475	70345	18793	18341
385_4472528.3	human-oral	779507	63584	78733	36905	38754	569751	2058660	57572	74250	27299	33760	205151	61251	54806	28779	69918	16230	55612	44289	21351	20129	281974	21352	16607	104389	14517	57560	15887	14768	38452	436407	18078	52184	14750	269060	52404	115084	244780	34084	16935	12816	75423	66803	15300	11908	223562	12072	12468
385_4472529.3	human-oral	709499	47633	75476	32524	35323	519398	1885195	52298	67616	24874	29419	201394	57587	49432	26122	63644	14479	50138	40384	19362	17747	257845	18444	14814	94150	13807	52434	14295	14640	35071	396860	16299	47556	12419	244468	47204	105371	221140	30790	15054	11424	67663	52511	13880	10905	205068	10725	11545
385_4472530.3	human-oral	1322274	6963	6740	9339	5621	36104	230260	38320	5310	10322	4895	37939	36550	4118	878	21303	6756	44888	24721	3320	2368	529940	9218	4376	33160	4825	3949	4017	3554	3135	87581	2775	42335	2611	21183	20450	3039	80645	5080	1596	3055	4424	803	1474	10995	8576	1550	1496
385_4472531.3	human-oral	57591	212	257	1032	600	11799	8063	1945	262	884	545	1706	2250	136	60	680	878	3173	1256	379	213	31124	816	434	480	445	59	467	272	125	3895	262	2211	204	729	1105	117	3079	130	123	112	64	28	208	2857	1637	95	173
385_4472532.3	human-oral	521798	111463	152397	63371	66896	640156	930523	58031	75199	41407	46678	463581	65022	105001	58942	94379	26058	54055	45853	34797	35974	184747	27872	28351	546745	23117	105263	28198	29903	42988	431223	31066	55100	24165	149890	55526	310831	205319	44400	38958	30931	121338	123518	26204	16039	286003	22489	25264
385_4472533.3	human-oral	530644	92103	151901	63395	67401	650522	946260	59842	75040	42063	47901	471910	63890	106250	59678	96246	26086	54763	46442	35287	36988	187535	29703	29088	559616	23935	81769	28217	30066	43549	437386	32538	53197	24671	150782	56573	315489	208523	45083	38174	31669	122848	125714	26572	16049	291628	23394	25517
385_4472534.3	human-vaginal	1309	501	88	1367	939	204	201	1018	352	2847	610	74	790	138	152	57	881	1508	167	522	226	310	1687	928	99	1359	64	602	436	178	388	354	327	287	77	785	49	210	131	161	153	32	247	163	235	126	63	68
385_4472535.3	human-vaginal	1137	398	88	1132	626	180	174	830	330	2244	521	64	566	108	124	43	655	1220	144	386	200	261	1449	754	72	1145	43	465	355	170	293	265	296	226	73	712	51	136	111	166	131	15	169	117	150	91	75	74
385_4472536.3	human-skin	2035	547	254	1217	592	325	790	750	684	1041	726	374	343	89	706	229	24673	403	137	297	301	459	301	557	812	519	121	565	612	391	209	174	263	96	373	232	60	243	103	374	138	55	90424	179	1248	117	219	169
385_4472537.3	human-skin	1913	567	317	1308	783	479	927	839	679	1116	767	376	397	211	784	88	26753	362	151	309	302	620	390	601	915	521	61	511	437	416	303	198	226	121	376	248	74	219	62	426	143	44	91433	203	1444	79	171	157
385_4472538.3	human-oral	133436	6492	4974	7126	9061	43602	8431	36248	2575	8193	5981	167312	31005	3292	2650	40016	3664	34618	98798	4359	4543	46200	10025	4237	5092	4727	1639	3349	2332	1487	59057	3595	124720	5109	2090	33132	797	55348	6046	1129	3958	1556	2388	2271	3202	39670	2776	2664
385_4472539.3	human-oral	1310659	82227	60691	68271	80873	170025	132614	373295	25997	77266	56670	1639015	283591	43926	40840	517329	33700	324091	903518	41556	51619	442267	98427	40070	88754	44668	29770	31629	30739	16450	584256	40229	1158576	54205	25659	335444	11628	570321	85036	16624	62326	21471	43187	28204	23233	175084	28752	36624
385_4472540.3	human-skin	310	560	365	294	319	143	106	255	2385	185	175	78	59	345	232	25	6483	103	46	100	112	83	81	132	32	116	58	142	98	1537	48	87	79	82	44	32	21	57	13	171	57	29	46369	63	1275	31	95	38
385_4472541.3	human-skin	307	252	352	330	354	120	141	249	2259	208	219	72	85	156	237	22	6588	114	48	92	94	62	84	96	27	130	98	167	108	1624	50	126	38	42	36	41	17	53	25	172	41	30	47575	145	1292	23	77	68
385_4472542.3	human-oral	285021	7358	7208	6346	7078	20054	153617	27289	5943	8694	7423	71472	21678	4953	5934	42673	4936	26593	26494	3340	3977	118908	8499	3120	31210	4875	2697	2928	2526	3147	62870	2955	81810	6436	17460	24632	1853	43522	9335	2299	7324	2075	11576	1923	3164	24265	1834	3780
385_4472543.3	human-oral	190086	4329	3371	3985	4424	20894	105958	17466	2690	6692	5585	56623	15187	2619	645	26615	3309	19454	16310	2209	2247	90221	5327	1817	4315	3909	1672	1597	1243	1424	37656	1742	61071	3769	11102	17040	923	25781	5503	600	4299	1103	274	1558	2810	25579	1023	2856
385_4472544.3	human-skin	2481	255	231	544	346	732	1977	312	263	316	308	472	233	187	593	118	9068	220	237	149	184	715	289	269	1298	156	114	218	127	194	323	170	202	134	309	146	123	304	64	342	89	102	85603	121	524	105	111	65
385_4472545.3	human-skin	2329	190	195	556	340	812	1682	290	323	332	217	488	134	139	509	175	8890	189	210	165	147	742	260	251	1474	155	89	217	335	189	318	108	220	109	317	143	132	342	77	328	99	87	81782	92	534	62	60	79
385_4472546.3	human-skin	224	233	159	96	132	68	38	136	175	67	133	38	44	132	126	43	238	50	19	89	49	62	39	39	46	49	39	50	59	95	65	39	25	87	18	25	11	42	13	85	38	20	16129	61	451	20	41	27
385_4472547.3	human-skin	183	153	135	87	114	78	42	169	166	80	127	24	37	98	97	27	247	44	19	62	36	37	32	26	37	37	51	36	61	89	38	38	31	56	19	15	10	29	23	87	21	18	12728	42	426	10	31	34
385_4472548.3	human-oral	739779	151887	160689	61588	62130	140073	125785	204255	22159	85401	36322	883697	149216	105626	54683	1376426	28514	175809	357960	32949	36206	252904	59770	39125	54134	42092	69070	26956	28524	13921	302575	31674	647292	36274	24023	184402	20679	267737	263153	14290	41149	47045	61621	20272	17266	59780	22173	32046
385_4472549.3	human-oral	788826	193288	178673	66442	61760	147473	132802	217002	24717	91092	39084	936653	157968	110724	59013	1461898	29488	188858	377920	34626	39905	270745	62641	43310	59365	45150	74126	28546	29085	15169	295857	32671	675270	38980	26328	196072	21882	283722	281202	15847	44184	50161	68934	20463	17468	62840	23771	31252
385_4472550.3	human-gut	80367	1394735	1615861	152723	231185	68748	24793	51166	49873	85069	202369	54083	35320	1411159	52861	350451	45402	28401	47961	126614	133874	23445	41424	57055	14581	63540	1123108	65331	61534	23766	19777	115294	24175	563352	16517	23785	91316	18427	348980	29694	272442	193490	10603	78860	39450	24296	168407	254635
385_4472551.3	human-gut	82795	1386792	1605110	151413	230966	65152	25236	51462	48881	84918	200314	53221	34768	1402862	52988	348022	44103	27490	47525	123716	133183	22960	41216	60627	14344	63230	1113597	64654	60583	23870	19893	114205	23315	557942	16672	23480	90988	18251	345951	27400	271625	192886	11022	78725	39993	24100	168179	254222
385_4472552.3	human-vaginal	1540	545	100	1140	674	181	254	1105	415	2408	615	72	791	156	204	47	826	918	161	446	214	389	1874	1243	62	1438	34	462	417	256	335	440	399	257	85	822	86	317	58	214	152	54	395	99	164	81	146	199
385_4472553.3	human-vaginal	1601	532	93	1112	596	189	278	1150	462	2438	516	74	769	143	162	34	791	876	136	459	213	327	1828	1240	67	1336	35	564	348	262	341	406	475	258	57	854	77	282	42	206	137	43	301	104	170	104	168	192
385_4472554.3	human-oral	1970733	274336	298685	112777	117778	776054	2079061	238791	87723	147133	111068	1417767	194981	210338	86045	2073389	61206	190483	424584	60415	64725	661158	82256	67110	1353546	74060	150655	49361	54645	49483	426712	52186	395788	66587	276442	166210	51207	403786	400920	33811	70464	124180	106446	43624	45416	77156	41507	55857
385_4472555.3	human-oral	1987632	262077	280898	112429	118132	788529	2119016	238736	85178	146513	114409	1421556	197768	209670	80037	2075782	57235	191435	428459	61523	65445	666014	82459	66009	1276446	74000	151182	49552	52723	50257	428917	53751	399971	69891	274173	167525	51106	408353	403739	33189	70920	122239	96775	42945	45126	78824	43471	56379
385_4472556.3	human-oral	531976	7877	6983	4228	2783	16721	30177	16759	1929	9388	7507	18669	17616	4664	795	19322	5254	26065	11694	1489	1050	217332	4275	2599	20451	5567	1931	1897	1738	1224	40865	1244	19187	1221	5347	9188	1122	32970	4750	664	662	1898	1719	780	3504	2747	748	506
385_4472557.3	human-oral	509810	7500	6805	4015	2593	15351	29334	16063	1685	9011	7000	14537	15800	5931	710	17160	4745	24194	10987	1344	1095	204726	4092	2525	20297	5728	1701	1842	1555	1064	38370	827	17769	827	4773	8251	1253	31452	4280	688	949	1694	1821	879	3341	2299	448	384
385_4472558.3	human-oral	1550474	82136	117570	87152	87228	1354235	749222	129133	73411	70305	69172	397546	135570	81748	60136	110052	40104	119891	107999	50099	44864	556366	49667	40714	851707	40423	79863	38975	37596	41040	938516	44610	129471	34142	139753	120511	288956	580653	42958	35707	42884	84276	118826	33761	28968	771703	29823	29095
385_4472559.3	human-gut	20518	2445480	3057946	44960	72163	26662	9881	18879	85330	33539	88317	47882	11802	3584432	82554	128244	12516	9107	21171	39203	56914	5867	13374	19548	7147	26001	868909	20117	18186	18873	5765	38083	6876	249124	9076	7438	88045	5693	182088	15535	66133	162827	4495	28029	12023	8282	47743	58297
385_4472560.3	human-gut	13555	3419594	3314093	25741	36553	12563	13417	10693	19328	13033	31314	6870	11203	3205964	15235	133039	7598	4941	19453	18821	21903	3557	7288	8455	5894	13275	1149024	11456	10151	8386	2721	19396	3081	163530	6136	2765	95031	2846	217585	9559	46863	134158	2305	11813	5208	3122	18585	42683
385_4472561.3	human-gut	13438	3253102	3271234	25502	36669	12479	13090	10839	19144	13590	32396	7149	11570	3230550	15678	130023	7828	5125	18819	19373	22474	3571	7173	8123	5685	12902	1156175	11309	9567	8289	2823	18810	2956	170717	6253	2872	95038	2593	212888	9607	42596	133458	2205	12232	5284	3005	17311	48525
385_4472562.3	human-gut	12622	3002420	3003862	23672	32128	10817	11875	9956	16843	11966	28940	6719	10488	2966220	14489	119094	7027	4487	17638	17225	20677	3620	6696	8021	5265	11808	1058023	10280	7632	7721	2514	18358	2730	154633	5381	2606	88318	2373	195493	8774	45171	122722	2061	10320	5348	2626	17296	43726
385_4472563.3	human-gut	12968	3166465	3173994	24709	35678	12418	13655	10696	18808	13279	31444	6486	11225	3123737	15521	125879	7359	4982	18754	18594	21882	3972	6964	8286	5768	12198	1119680	11043	9283	8088	2646	18022	2794	164153	5699	2805	93273	2616	208468	9501	48073	130663	2341	11819	5279	3119	16892	43409
385_4472564.3	human-gut	14895	2984651	4116944	29743	37390	16693	9722	12482	28956	13314	31920	33000	9845	4026295	13984	140630	8079	4934	20297	20157	26173	3629	8114	9424	6483	12428	1121959	12839	10470	10488	2988	19826	3566	163289	6625	3624	107510	2940	215340	11807	39459	152069	2921	13336	6255	4904	18934	32963
385_4472565.3	human-gut	13964	2883899	3982358	28731	36906	15949	9617	11997	28065	12729	34006	31904	9638	3900285	13627	136412	7900	5218	19225	19591	24820	3606	7573	9446	6477	12304	1088941	12588	10924	10377	3215	19129	3545	157399	6637	3401	104402	2969	210507	10655	38120	147533	2637	12138	5676	3849	18264	31650
385_4472566.3	human-gut	13201	2783066	3816136	27783	35346	15749	9043	11391	25775	12167	29616	30406	9338	3724571	12981	130765	7795	4671	18491	18561	24047	3871	7209	8784	5754	11516	1036045	11663	10137	9782	2723	18377	3356	149684	6064	3215	99160	3023	199801	10496	35871	141378	2661	12559	5123	3697	17978	32596
385_4472567.3	human-gut	42769	2524457	1842490	87822	176268	47770	13803	54200	35743	62079	211528	22064	44333	1522387	54223	178936	23995	19106	32450	91305	110897	14135	24150	34280	10855	55695	902897	37626	34720	19421	9957	101877	12382	905047	11875	14577	68536	10408	207182	19511	342230	140136	7381	61121	28288	18033	125987	315468
385_4472568.3	human-gut	39498	2391659	1741293	83078	166276	43341	12432	51407	34461	63326	201835	21486	42719	1451980	48534	167136	22731	18457	30450	87364	104854	13600	23358	33160	9731	53182	858948	34391	30271	18061	9649	96599	12089	870153	11247	13848	64456	9831	194041	19571	325007	131517	6787	57514	28161	17520	124850	302667
385_4472569.3	human-gut	40483	2359848	1813779	81786	162050	44637	13002	50542	34149	58118	201442	20481	42136	1431411	49920	165580	22604	18003	30536	86195	102696	13009	23150	32487	9857	52640	848299	35467	30087	17803	9430	95782	11821	859828	11269	13681	64113	9637	191758	18912	320905	129972	6914	56650	27117	16761	125532	298790
385_4472570.3	human-gut	48455	2276229	1752951	91987	181052	47902	15135	56108	78099	68436	238348	24853	43517	1547660	64654	173656	24325	20564	34531	98354	122505	15061	26350	38452	10339	62814	867764	39677	37026	27560	11591	112451	14284	1387610	12668	15016	61948	11115	199197	20292	415080	120842	7233	66143	30127	18897	124121	363131
385_4472571.3	human-gut	46707	2196082	1700788	90955	181704	46599	14783	54140	75798	66472	232769	24823	42294	1502847	65974	169410	23932	20655	33808	94959	120605	14785	26762	37364	10085	61171	840956	39427	32622	26988	11426	110231	14183	1345712	12320	14686	59859	10830	193639	20901	403965	118580	6950	64744	29035	18244	121775	352733
385_4472572.3	human-gut	46883	2212499	1714192	91584	185023	49700	15689	55219	77780	67172	233934	26219	43045	1516452	65467	172194	24078	20166	34669	98630	121458	14757	26725	38112	10727	61714	851065	39268	36253	27971	11229	111264	14494	1358628	12279	14894	60719	11176	194706	21231	407561	119344	7361	65043	30046	18496	123759	356497
385_4472573.3	human-gut	67293	3518479	2672579	140021	271258	72087	21821	86448	57041	103572	331520	36229	71258	2319976	81342	261839	38264	30867	50893	148722	171934	21863	39559	54847	16458	87522	1388396	58142	55633	29164	15415	161452	20365	1460310	18513	22931	103767	14909	303734	30866	540857	211379	11064	89250	46334	28670	196417	500523
385_4472574.3	human-gut	20834	3792261	5702122	42261	53755	23038	15028	18108	39799	19206	48009	49869	14942	5677660	20156	189109	11936	7809	27985	29459	37899	5407	11680	13293	9513	17961	1587635	17963	16357	14706	4376	28764	5200	256046	9622	5270	146229	4194	288468	16275	58745	209648	4296	19917	8798	6840	28469	54168
385_4472575.3	human-gut	19327	3853613	4336075	35287	51484	17805	21630	16207	25562	18087	45767	10414	16805	4473520	20767	164331	10255	7103	25493	27091	31884	4872	9781	12202	7589	17483	1573764	15371	12241	10981	3804	28297	4012	266754	8511	3857	123449	3946	267558	12632	72822	172485	2672	16278	8057	4380	26752	68040
385_4472576.3	human-gut	20401	3922156	5898614	43772	56707	23490	15824	18953	42281	19835	49951	51761	15156	5875806	21805	195852	12509	7911	29021	30694	39366	5491	11928	14068	9782	18399	1642465	18759	14440	15123	4556	29513	5525	265379	9532	5380	153635	4243	298316	16952	60775	217983	4463	20767	8902	6034	27835	56720
385_4472577.3	human-gut	59942	2529635	1998090	116935	227998	63028	20021	69475	96204	84374	291804	31438	53888	1829490	81600	205331	30189	25558	42703	122570	149366	18218	34272	47671	12790	78417	1040211	48090	45839	34114	14771	141144	20696	1733398	15954	18670	72990	14054	231702	26184	514823	144809	9022	77506	37662	23599	155049	454373
385_4472578.3	human-gut	53820	2831119	2150883	114120	218698	58495	17236	69725	45698	83458	265593	28787	57307	1866414	67717	212586	30485	24938	40882	116977	139850	17263	30942	44710	12707	70337	1119286	47216	44455	23993	13078	130102	16607	1177013	14923	18554	83551	11937	246578	24678	435174	170278	8919	77243	37518	23417	158803	402870
385_4472579.3	human-gut	75825	3195971	2522470	145354	287053	78909	25414	87038	121378	111318	371418	42285	68732	2309062	104172	257937	39578	32003	54514	156505	193111	23354	42677	60952	15607	96196	1311425	61643	53772	43531	18413	178050	24577	2188614	19660	23556	92013	17965	292133	32136	649460	182133	11364	97811	47690	29835	195069	574098
385_4472580.3	human-gut	20496	4246134	4668646	38249	55029	19374	22215	17100	28261	19903	50749	11398	17582	4739085	24267	178924	11227	7607	27143	29406	35200	5336	11000	12384	8394	19183	1678344	16040	14661	12121	4033	28966	4131	273698	9025	4259	135583	3980	291880	14302	66061	190009	3191	18228	8436	5683	27139	72120
385_4472581.3	human-gut	28343	3186009	3949780	58397	96840	34583	13235	24508	112044	44117	116039	64076	15653	4661407	106666	165305	16175	12323	27743	51622	73963	7200	18098	24367	9954	33747	1135525	25798	25836	25141	7308	50593	8649	335201	11692	10451	112252	7322	236037	20445	109745	208938	6407	36805	16504	10839	60604	77825
385_4472582.3	human-gut	62134	2566055	2653513	129107	245934	73132	24244	93111	56666	102095	294773	67999	57008	2376400	66711	140332	33721	26643	50582	132434	174357	16979	37436	51425	20177	95292	1515404	54348	51105	31009	16652	150514	19655	2293859	18775	21374	91793	15056	200466	43294	539765	163613	10789	91576	42559	26721	172535	460660
385_4472583.3	human-gut	73418	789625	848091	184503	347973	82203	20695	116274	46426	121722	429324	55271	88936	948522	113212	160922	50100	34315	47775	197028	194444	17968	55313	72819	13578	101924	442291	81604	67685	26528	20974	200949	27603	2007732	16779	29428	42915	18278	127783	30071	472486	68693	11986	123757	54953	34765	304360	444947
385_4472584.3	human-gut	50090	1834325	2514952	100384	187496	55221	17645	77358	49028	87939	251802	38639	45853	2213737	53937	122660	25658	20806	40661	107481	147544	13541	30770	41640	13909	83481	1902957	43944	38505	23726	13375	119562	18982	1763625	14657	17252	85735	11493	176390	30045	443338	162890	8674	71369	32791	18118	131005	337379
385_4472585.3	human-gut	48213	3379005	3484170	117154	194569	53816	19050	61620	45888	70082	239481	38152	43675	4199782	59092	197344	29617	20834	47309	109787	122628	12857	32654	43678	13792	59707	1249921	52625	44614	24567	13154	110464	15670	1447224	15247	17350	127014	10881	277210	26447	300423	197657	8505	69281	34357	17551	144761	272203
385_4472586.3	human-gut	25750	4078676	4028147	57479	89020	30673	13841	22153	72843	36899	99167	23118	15001	4055830	51377	182976	14492	11184	27567	52033	68796	6311	17181	22633	12278	32341	1296636	24564	22575	20919	6263	52577	7807	661825	12358	9246	113765	6559	271231	20477	126370	205708	5618	30608	14960	10269	61671	101071
385_4472587.3	human-oral	1204528	471936	445973	135012	165152	298609	804457	237351	69102	101518	109761	3415173	198135	291962	96792	4854112	54020	174466	725517	84053	116047	398437	86526	64433	70780	56086	193582	58789	64709	41128	433172	84364	450558	99320	117873	184559	48476	444871	733208	35274	97845	104569	88334	61378	46428	402160	67176	65760
385_4472588.3	human-oral	2677370	79763	94491	39990	34073	348615	1164304	81475	33165	38722	23483	545597	85112	64457	4380	114804	25177	79142	55788	19414	18589	1192156	30914	22267	73340	19577	53695	19387	20130	17217	245944	16223	93624	10187	124387	54555	16532	232439	62896	7178	8775	62673	3417	12319	12477	24837	10140	7176
385_4472589.3	human-gut	21822	3896448	3826492	50878	75906	23957	15519	27650	36798	26584	71700	10565	15813	4188504	20290	146883	11814	8045	22313	43812	50849	4820	14234	18666	10227	19570	2326942	21382	15623	16065	5316	40775	6181	285754	10034	6314	111060	4682	257983	17502	81322	192303	4311	26650	12548	8416	54525	82545
385_4472590.3	human-gut	60972	2488029	3137589	143798	188782	52894	16670	59302	47800	80174	217449	23408	39502	2986469	41976	144173	45792	23499	35512	114149	111122	17105	42421	56339	12967	72100	1371629	63054	58194	22417	15590	99991	18246	455127	12482	20010	97893	13154	192804	26593	171743	192973	9353	62124	31567	19547	124508	153107
385_4472591.3	human-gut	73540	2890479	3620450	168199	217634	63727	18941	68028	55916	96571	250501	28158	45840	3425487	48314	169009	51210	27096	41369	131918	129522	20965	48000	65534	14668	84052	1582036	72854	64636	27229	16720	116261	21187	521286	14305	23245	114598	15024	223651	29941	199094	228386	11447	72700	36920	22866	144320	175728
385_4472592.3	human-oral	1212857	473306	447265	135585	174833	299960	830160	238986	69138	103518	110165	3423132	200191	292755	98176	4862288	56276	174511	731276	84805	117644	402003	87725	63766	68909	56282	193663	59693	64959	41157	436001	83627	455743	103368	119322	186816	49328	448149	734523	35298	99157	104246	89957	61596	45609	403774	67587	66413
385_4472593.3	human-gut	20249	3727122	3697580	49687	77248	23596	14828	26701	36426	23472	70356	10603	16223	4045491	21456	141826	11623	7795	22085	41945	50238	4742	13835	18664	10350	19079	2266693	20876	14995	15370	5444	42117	5938	279181	9722	6227	108430	4503	249328	17743	81003	187315	4358	26350	12599	8142	53938	81320
385_4472594.3	human-oral	2705379	79735	95735	41246	34533	352152	1169746	81756	33836	38886	22426	550547	85861	65903	4584	114770	24957	80292	56341	20426	18934	1205133	30498	22216	78477	19178	54561	19417	19148	17486	249111	15577	93816	10592	125092	56152	17608	234940	63366	7364	8149	63082	3375	12607	11931	25127	9881	7241
385_4472595.3	human-gut	61074	465855	918199	166808	301681	61889	19144	121655	43287	105971	402165	33889	68926	809580	92137	62745	48268	30043	41025	164368	179504	17832	46739	65141	13582	84348	392554	70636	69267	23831	18649	162536	23686	2156927	15642	26171	62719	18027	79753	36797	386874	90475	13647	92073	42371	27788	251999	358074
385_4472596.3	human-gut	24125	4562214	4883920	44006	57415	21627	14622	17702	31961	22091	47736	9788	12805	4485969	13858	170597	12442	7069	17969	33702	36254	5657	11633	16948	12798	20723	1381183	19445	17207	17077	4119	31359	5527	293663	11023	5287	117217	3925	266875	15830	62624	197400	4310	19571	9208	6976	31764	79173
385_4472597.3	human-gut	35745	2183879	3269129	82197	140529	38248	15277	51715	38535	47292	145680	20495	21151	5066817	34854	141800	19987	14429	32995	74268	95076	8096	26040	31484	10046	43095	714802	35248	30453	20762	8454	78326	10418	1345650	10567	11424	109542	7336	199165	21572	204090	165390	6582	48510	18433	11767	103018	191544
385_4472598.3	human-gut	41461	2868380	2712947	99511	156028	48597	14965	71215	38125	63476	211115	19677	48947	3383424	43032	137728	27745	18227	35349	84035	102303	12051	29034	38796	10608	61611	1204470	44087	38843	19989	11122	89739	14112	1628021	12562	14117	102865	10855	212173	22551	264479	159537	7102	56220	26951	14600	104122	246678
385_4472599.3	human-gut	34069	2751641	2368208	82530	124498	41016	44188	28264	39262	40890	103114	51665	23147	2247420	43507	1110192	21044	14763	39510	71696	79788	9073	22908	31026	11616	32574	1157018	36647	32201	19228	9577	63964	12745	437514	16184	12516	108912	8357	1000869	22558	139160	253360	6211	40382	19172	14825	86352	133797
385_4472600.3	human-gut	21520	4100091	4590120	42183	60854	21949	14029	17729	31234	21231	48361	9191	12694	4206305	14907	152037	12279	7254	17841	31784	36536	5612	12615	16567	12638	20345	1330581	18103	16258	16628	4604	32937	5613	310161	10499	5285	113153	3969	250941	15258	74986	185015	4083	19135	9171	7176	34618	83114
385_4472601.3	human-vaginal	77	67	5	88	57	12	9	56	59	189	58	4	37	7	10	5	30	54	15	28	11	20	104	67	3	142	3	33	35	36	19	13	18	12	6	52	6	14	3	21	18	1	21	15	17	14	14	13
385_4472602.3	human-gut	63334	480473	884327	171548	312607	61064	20292	123808	46184	109451	414081	36061	71039	836697	100840	64953	47894	31120	42141	171691	188993	18026	47514	67760	13609	86337	408514	72041	69263	25183	19124	168370	24756	2186202	16269	26773	65748	18429	83227	38531	397817	96253	14449	95583	44050	29310	262695	366780
385_4472603.3	human-gut	40461	1187720	2331419	104022	166451	56365	28891	35662	45722	57753	171260	23981	23488	2986960	42275	100164	28478	17334	30386	89403	109146	10570	29148	40015	14695	47670	655666	45845	40165	23586	11756	87366	14784	554572	14204	15341	78958	10024	135346	56118	220889	123583	9144	55923	26951	17040	115031	204023
385_4472604.3	human-gut	33929	2168789	3260457	80664	136465	38323	15497	51908	39577	47372	145459	20912	22276	5025884	34451	141304	19709	14632	32941	72884	93879	8496	26039	30554	10316	42344	716720	35154	30540	20869	8611	77902	9969	1319553	10254	11140	109031	8285	198773	21171	203570	169060	6588	48176	18761	14085	107353	190029
385_4472605.3	human-oral	1332351	82078	98524	78788	69683	739854	822761	123454	82626	78684	51500	593001	128509	68907	84653	128115	34347	118669	97320	36202	37626	481643	53156	41159	1976802	42887	71068	35379	37590	45772	956769	30960	118982	19674	167374	117759	170368	509397	49892	39807	20530	87063	242082	23574	21304	281716	20818	21228
385_4472606.3	human-oral	1311811	81031	102455	78005	65910	732559	808893	121904	82338	77795	50656	584955	127664	68458	84312	126093	34323	117185	95755	36562	37602	474368	52520	40232	1941404	40998	69356	34704	35585	45345	943957	29884	117621	19468	161405	115933	168100	501841	49445	38554	20100	85231	236842	23781	20850	279317	20573	20655
385_4472607.3	human-gut	50147	1449113	2835691	123483	200502	66931	35393	42499	51193	70830	201603	28385	29375	3653770	50045	120772	34162	20858	36398	108121	129046	13048	34598	47932	17195	57462	790123	53953	48451	27175	13372	104062	18093	681665	17315	18716	93988	11906	163572	61815	264884	144734	9858	67157	32745	20512	144073	246963
385_4472608.3	human-oral	746595	30862	28239	16280	9331	9725	342808	27875	9607	26072	12965	35108	31632	19871	2064	24234	14961	30267	15321	5247	3769	361800	17356	9477	84767	13544	15766	7589	8507	5385	81049	3570	27507	3020	58590	17511	4891	65155	7928	2099	2606	28547	2799	2517	11014	5158	2240	1704
385_4472609.3	human-oral	727565	30345	27893	15807	9102	10861	341025	27547	9317	25296	12048	35826	30324	19662	2091	23370	14410	29365	15035	5037	3802	354232	16749	9526	84286	13421	19842	7313	8377	5416	79556	3760	28826	3069	58109	17606	4723	63117	11931	1890	2185	27939	2668	2548	11036	5164	2258	2320
385_4472610.3	human-gut	26077	3388876	4270494	50768	73925	23396	14571	16799	36697	29804	81586	10106	15333	5521251	19271	182070	14195	9841	27238	39552	48548	9071	14543	18500	7048	31785	1296304	22874	16080	15423	5798	41740	6373	338570	8787	6798	117191	4390	284374	15134	118780	180285	3953	24525	13494	8325	52044	111171
385_4472611.3	human-gut	33871	1754038	1280116	55522	102013	31208	14187	24541	28678	33094	116000	40851	17466	1200337	50887	910983	14308	11627	26922	53349	67865	11814	20334	21882	9091	34043	701100	25066	23278	15962	8406	59571	10298	561806	9800	9875	72932	7629	853947	15260	194651	115971	4465	34600	16277	12392	65396	151494
385_4472612.3	human-gut	24001	3157722	3893604	49729	73277	23716	14215	16290	36644	28875	78584	9440	14426	5110858	19222	172293	14679	9253	25768	38716	48872	8014	14297	18475	7511	29689	1214616	22292	17486	15303	5601	40198	6245	306798	8533	6566	113131	4335	263396	14926	113710	178077	4452	25930	12901	6818	50144	104766
385_4472613.3	human-gut	51499	3442702	3253227	120075	178320	58091	18260	84951	45325	76718	248521	23488	58921	4049205	52117	164552	33720	22264	41891	101300	123723	14673	34908	46537	12534	73790	1444220	53214	43021	23993	14092	105521	16819	1952865	14798	16876	123933	12913	253912	28221	376505	189200	8679	61455	30987	20547	126710	296180
385_4472614.3	human-gut	40939	1806951	2000207	95329	160472	44981	50843	37780	39414	47929	157701	39283	25982	2373944	46497	1145620	26007	17290	42848	87012	92527	11894	27203	35607	11745	40680	1152882	41199	34472	20620	11359	95221	16400	1417935	17591	14566	104034	10299	1062408	24347	218772	169565	6300	52117	22321	16221	103516	217583
385_4472615.3	human-gut	34888	1972514	2493497	80462	133937	41589	27826	34981	53291	49951	153026	28316	26101	3112976	35950	169992	21320	15468	36435	69154	94682	10631	23308	31520	20046	38547	1998347	34176	32462	31316	9319	73112	11964	529004	17130	11729	109549	8913	236145	54497	214170	225398	7754	45476	21931	14852	84188	201069
385_4472616.3	human-gut	46277	1970855	2193537	108313	193254	51338	56939	42453	45127	57410	177881	44350	29452	2583505	59405	1252369	30063	19475	47939	103590	108595	13656	31548	40430	13714	45543	1270153	46924	43622	24458	11968	110409	19128	1532890	20036	16674	119776	11778	1160121	29425	248025	201924	7823	61790	27476	16242	127635	243738
385_4472617.3	human-oral	352405	72554	108111	47866	51682	690435	149730	43241	39815	29287	38311	42335	45706	76122	69601	69900	19045	41567	36817	26894	24507	123829	21504	20456	249432	17080	79066	21994	21991	21573	337362	22532	39095	24508	41001	42368	145127	160618	36656	27395	22381	65758	155479	18974	15303	241085	15670	19954
385_4472618.3	human-gut	36233	1926447	2442673	79174	123352	43138	27003	35040	51514	48800	150627	27711	24836	3057671	34856	165620	20991	15273	35805	67151	92259	9377	23136	30509	19579	37867	1958748	33675	31225	30781	9625	72099	12018	524742	16366	11998	107659	7899	231090	54336	212596	218783	7494	44534	21489	14721	83615	200128
385_4472619.3	human-gut	37826	3048103	2616064	90413	135177	45608	48676	31478	43370	46304	112620	56739	25208	3149754	48924	1242279	23736	16199	44301	80093	86632	9499	24969	33495	13096	35813	1276406	40524	37956	21333	10622	68514	14616	480643	18210	13351	120589	9177	1118097	24171	152866	280266	7018	44268	21547	16149	89663	147535
385_4472620.3	human-gut	32934	1730450	1263873	55485	100467	33702	14511	24414	28267	33146	115505	40289	17522	1185307	49889	885910	13825	11290	26297	52191	66173	11576	20156	21426	9065	33496	689415	25469	24356	15202	8067	60928	9517	560519	9609	9639	70104	7540	834512	15152	222365	113937	4429	33953	15650	10645	67252	150880
385_4472621.3	human-vaginal	986	785	93	1197	561	162	142	842	499	2169	601	45	378	45	152	11	508	530	158	288	150	209	1443	854	9	1477	33	324	417	454	222	334	201	202	46	521	74	238	23	127	112	10	209	185	128	178	240	102
385_4472622.3	human-oral	377019	94581	117323	51063	52697	740714	160239	46196	43014	31001	38812	45718	46790	81705	73451	75761	20686	44165	38757	28571	27181	131210	23228	22699	260276	17923	65145	22695	25368	22808	359705	24983	41884	26601	43891	45602	154509	171757	40239	28763	24114	70166	162677	20525	16779	256841	18003	21423
385_4472623.3	human-oral	2082223	164927	167640	148253	210600	2458866	395175	385559	61867	132614	182963	1821305	261208	119148	106393	1374574	65972	307949	569119	107160	109040	688855	117258	71242	450380	74223	86813	65451	62368	36420	507940	97692	1083285	208936	76150	324934	60742	489339	236117	36435	229235	55779	135063	73380	71013	507426	76115	148968
385_4472624.3	human-oral	2027999	161749	154912	142012	205624	2414001	388078	375012	60347	128927	180147	1778068	254746	115528	102727	1343207	65048	300415	557207	104991	106931	673129	113539	71092	433260	72340	79527	61840	61363	35182	493443	95179	1058347	204053	75161	316216	58755	478958	231601	36015	223432	54800	128261	72098	71623	498560	74200	145735
385_4472625.3	human-vaginal	1202	9182	6075	720	674	258	141	725	430	1586	792	124	756	5896	222	405	589	825	147	327	335	264	815	677	84	1134	2197	334	213	159	238	382	285	3848	64	496	257	182	919	193	674	222	143	169	344	154	150	324
385_4472626.3	human-vaginal	1165	9115	6951	785	552	275	219	691	410	1537	880	90	663	7080	201	466	619	803	165	347	329	263	813	749	72	1044	2426	367	250	175	220	341	297	4130	65	459	250	143	548	203	481	346	142	143	338	110	168	350
385_4472627.3	human-gut	50805	1708112	2547363	107192	200869	59579	19939	69013	195493	83669	253033	29351	33963	2465975	89102	122811	29224	22647	40473	112058	149690	13023	33212	44940	13466	69942	753473	46039	44030	39595	14803	122168	16835	2052099	14973	17891	100542	11905	158809	34717	364592	179195	11374	76488	31347	20523	158531	269830
385_4472628.3	human-gut	68619	2403667	1975721	156683	301638	80898	23038	93209	59987	128456	392591	71750	56140	1712442	151325	158898	38661	33115	60674	164124	211590	19137	47575	67359	17035	122940	658770	61926	56783	31314	19488	174123	26542	1078810	21465	27891	89825	16963	233709	39575	510868	128092	15879	104735	49544	31898	237099	373979
385_4472629.3	human-gut	59352	1655471	1860377	134631	235348	67419	20794	105090	62707	83032	223498	51848	57130	1841915	54636	429912	41661	32312	45980	131537	150908	13852	39101	53856	16355	66530	1155900	57302	54857	27429	15017	133005	20153	1445124	16162	20030	91988	12945	382051	32097	320878	197483	10661	78740	43517	24689	178487	293859
385_4472630.3	human-gut	104336	704452	872740	138737	265872	73893	18327	137248	42419	120004	334528	33478	80956	710511	81002	63313	36633	31848	51165	146633	207366	31243	85607	58557	13710	126808	340176	58012	49008	22809	25855	148553	26301	1225773	14483	25491	46901	20332	79546	30640	400344	80834	11584	102423	50478	26205	233402	310204
385_4472631.3	human-gut	26182	1935102	3650394	62185	77091	33938	19617	20591	57310	29323	71164	73000	14014	6802483	32888	802312	17759	11689	36416	41516	62536	7712	19724	23765	9585	29212	1396436	26577	23443	35866	7241	38659	7209	274264	12426	8674	147596	6129	737796	22155	84652	283548	6460	31380	12710	11468	47179	61227
385_4472632.3	human-vaginal	12668	25178	12654	14768	9242	3600	2959	9736	6207	22970	4240	2210	8310	11452	1992	3180	8035	7868	2191	4968	2636	3167	17484	9620	978	12011	5729	6224	5265	2107	3725	3595	3993	6736	979	6073	757	2458	3085	1653	2540	960	1694	2004	1668	1834	1285	1479
385_4472633.3	human-gut	12282	2545298	1796466	26291	35430	11054	37558	13889	22193	12506	53541	8723	6310	1486236	8273	110256	6585	4569	15239	18806	21861	4065	7602	9375	6081	10614	1407358	11356	7970	9115	2698	18742	2691	245798	9582	3118	89899	2791	182293	10129	49246	132818	2746	10779	4609	3727	17893	33321
385_4472634.3	human-gut	21954	2212136	2884435	50362	83857	25243	13097	25787	34033	26773	81574	13825	15664	2867642	24068	113734	12301	8489	20037	46359	60775	5012	15565	20294	8620	20748	1949142	21031	18555	14621	6113	47196	6636	385283	8806	6992	98675	5383	201399	16206	117610	178143	5053	30958	12866	8624	61373	94261
385_4472635.3	human-vaginal	429	175	50	273	188	67	51	183	148	465	68	40	336	24	77	45	188	153	23	77	47	122	383	275	32	480	21	124	227	73	161	45	165	27	25	246	27	177	16	110	43	9	41	31	26	23	21	15
385_4472636.3	human-gut	22028	2144546	2794897	48355	86696	25667	12620	25117	32202	25845	79621	13482	15279	2779756	23359	110696	11468	8176	19507	45190	58939	5810	15224	19789	8286	20497	1891710	20536	17657	14230	5992	46349	6382	375738	8318	6728	95686	4445	195640	16157	95751	172973	4586	29953	12462	8539	63361	91443
385_4472637.3	human-gut	21992	2219896	2986264	52192	71856	30301	17669	23142	37591	29234	77501	13887	13496	2283486	20992	176309	13981	9150	24441	41000	58378	4785	15037	19747	15203	30881	1342418	22487	22148	19283	5768	37998	6106	212287	10237	6995	146609	4573	245963	23379	65885	300010	6667	29081	12148	6683	51652	63763
385_4472638.3	human-oral	834016	94791	139387	71190	70676	1410074	775313	76186	58476	55295	56455	830003	84706	94489	67096	198572	29052	71710	61887	39553	45129	300467	35084	31573	275783	31546	97698	30369	31590	34065	371575	33720	72046	27080	115298	70818	213822	362244	76573	32472	31196	91612	146547	28366	21658	236807	25206	23998
385_4472639.3	human-oral	2366031	25397	23708	31538	25666	96803	1479491	84325	42215	46789	25417	571410	97397	14967	17416	41054	23028	90137	62787	12875	15737	932927	25317	15944	63194	26771	14247	13370	15168	22056	277293	11844	92087	7611	178329	62328	13871	323348	14898	9112	7094	14878	33426	8622	13182	16640	8322	5415
385_4472640.3	human-oral	1638770	12333	5201	25315	12608	24066	313932	48604	10298	29244	10888	100940	59236	3236	2619	9717	19861	54015	31521	7806	5561	682454	16389	14421	26038	14226	2977	11916	12635	5658	124194	5708	62456	4065	41833	31203	5367	113853	2058	2528	3160	2484	3181	3668	9071	11216	3066	2515
385_4472641.3	human-gut	22193	1606711	3015056	51212	64652	28988	15289	17064	47881	23837	59787	60586	11331	5636521	27603	664029	14826	9519	25880	34357	52178	6174	16211	18623	8024	24098	1155754	21366	17511	30303	5464	33501	5662	227864	10422	7125	122004	4432	609785	17595	58797	233704	5012	24643	10191	9368	39435	50905
385_4472642.3	human-vaginal	2410	937	225	1602	1095	360	213	1201	836	2643	334	328	1689	85	422	131	984	1309	196	558	240	579	2133	1543	136	2197	48	709	1038	238	885	278	949	243	121	1300	99	810	58	159	161	40	255	113	174	153	141	99
385_4472643.3	human-gut	25143	2486413	3324942	57249	81977	34085	19252	25601	41914	32732	87082	15794	15377	2563311	22807	194097	15518	10482	27407	44338	63494	5336	16566	22440	16523	35155	1495783	24811	20735	21665	6233	42441	6756	243045	11550	7893	161580	5052	275171	26225	95268	330176	7129	32876	14042	7537	57496	72293
385_4472644.3	human-gut	13333	3113825	3697988	27062	36268	14154	14052	10652	23273	13154	32388	7111	5809	3228107	9936	143760	7276	4560	18253	18559	31730	3098	8198	9941	9332	11405	1250985	11944	10892	12427	2733	16816	3319	81868	7681	3571	87421	2374	232726	12812	32241	165433	3315	13226	4776	4467	18750	26036
385_4472645.3	human-gut	51684	1761275	2621286	110774	206903	64436	19559	70814	200407	86602	260605	32261	37205	2540815	94795	126437	30316	22787	41387	117105	155260	11711	34052	45632	14791	72169	776554	47127	45509	40809	15114	126808	16662	2115876	15971	18220	104322	12286	164683	35391	376071	184537	11905	79241	32307	20855	171700	278675
385_4472646.3	human-gut	14906	3529888	4180565	30930	42092	15453	15563	12319	28652	14939	35614	7618	7050	3656604	11003	163846	8228	5119	18311	21854	36802	3379	9465	10954	10840	12735	1418041	14419	12132	13623	3157	17978	3682	116251	8810	3683	97822	2356	263631	12682	36206	188459	3455	15153	5305	4358	22821	30126
385_4472647.3	human-vaginal	1820	435	126	404	263	96	72	565	194	1767	804	98	807	87	906	33	622	1061	67	203	88	194	603	533	37	1246	40	202	146	94	118	90	186	320	35	525	39	139	34	102	47	17	111	101	707	115	43	76
385_4472648.3	human-oral	1269618	227451	275743	98754	136472	1265093	2003377	152436	96885	92011	120232	1351357	136972	185130	84018	1986031	50211	141019	216498	66071	71652	425343	55524	47290	2220639	50079	146376	44200	46740	51801	284202	59422	286755	126026	287680	114815	54982	245409	322237	33988	131412	151793	100194	49052	54046	91876	49816	87922
385_4472649.3	human-skin	151	62	77	78	27	37	36	30	205	59	17	24	16	40	29	27	3839	13	12	17	17	54	21	33	220	24	20	30	28	47	27	5	7	16	14	16	15	27	13	87	10	4	5995	11	20	12	5	10
385_4472650.3	human-gut	57309	2004120	1644958	130581	258450	66557	19086	77726	50407	103505	326401	56250	46811	1428873	125026	132725	34163	27394	50652	141562	176440	15720	39516	56007	14375	102433	549341	51620	50648	26087	16122	145529	20936	902231	17612	22755	75059	14131	193817	33416	426600	106660	13195	86850	42402	26269	199631	312227
385_4472651.3	human-gut	45630	2040373	2110651	113436	214378	61539	19171	55843	64095	71855	212061	64052	36899	1836741	59960	372930	28489	22528	42960	111963	138647	11592	32938	46672	13800	64953	1265672	49872	47856	26549	12712	115197	16977	905261	15414	18885	112800	11435	422492	31257	329405	222565	9085	75144	32476	22600	154137	270483
385_4472652.3	human-vaginal	360	173	136	347	271	119	51	359	112	612	188	48	138	57	895	95	224	340	34	133	90	89	430	266	19	314	24	149	132	51	88	85	111	175	27	257	17	101	85	120	26	29	42	35	284	36	28	28
385_4472653.3	human-vaginal	391	171	89	345	215	94	52	351	97	631	192	40	187	58	753	199	212	336	39	112	59	113	455	326	19	326	46	161	92	62	115	50	123	136	37	240	11	74	37	117	38	18	56	27	219	65	25	38
385_4472654.3	human-gut	58707	1621635	1824707	130667	230583	66376	19775	102593	62954	81210	222753	56138	55477	1807322	54001	420874	36447	31103	45202	134044	147469	13729	37502	50843	16154	66229	1133773	56648	55691	26905	14789	129530	19572	1418737	15632	19662	89944	12630	376667	31836	266240	193231	10499	77740	40165	24158	174702	288429
385_4472655.3	human-gut	55665	2386252	2438275	135118	259378	73050	23718	67054	73496	85783	252467	70244	42833	2156091	71911	433533	35528	26553	50792	137149	167178	13621	39216	55214	15834	77045	1499725	59015	55442	31458	15765	138090	21865	1090874	17007	21928	132794	13797	494345	36376	396203	259655	11181	88758	38966	23320	184554	324424
385_4472656.3	human-oral	1077283	252041	336707	130966	184116	2818848	3733799	105034	125787	95461	150983	2073169	119613	233119	39037	760424	64073	99290	146872	92464	88217	350484	53159	58698	1174616	56280	237290	56656	55527	69352	203895	74326	111140	115416	469518	73803	142680	199995	238055	34815	132375	319251	36502	68965	73165	313765	62362	84975
385_4472657.3	human-oral	1348561	240022	277466	105599	143950	1344896	2107013	162520	100107	97285	127690	1430771	139460	195848	84625	2100586	50558	149632	229201	72888	76166	450060	59496	50714	2291870	53530	153847	47211	44875	53797	303425	62808	304363	115865	299691	121236	58032	261321	338949	35439	139510	159431	93331	51800	57226	98225	52096	93710
385_4472658.3	human-gut	98959	602820	814819	132556	256908	67648	16917	130703	40433	122440	314582	34636	75887	662962	77237	60408	36318	30699	49802	140530	199682	26243	80528	55331	13192	123395	317730	55101	45277	21985	26453	140355	26528	1147572	13850	23913	43724	18910	74121	29986	378182	74664	11874	97428	48839	24661	232829	291210
385_4472659.3	human-oral	1594014	306710	359142	126386	161835	1153653	1301341	237529	82918	105198	104696	2273521	180363	237877	93760	2955842	56330	198641	356568	79638	96625	534779	80129	62653	2023901	56381	159093	56845	56562	46336	355668	73405	580257	94034	206001	196842	46191	338104	499101	35759	110226	109821	110072	57628	44587	301246	61446	72527
385_4472660.3	human-oral	1399784	266886	310972	111747	140571	1037023	1157015	211138	74034	92717	91803	2061963	153626	205785	77539	2650647	49731	175311	316123	70190	82034	467659	74474	56401	1850595	47509	136598	49348	46252	41651	312653	63475	515408	81378	184313	173910	39165	296544	437290	31617	94547	94851	79662	49775	41118	269246	53276	62681
385_4472661.3	human-gut	66502	1139936	1579687	171921	262404	86898	29805	75022	66547	111770	345329	47460	46469	1713749	75552	830262	50092	30772	54687	144688	244024	18135	44696	70770	27353	82994	929227	71896	67424	34438	18909	131157	21850	678289	22221	24689	117174	14375	740254	47761	352956	230758	15847	96285	47155	27103	205155	259304
385_4472662.3	human-oral	838683	111342	131753	67805	69654	1409276	767533	76308	55233	54923	56133	821640	83657	93054	58487	196578	28676	70911	60866	38870	43240	317621	34624	30667	263912	31408	95495	29705	28683	32085	371915	32917	71055	27479	112448	69155	213955	358653	75609	30315	30592	88904	110124	28071	22082	237527	24896	23723
385_4472663.3	human-oral	507269	13880	17958	11402	10077	98450	310079	23239	13592	9567	6810	56063	23268	13077	8941	7501	5826	25215	18284	4549	4498	205291	7959	5492	128045	4911	12402	5301	5108	6896	165594	4167	24278	2442	37070	21083	53676	102343	3443	4669	2451	19601	17132	3083	2575	27914	2295	1834
385_4472664.3	human-gut	48237	2876408	2784911	119650	222364	58359	21791	46058	45122	64408	190938	35897	31168	1743245	71219	335976	29239	22049	43492	117593	119488	12554	34788	45365	15016	58036	1068496	54187	47737	24886	13303	121394	18549	970360	15356	17581	119266	11964	417929	28871	319371	192484	9113	73825	33095	23191	161228	318563
385_4472665.3	human-gut	20681	3947718	2831954	43152	61006	18526	73993	23662	35760	22607	93974	17330	11122	2353210	13744	167512	10787	7929	24775	31980	35360	7990	12434	15616	9573	18168	2343460	18500	14738	14319	4777	31710	4788	464743	16625	5132	135555	4705	281454	15735	86885	201256	4353	19254	8360	6310	29040	60591
385_4472666.3	human-gut	53429	900943	1172062	136471	211090	73273	23997	59311	51765	89019	273836	40587	36811	1064912	59049	657708	39111	24419	43709	113427	190849	13939	34677	55761	21914	65126	737088	56735	51762	26960	15086	104360	17054	536245	18322	19359	93428	11140	585443	36879	280277	182973	12522	81989	37010	21456	169725	206131
385_4472667.3	human-oral	1186731	294849	372509	146580	204133	3033845	4093722	116682	140286	105583	166201	2256406	129360	271849	47551	855681	70965	110603	162821	103786	98431	389294	59397	65059	1375015	64752	267988	62287	58361	76570	226599	83097	124272	117021	517061	81726	162862	220962	272951	40215	150141	382636	46582	76400	82157	340273	69153	95467
385_4472668.3	human-gut	50118	3725426	3058275	104869	212450	45221	138132	61172	49039	63871	307134	238497	31788	3773575	90505	111611	23753	20834	34881	129923	102121	15635	58800	37936	13212	52777	559148	43767	42722	22495	14767	124704	24045	1588621	26504	17151	71835	13623	202764	20434	302408	80153	7094	70895	25041	16860	119371	324272
385_4472669.3	human-oral	655859	6802	6301	12827	8106	71287	573418	27256	14253	12288	7324	33006	28035	4224	3989	13373	10984	29430	25578	4438	3059	267739	8387	6618	88787	6701	5236	6305	7011	8092	80456	3345	29373	3155	64232	16801	4287	65750	2935	2561	2507	6001	7360	2684	4230	12139	1932	2164
385_4472670.3	human-oral	1165745	241286	320400	170043	252546	4505024	1865372	158520	105249	98122	204081	1620193	137955	218361	96764	1195951	74619	130639	209082	128937	110066	385421	75665	71316	1450377	53727	248592	74059	70307	59441	253489	102133	233999	150172	272885	110106	199374	258799	272597	42663	187281	245885	110598	94588	102931	618614	84807	119481
385_4472671.3	human-oral	2725124	110536	59735	110894	87175	90798	271867	698134	40796	227171	114740	1365648	514134	40576	67751	592694	91885	601958	1481657	47627	51874	905326	168978	75054	87414	126459	29015	48869	48693	21675	1079861	42571	2042342	49306	46339	596020	12161	999201	87459	20868	48423	17977	77335	27706	53958	42544	28612	38026
385_4472672.3	human-gut	32486	2844232	3580490	64085	104353	35411	27389	29286	34306	43450	131126	20065	20094	5591708	32778	162484	17380	12496	27391	55665	69256	7764	20149	25556	9581	38603	1107552	27549	23575	17641	7519	63131	8880	993737	12086	9474	128116	6946	249771	19833	178383	194881	5676	38937	15225	10561	80061	161780
385_4472673.3	human-oral	647597	6729	6301	12726	8043	70651	554688	27160	14425	11995	7962	29922	27808	4484	3683	13140	10889	28629	25291	4484	2833	263998	8517	6355	86729	6634	5536	6115	6575	8207	79726	3611	27289	3169	64407	16445	3834	65404	3661	2559	3038	5837	7213	2037	4155	11968	1979	1606
385_4472674.3	human-oral	983255	203814	259853	142859	212823	3813371	1583339	135072	89741	84559	172499	1375229	115655	181878	82303	1010935	62926	110497	175096	108182	92996	343736	63747	62436	1233729	46651	156368	62779	59274	49548	214586	86600	197170	139363	232264	93418	168856	218131	228665	36960	158232	207698	86923	79623	86350	522123	71999	101224
385_4472675.3	human-gut	31916	2830190	3551086	63490	110283	36317	25435	28730	34794	43094	127629	19427	20577	5533673	32576	162020	17540	12664	27026	57568	68254	7979	19262	24167	9741	38322	1096595	27667	24835	17372	8380	61950	8385	972595	11383	9395	127463	6843	248342	19320	174865	193924	5937	38150	15224	9971	79329	158213
385_4472676.3	human-gut	20678	3671974	2987419	44000	61911	21511	13101	15695	31386	25912	60518	11210	11178	3095288	34813	184990	11739	7918	21897	33362	41288	5295	13185	15893	11846	20320	1068689	19814	15106	16120	4813	31322	5731	265965	9299	5174	98479	3536	242949	15560	60871	196119	4564	20561	10580	5786	39487	62858
385_4472677.3	human-gut	30581	2215075	1832195	62315	128080	28250	84537	37065	29992	35670	183724	132727	19351	2269846	54611	66816	15279	12732	20467	77103	62075	9168	34652	23056	7716	31476	334925	26118	23373	13348	8500	76520	15223	962722	16230	10635	43167	8309	121978	11341	208261	47574	4230	42354	14374	11766	71885	195028
385_4472678.3	human-oral	882883	48108	61975	47236	29658	168540	842327	85900	62988	34065	21047	85852	96444	44285	73715	21655	19866	89470	78341	17839	18254	319057	27989	22065	1021175	17659	39969	20496	22451	34476	861706	13420	89464	8895	134485	86517	210260	396613	10215	33106	9077	34957	256469	10249	8989	42982	9307	9795
385_4472679.3	human-oral	1261211	300972	357901	117356	125841	1380099	4428454	170079	136353	120294	97141	1705500	165244	259277	40346	1766762	59195	152479	257935	67195	65699	406370	68631	60161	2510183	62561	250326	51219	50704	77296	285912	51744	293529	55510	543804	121549	71829	282350	326860	35155	59084	349797	41462	45550	56391	116932	42554	46299
385_4472680.3	human-gut	42449	2575150	2477507	106930	185875	53180	19093	41132	42394	57067	169544	33694	29322	1608834	62984	298814	26539	19450	39282	105879	107820	11255	31601	40811	13062	51937	952599	48770	43248	21822	12468	109145	17557	880419	14014	15215	106808	11000	375329	25431	285546	170860	8080	65755	28855	21093	144455	286310
385_4472681.3	human-gut	8137	2723486	2397679	19025	20555	8631	6178	4833	17591	7586	15677	3570	3681	3297418	4948	114555	3673	2542	17104	11541	16430	2153	5253	5250	3564	6894	919894	7562	6088	7365	1498	8683	2293	60745	4020	2546	66515	1035	171603	5734	20400	101153	1103	5780	3001	2334	8707	16084
385_4472682.3	human-gut	32172	3625072	4982196	66099	107759	31989	14982	25086	34840	46543	139561	18871	29003	5224889	26807	176619	18398	13480	28790	58381	78589	7792	20243	23387	9389	38580	1620343	29196	26051	16927	7334	55745	8508	350501	10858	8557	127067	6264	286547	17139	127492	191109	5386	33048	17593	11357	78231	107300
385_4472683.3	human-oral	753927	306514	395068	136278	216800	4679111	1203312	102274	78048	78850	178803	1538093	91496	287169	48557	1844744	61368	86272	135350	112826	90703	244807	53279	57273	587051	46812	294276	62286	55749	44513	165503	85764	109995	111688	175890	66055	203958	168808	377692	33564	120227	376297	48189	80262	97925	591913	67609	90727
385_4472684.3	human-oral	2316821	27363	22809	30708	24893	93222	1438954	82394	40618	44628	23794	558699	93886	15465	15776	39309	22090	87528	61229	12512	14934	906664	25362	15257	60391	25446	14781	12784	15410	21449	269542	11221	85681	7009	173089	62676	13120	314944	13369	8589	6851	14109	25824	7712	12528	15989	7884	5251
385_4472685.3	human-oral	1182929	108132	166756	69842	80742	2134830	1166800	91044	84627	47491	79890	321619	83447	113527	47519	225886	28889	79445	64168	46106	37549	421554	34888	29868	1703559	26721	96002	31861	29832	48680	353796	38626	78408	50529	207986	157770	375913	273452	90170	33316	76600	90666	87922	30380	28996	261379	26553	51779
385_4472686.3	human-oral	1146416	104926	171924	68819	79367	2068287	1130355	89474	83772	45837	76323	309967	83890	110051	49597	219022	27288	77477	63176	45459	36014	408525	35579	28636	1709645	27446	93544	30563	29090	49307	343185	37897	75622	48156	203940	151651	363399	264787	87712	33452	74098	88264	96212	29937	27661	250910	26153	44944
385_4472687.3	human-oral	958258	380493	461516	134234	193448	2184351	1811216	114195	98116	74303	156325	1683469	102981	334447	50992	2145165	57500	95918	173641	99610	91788	315828	61040	59121	909543	41750	303069	60934	56955	52682	198708	83756	177328	105613	250908	84876	126260	196959	498863	35594	134913	335422	42696	70893	76090	668255	65749	86384
385_4472688.3	human-oral	1241801	311331	373806	118506	125779	1345622	4511141	169841	143478	121370	100126	1727973	164268	270976	43722	1780825	58118	152270	255916	67815	66643	401593	68188	62125	2877078	62932	265478	52452	54965	82365	281354	52843	283108	60825	570592	119875	73848	278620	331364	37506	59253	379025	47588	44529	56425	115042	42490	45732
385_4472689.3	human-oral	959829	373463	449222	132639	193653	2204326	1821166	114892	98096	74204	156863	1703463	109114	324626	48828	2137169	57200	95412	172863	100176	90906	312593	61201	62100	892232	41256	293685	60201	57206	53011	197500	83202	178443	105423	252087	85492	123886	197141	489593	34508	133381	323723	44230	70364	75896	673302	65304	85489
385_4472690.3	human-oral	1558225	178179	158391	102406	124082	1184309	204105	169665	33655	97914	89922	2173369	139425	107636	50135	1402805	51650	138640	348002	61462	76181	523486	67498	55269	16731	50585	69806	46030	46675	20960	315441	57256	335215	73740	37686	128079	21053	305651	224613	21359	74517	47764	50028	47596	40404	72888	46439	63427
385_4472691.3	human-oral	1681238	163338	168000	145171	179485	2470898	1503082	280747	76276	130127	135316	2008850	210178	110154	66239	1385217	72154	230061	466464	92255	89844	569609	96577	73297	1342893	68817	86274	65098	64371	45231	466297	80622	656223	105644	214810	230965	44636	411770	222889	30866	126935	68615	73754	64820	64719	446858	61553	84304
385_4472692.3	human-vaginal	2398	997	151	1421	962	336	182	1102	870	2686	387	322	1594	60	400	158	959	1260	193	450	220	612	2078	1432	123	2198	55	713	874	225	852	326	814	220	118	1293	102	805	36	177	139	39	264	115	170	146	165	115
385_4472693.3	human-vaginal	1526	1540	1149	3693	1594	433	1258	1429	2596	2098	2236	225	312	955	302	348	1105	598	405	626	473	538	644	831	344	843	422	1263	574	918	358	360	367	1282	405	403	327	224	360	1253	284	200	427	260	539	232	342	336
385_4472694.3	human-vaginal	815	776	122	974	534	139	54	585	334	1886	540	41	309	125	1144	8	383	433	132	233	117	173	927	583	25	1227	59	293	361	278	240	279	202	120	32	467	38	191	33	128	93	15	75	148	89	146	192	52
385_4472695.3	human-oral	987339	321801	390796	143297	220822	1753397	402573	136378	62603	87343	170975	1752810	117621	268823	83996	1771571	58867	117566	220222	110917	116635	334989	67366	65740	388653	49264	249636	61478	60203	34630	217256	101817	262103	191964	73029	108029	62232	213903	428111	36347	195149	196524	81184	82200	79502	592128	87411	136376
385_4472696.3	human-oral	780843	259656	314597	115861	179623	1445366	320709	110394	50273	71074	138115	1467929	94246	217403	69301	1433034	48161	95255	177253	90506	97555	268456	54849	51412	318284	39887	189414	50686	49162	28392	174473	81365	212734	155018	58235	87192	49527	172111	343607	28681	156034	151974	65344	66524	63393	486890	67556	109684
385_4472697.3	human-oral	639101	52380	90217	47843	45934	852809	266480	52523	46554	28982	30065	254297	56121	58915	71598	57298	18796	50848	46734	23893	26130	231844	22662	20878	329785	15789	64266	21961	23115	25403	310605	20378	51578	16155	58835	52110	185538	240696	25013	32299	19754	73851	193182	17058	12190	106056	14655	14035
385_4472698.3	human-oral	2497806	98005	61941	103720	79331	94331	285732	596905	39931	198962	101364	1308066	444111	40923	65831	608573	70363	504559	1322875	46632	49270	840868	142449	72212	89988	107088	28830	47017	49553	20873	974326	42165	1712653	44478	48782	511356	12450	907490	91892	20999	49604	19168	76293	26917	45049	42569	27553	38619
385_4472699.3	human-oral	610881	49899	81877	44884	44726	813409	262201	49476	45430	27400	29732	244231	53430	56548	68136	54970	18499	48613	44061	22707	24934	220441	21759	19647	309892	14447	61076	20659	20596	24252	298154	19611	49347	15332	56682	50044	172118	229721	23412	29075	18824	70084	181350	15204	11790	101996	13429	14711
385_4472700.3	human-gut	10842	3313468	3065020	25252	29152	11675	7912	6882	27180	9971	26174	5200	4848	4067758	8671	148885	5097	3400	21287	16207	23291	2834	6823	7670	5560	9036	1198644	10652	9008	11129	2304	11907	2835	77199	5338	3196	88448	1470	220970	7928	30213	144606	1841	9959	4173	2756	12555	20266
385_4472701.3	human-gut	22392	2828417	4067399	52353	77787	28499	14228	18660	35847	32934	92744	12790	17686	4067117	21445	174553	14287	9223	24400	42066	61890	5513	16511	17651	10882	27568	1855652	22314	22481	19613	6037	38621	6667	201913	9851	7368	146455	4228	282418	20218	76678	247268	5330	28123	11543	7132	52978	63079
385_4472703.3	human-oral	488116	51738	85785	38517	30698	498924	148865	47832	38821	27584	23825	33803	48778	58527	42274	64599	17355	49410	39323	16561	14834	167729	20041	17019	235764	15569	57448	17139	15530	22361	331492	13541	46041	7275	44805	46056	250125	179298	27943	20653	7567	63445	94904	11288	11394	146471	9629	7485
385_4472704.3	human-oral	2943061	337106	304740	187808	235959	2234259	385779	322812	64081	185932	175674	4101641	264831	204210	94386	2648651	97589	263677	655486	117445	143481	988963	129184	106826	32124	95750	133912	86904	91555	40440	595140	106273	632947	138367	72252	244050	41759	578577	423414	39983	140888	90673	95621	89522	76056	149638	88085	120821
385_4472705.3	human-oral	1537809	148619	142691	131959	162950	2256895	1368486	255916	69178	118486	123231	1824803	189529	99009	60039	1261815	64854	207860	424458	84901	82001	518752	88369	68186	1209987	62415	78821	59549	60143	41098	423510	73883	607101	92084	194566	210663	40045	376119	203123	27256	115899	62096	60879	59700	55487	411449	55898	76665
385_4472706.3	human-vaginal	825	651	130	894	604	143	52	515	352	1728	483	40	306	109	993	11	373	410	122	248	115	207	894	654	13	1224	46	278	327	389	244	290	192	159	30	458	79	198	20	115	103	18	87	150	80	167	196	65
385_4472707.3	human-skin	122	19	29	61	23	64	150	55	102	35	16	38	18	8	39	41	91	17	15	13	18	39	36	29	182	28	7	25	19	39	14	5	26	7	65	9	9	11	14	57	9	11	2279	8	28	8	6	6
385_4472708.3	human-oral	481015	50655	79459	37286	29257	502876	150988	46108	37458	27510	23928	30254	48937	55057	39772	62722	16591	48832	38941	16838	14191	163895	19864	16787	223943	15425	54422	16711	16394	21459	326077	13110	44803	7702	43381	45111	241755	174926	27197	19839	6745	59656	92592	11008	11804	145508	9365	7266
385_4472709.3	human-vaginal	6218	1850	374	4141	2899	1016	636	3846	1218	6401	1164	370	3129	353	595	176	1981	3697	525	1485	1079	1195	6373	2634	198	3716	207	1713	1583	622	1409	1389	1404	852	394	3099	269	855	249	557	443	120	414	638	550	462	429	436
385_4472710.3	human-vaginal	660	744	390	912	651	171	185	636	574	1583	475	149	392	480	119	215	425	560	102	358	189	195	1441	779	105	887	158	393	282	187	243	270	236	413	68	405	73	146	78	118	141	57	81	104	91	82	105	183
385_4472711.3	human-skin	170	87	46	88	23	12	46	18	190	26	12	37	27	30	42	23	3709	19	18	19	11	40	21	26	224	21	17	44	56	42	24	16	20	21	19	10	9	22	6	89	4	6	5763	5	11	10	7	10
385_4472712.3	human-vaginal	1732	368	128	546	293	115	72	578	209	1855	871	16	800	35	856	24	621	1068	49	214	101	206	582	469	57	1275	14	231	215	100	143	62	219	278	34	533	50	201	27	119	48	9	140	98	765	83	74	39
385_4472713.3	human-vaginal	6864	1939	441	4668	3252	1046	772	4331	1521	6927	1225	317	3558	529	671	219	2216	4038	550	1590	1143	1397	7211	3015	262	4162	359	1977	1832	685	1611	1486	1574	816	421	3369	266	797	315	690	512	146	402	626	565	536	473	450
385_4472714.3	human-vaginal	1945	701	219	586	369	99	66	787	173	2950	1836	24	1449	149	107	37	926	1748	65	245	75	381	753	755	71	2213	101	237	266	124	223	81	315	287	38	530	59	229	24	118	108	21	90	250	1490	168	31	66
385_4472715.3	human-vaginal	2009	666	253	534	335	78	72	844	200	2939	1844	26	1485	93	147	25	919	1777	57	221	97	370	868	678	73	2342	54	232	254	132	308	102	257	329	41	618	53	273	19	127	135	10	69	255	1575	166	52	40
385_4472716.3	human-oral	866880	324388	416952	152506	226001	4070577	1959647	120293	108495	88342	178710	2379716	106886	302282	43617	1750241	64599	99938	148450	114136	104825	282002	66287	66687	1530752	49342	287021	68219	67209	57836	187924	88568	159314	120185	275587	84599	215964	181971	372999	36905	118115	390867	40052	82771	100447	348459	70400	89878
385_4472717.3	human-skin	5319	1501	1537	5462	3679	1092	1952	1572	5758	2938	1432	1263	952	657	15988	2822	35049	1094	1044	1589	3584	1925	2108	2074	1211	2052	568	1929	2562	3465	1202	2417	663	649	950	901	1027	1119	880	5775	982	762	3942347	1291	726	375	1088	1572
385_4472718.3	human-skin	25	6	15	2	6	5	15	6	97	5	1	10	6	11	0	19	191	5	2	1	0	15	4	3	3	1	1	1	3	7	6	1	6	3	0	5	4	8	2	5	0	2	172	0	5	5	0	0
385_4472719.3	human-oral	521464	298755	351617	196186	322836	3350040	240243	127969	68779	99092	240847	1760463	99212	241460	92851	2752857	78440	102502	161565	160594	142038	173305	81856	80874	45685	58292	213652	87815	74955	36840	151517	150213	226807	273325	58077	102899	55983	148863	511508	40406	390481	128855	67269	112135	95627	1937327	120879	213789
385_4472720.3	human-gut	52757	2153045	2770322	98590	184627	52628	18739	49758	41293	64828	213999	38180	29106	2859153	140693	137298	23533	20647	41621	93621	129167	12758	28676	38028	11732	60144	1012468	42024	35148	22806	12817	97391	18728	1215828	14853	17026	96196	11203	201369	26909	294740	175021	9315	65950	29162	14724	130085	257068
385_4472721.3	human-oral	1500018	216417	191236	122509	158508	1872293	1168877	222984	68375	120859	143067	2037294	214602	135220	117601	1140037	63994	181180	715394	78445	92633	484183	80936	60283	50961	66388	125332	55500	59301	42431	444166	74978	318497	97669	154367	160207	41191	466637	250255	35246	103133	79414	146685	57230	56846	275425	58810	79512
385_4472722.3	human-oral	775670	66253	104447	49737	42437	635481	422372	71866	51011	34247	32603	160481	72353	69529	59009	72473	18914	71481	61156	23959	25000	288715	26309	23653	232463	19165	73767	21473	24112	29091	601216	20875	67998	17236	84585	68507	179669	315647	36882	30030	19806	85007	135479	16477	11681	96697	14222	17231
385_4472723.3	human-skin	900	173	102	262	156	1202	1090	219	129	338	173	1920	172	61	41	385	727	213	130	115	52	307	114	162	144	186	50	124	111	61	124	80	219	45	174	109	50	168	139	28	29	38	30	45	134	193	54	46
385_4472724.3	human-gut	49769	2135536	2717629	94239	162695	50097	18106	47721	38473	61709	204960	36147	28942	2815150	127865	133149	22423	19526	40065	89406	121922	14830	26812	36080	11034	58314	987455	41192	35928	21470	12578	92374	19240	1211349	14428	15980	92471	10792	196214	25158	282902	167270	8556	61733	28409	14527	121668	248462
385_4472725.3	human-vaginal	12133	5599	688	8245	5618	2002	649	11275	1935	15475	6440	445	5238	409	2130	641	6329	7961	1081	3351	1140	4110	13008	7449	603	11692	503	3460	3678	1843	3204	1744	3666	4133	462	8988	564	3299	278	1126	1225	162	610	1502	7481	2331	1428	799
385_4472726.3	human-oral	483404	171263	277815	69537	89343	1701240	607620	51388	62246	32341	63674	264863	50756	188598	45381	311964	23843	47130	45345	47882	42015	164123	28956	28938	435264	19792	225498	31694	30500	34259	242522	39895	42617	38130	113536	47038	419948	192445	134265	29508	51126	189504	82761	32921	22057	627158	27324	37038
385_4472727.3	human-oral	1328284	16210	20461	11190	6757	36390	593590	36211	16447	14666	7922	13817	39761	15395	1789	24702	10544	38614	24151	3887	2428	550696	10919	6475	305195	7514	16583	5263	5982	9271	91133	2573	38042	2860	79631	19196	14106	84320	9259	2864	1986	27071	2718	1874	4896	5410	1834	1315
385_4472728.3	human-skin	5402	1365	1557	5557	3702	1096	2004	1611	5760	2967	1248	1319	1004	849	16051	2167	35619	1125	1046	1550	3668	1770	2197	2106	1218	2014	631	1994	2478	3567	1174	2523	655	669	941	851	1028	1169	890	5720	1005	745	4023077	1343	736	467	1132	1595
385_4472729.3	human-oral	1478042	211825	195829	119312	147467	1824562	1146950	219868	67586	119195	140376	1982725	212711	133334	116262	1107302	54936	176486	705356	76886	89562	474238	79559	57319	49896	64193	114714	53765	52744	41766	437560	73442	309746	98419	151256	157659	39575	459534	242708	36372	100193	77689	135826	55098	57695	265578	57554	77604
385_4472730.3	human-vaginal	5688	2801	1216	3563	2616	812	810	3527	1242	6083	1061	369	2692	857	564	329	1826	3303	426	1152	1104	993	5639	2541	399	3282	428	1619	1555	708	975	1073	1130	806	365	2390	826	680	353	936	496	170	460	449	1032	409	429	400
385_4472731.3	human-skin	308	89	19	216	81	21	49	139	826	356	42	30	98	19	62	9	328	82	14	50	41	98	100	139	24	152	11	76	67	438	65	30	54	8	26	44	6	63	4	280	11	13	5943	27	68	18	16	24
385_4472732.3	human-oral	453117	266096	324856	177110	292958	3016012	206760	114073	62418	89321	216425	1555788	88199	216338	87385	2431928	74730	88544	141243	143625	128275	159002	73242	69853	42648	53738	193132	80146	63433	33932	132256	134796	197956	256956	51083	91550	50137	131506	452236	35814	358248	117638	67184	93924	84535	1850383	108096	194578
385_4472733.3	human-skin	321	87	18	202	78	23	48	143	738	315	40	14	109	19	66	11	334	89	12	46	39	100	120	149	23	161	11	75	75	437	51	31	48	5	27	50	8	63	6	284	12	9	5979	25	64	18	15	21
385_4472734.3	human-oral	294449	66893	92682	31977	36723	735810	60582	35923	20421	21352	28835	229775	31864	64667	27717	143951	12996	32881	21076	20655	20351	100599	14387	13123	103315	12063	51520	13945	13081	11308	104974	18703	32531	13209	16700	89281	65071	112935	59111	12642	13868	67315	52366	15109	10361	358112	11448	9653
385_4472735.3	human-oral	748655	367548	410567	130701	181358	2204719	1115432	160176	73279	88779	188704	2407682	114136	312637	46426	3861388	56595	138480	158871	94973	95370	257966	65310	62347	1759356	47466	237193	57944	57107	43994	187916	80797	411577	135875	172732	128907	96087	170236	604980	34533	143791	223896	48064	71090	74033	167425	69946	94940
385_4472736.3	human-vaginal	12712	5614	698	7981	5515	1989	605	11356	1852	15225	6662	486	5249	446	1856	681	6166	7953	1098	3624	1175	4120	12792	7185	620	11807	432	3568	3546	1587	3305	1755	3642	3307	462	8821	508	3307	292	1139	1255	147	668	1424	7562	2331	1409	649
385_4472737.3	human-vaginal	2658	1095	195	1515	1300	441	118	2270	1076	2827	1229	108	1135	163	386	187	1303	1617	187	776	294	950	2518	1484	166	2115	125	750	780	469	690	354	759	911	132	1695	126	694	86	338	270	34	232	287	1824	497	252	119
385_4472738.3	human-oral	1296755	18989	20017	11363	7139	32945	584987	35348	15686	13782	7653	11983	38626	14755	1768	24822	9966	37929	23508	4108	2574	542505	10783	6441	298132	7675	16517	5351	6040	8915	88523	3030	37371	2727	77262	19118	14324	82722	9265	3076	1978	26242	2434	1606	4940	4762	1515	1519
385_4472739.3	human-vaginal	4989	2769	1360	3284	2351	739	642	3355	1050	5636	731	351	2192	887	515	194	1619	2946	352	1072	917	917	5155	2269	307	3031	347	1396	1438	519	976	1153	965	917	317	2053	239	561	332	392	352	144	355	533	359	403	349	381
385_4472740.3	human-oral	799217	379704	442868	135213	192184	2334491	1182828	170269	74921	92979	200173	2524599	120638	321208	46190	3972809	54623	146916	168145	100698	102970	273645	69049	66905	1748426	50028	242914	61098	60456	45686	199902	85554	443810	145684	182263	137019	101226	181654	627293	35044	151859	227211	46251	75448	75543	179812	73619	100651
385_4472741.3	human-skin	1171	201	251	842	391	260	800	358	1956	354	180	389	151	103	1942	327	5573	245	207	156	269	346	305	308	372	251	154	344	282	650	216	158	259	132	233	148	182	217	89	734	101	122	145056	113	138	114	139	104
385_4472742.3	human-oral	293545	65463	95546	30742	36661	736310	59556	35760	19368	21071	30296	228301	29663	63663	26927	142454	12241	32570	20612	20208	19407	100402	14981	12777	101078	13006	65200	13527	13004	10631	103598	19147	31860	12244	16787	89167	65572	112530	58152	11542	12818	65846	55148	14228	10634	357371	11609	9662
385_4472743.3	human-skin	463	27	44	114	100	35	272	40	367	75	37	30	38	37	254	22	4218	30	18	28	42	150	68	45	233	55	31	60	72	127	49	26	17	28	71	25	21	38	15	114	22	14	30169	22	12	13	15	26
385_4472744.3	human-vaginal	4973	2783	1258	3099	2376	665	566	3268	992	5570	910	275	2245	930	477	260	1535	3022	340	1082	947	1150	4985	2323	289	2984	498	1426	1308	496	994	1128	891	795	251	1984	209	594	344	366	357	145	390	553	315	350	337	379
385_4472745.3	human-vaginal	4752	2312	1047	3081	2088	628	620	3091	1168	5275	907	234	2407	670	408	248	1468	2826	377	1049	834	971	4714	2260	364	2929	405	1471	1270	611	995	924	997	667	286	1959	629	575	316	985	328	141	376	524	740	390	385	389
385_4472746.3	human-skin	1175	257	259	861	474	290	611	346	2118	388	197	269	187	155	2129	372	5783	256	239	160	286	328	301	326	428	219	127	355	414	600	234	168	257	124	232	155	159	221	95	870	119	123	150359	160	128	108	125	84
385_4472747.3	human-skin	1971	551	387	873	551	1216	2880	551	1247	1052	303	3936	455	339	734	1151	1132	413	317	295	281	543	424	466	5269	496	132	401	417	450	482	228	399	139	569	291	95	454	337	380	206	273	3892	134	226	251	87	111
385_4472748.3	human-vaginal	2286	961	186	1537	1227	411	152	2130	1002	2720	1279	111	1060	127	388	192	1289	1611	168	828	239	829	2432	1367	122	1990	107	684	722	466	694	437	803	864	83	1882	119	692	51	384	229	50	249	237	1777	450	249	146
385_4472749.3	human-skin	756	325	319	802	653	322	498	377	2077	468	197	389	171	140	1639	442	4433	236	224	219	408	179	247	250	247	292	68	329	254	633	205	273	216	153	109	146	118	221	98	698	149	97	434303	157	126	105	135	186
385_4472750.3	human-skin	393	20	40	113	76	28	215	34	316	61	32	16	33	29	208	19	3696	26	15	32	42	100	53	37	224	44	27	54	47	117	45	31	19	20	76	23	25	36	12	114	21	18	28260	23	9	12	23	24
385_4472751.3	human-oral	1650371	59346	80335	58641	46807	478284	2561942	87417	134070	52780	37401	500241	105911	55392	55369	55573	24974	90894	72871	23903	28145	639900	33250	27403	2284415	26525	55647	27401	29656	72544	592649	21181	91649	12791	466860	81060	188244	351688	26631	35972	13235	60496	153595	16720	15812	65332	14031	10597
385_4472752.3	human-oral	756916	80616	134918	50957	38470	550378	1353311	53612	73969	32189	30289	33131	55878	88670	44215	86841	20796	54167	45498	22857	16793	288569	25069	21645	1735509	17507	80582	22737	22919	39175	310915	15366	53080	11790	214525	47961	379292	212257	40703	28191	11674	78205	81571	13769	12418	73600	11042	10442
385_4472753.3	human-oral	981002	93210	145954	57992	65395	998462	1396314	62899	82880	36452	53616	802258	69910	101545	43782	149769	20861	65919	51844	34715	38023	370992	27188	24915	1287072	19698	110270	26276	28131	44262	340770	29945	63857	23306	225439	57143	199461	282726	68486	29410	30639	123764	106666	26627	18668	226802	21422	23484
385_4472754.3	human-oral	1002760	114887	144828	60813	68923	1020938	1418783	64913	84595	36794	55991	818321	71825	103139	45430	151639	23323	67565	52518	35171	38853	379617	27378	25164	1306163	20291	112144	26781	28862	44883	345382	30642	61613	23900	229870	57916	206127	287305	69671	28592	31659	126279	108560	27039	19071	231984	21572	21118
385_4472755.3	human-oral	1740982	134262	153213	88306	90360	886194	2891280	200656	88032	98607	81143	980747	199064	103633	57735	777460	55877	170189	376948	46875	46322	553748	63565	49059	555835	52953	103430	39560	42983	54523	474725	39473	284298	56599	339402	140135	32044	441204	156608	23946	71768	130122	70301	32274	33462	128287	31450	43342
385_4472756.3	human-oral	479825	172876	275290	70639	85761	1670455	596049	50861	62903	32810	60967	262901	51543	191096	47767	315982	24582	46604	45808	47195	41834	162979	27565	30071	451288	18745	229127	32427	29648	35329	242404	39886	43537	36714	114664	47310	417131	192763	136560	29583	51190	192465	87427	32867	22137	617247	27535	33535
385_4472757.3	human-skin	1298	220	189	553	351	178	282	213	2386	266	284	226	143	109	729	128	5873	196	115	157	200	407	480	238	109	176	84	294	326	489	391	215	211	257	85	139	81	227	129	375	76	63	100454	113	741	53	73	110
385_4472758.3	human-oral	1557724	120044	133234	78773	82161	788832	2605288	179948	83415	87932	71981	875057	175723	92575	53513	693753	47345	151852	337152	42737	41752	492211	55755	44341	490956	47184	93255	35986	37930	48743	425103	35061	252081	49791	311779	125635	28966	394313	139377	22120	64601	118194	64741	29105	30840	113487	27296	38399
385_4472759.3	human-oral	1641728	70147	80714	59330	44356	475868	2568888	87672	131365	53234	37122	499313	107304	54771	55469	54597	24675	90532	72892	24882	28000	642791	33453	27004	2286816	26432	55417	27177	26857	72825	589599	20420	91596	12473	468248	80368	185631	350365	27257	36014	13459	60125	154745	16441	16030	65374	13362	10637
385_4472760.3	human-oral	766243	65539	101990	48568	43489	628404	415001	70620	50991	33410	31853	145887	71077	69012	56685	70326	18995	70967	60576	23614	24330	283071	25739	23490	231978	18583	71576	21290	22295	28557	591980	19956	66905	15883	83066	68524	176468	309234	35847	28429	19318	77795	133682	16310	11519	93998	13558	14726
385_4472761.3	human-skin	102	50	36	9	13	7	37	18	333	19	2	31	19	50	7	21	628	11	14	2	5	53	25	11	10	12	21	6	12	31	22	1	19	35	4	10	5	19	7	43	2	3	1096	2	24	10	2	3
385_4472762.3	human-oral	595197	259276	238393	112273	153776	1175269	170917	112549	56011	95628	122615	2260021	105782	167972	112683	2471080	54028	109123	182061	75188	92204	200906	54218	49147	1541276	58004	128205	50411	50678	34742	151247	72255	226438	90928	66646	88380	39284	147477	393301	35770	91596	81297	134543	58230	53908	575368	58317	64499
385_4472763.3	human-skin	299	101	109	376	193	84	125	137	403	123	92	31	48	59	540	23	1286	72	47	63	138	69	73	104	299	63	46	114	103	218	30	63	50	33	88	44	60	38	22	460	57	29	43216	60	98	15	31	65
385_4472764.3	human-oral	1601487	213922	228419	136044	170719	1354578	1040147	239249	73162	115958	111816	2117372	186901	156270	114445	2028616	64819	190840	446155	82788	98059	535544	88412	66650	1458833	62407	118525	61326	62226	43072	397097	79484	518842	133626	161790	194629	36149	386190	327737	37067	176228	91719	132993	59621	50897	223204	66572	101300
385_4472765.3	human-oral	180876	15412	19466	18570	10972	48343	301809	19370	34089	11813	6528	52751	19725	12789	28639	13744	8585	16796	16664	5134	7381	74838	8964	7556	565561	6377	15203	8393	10785	17862	125200	4395	19747	2720	58620	18062	29932	101529	5832	20205	3162	19940	71884	3816	3434	16018	3475	2511
385_4472766.3	human-gut	65979	786385	1090098	155939	311028	76579	21683	98454	51649	109492	355203	135282	53407	1204172	105075	61140	39845	32982	44052	170853	196206	17849	46015	64058	13043	102855	357388	66945	64075	27551	20439	179193	24031	1415625	16205	25327	44864	17616	83440	35058	473468	73777	15064	103075	52206	30718	234259	438325
385_4472767.3	human-oral	1637303	144424	116467	91787	91739	106681	1761287	433838	72131	119827	61414	2105816	306454	75630	72791	1005851	46033	369921	727100	48594	65015	547213	117355	55942	906166	63042	51655	40384	47846	44230	553497	46838	1402079	46287	228387	385590	17995	555457	171403	27724	44909	32324	85473	32912	27250	81098	35071	32800
385_4472768.3	human-skin	327	108	96	350	202	73	183	131	412	125	92	50	68	78	456	49	1272	83	37	82	170	94	93	108	309	67	46	115	87	210	30	54	44	75	73	36	55	38	17	405	52	33	42216	70	97	22	59	59
385_4472769.3	human-skin	687	58	52	144	99	35	107	154	497	69	33	101	131	14	297	34	1589	139	66	46	92	258	79	51	400	55	19	56	82	141	146	50	843	20	51	142	25	119	17	192	28	18	74869	29	33	26	38	33
385_4472770.3	human-gut	34312	3700622	3490748	71511	121710	37322	19931	29880	39978	48430	145567	31057	20103	3501916	86446	356441	17211	13034	35418	63030	88660	8175	20012	27304	14367	39339	1335270	30893	27402	22682	8104	67563	9793	720452	12694	10643	107483	7825	363070	28845	160768	245167	7078	43145	19675	13496	83874	145010
385_4472771.3	human-gut	42850	384426	519333	85777	172890	42735	12693	53753	33689	61453	208488	26185	27927	565160	42895	32046	21218	18592	24086	104234	114203	13080	27837	37786	7555	53242	276372	37537	37492	18870	11332	106869	15433	1530014	10866	13799	25438	10148	41951	21657	273544	39085	9583	61144	25724	17570	141787	250116
385_4472772.3	human-skin	365	65	89	396	263	120	151	146	2229	142	195	73	62	40	609	31	3821	88	39	142	131	91	99	125	1187	130	40	148	100	1351	34	96	54	52	154	32	47	58	21	320	34	35	17783	111	482	28	73	35
385_4472773.3	human-oral	455891	20442	30221	29340	17865	76202	776184	34778	51907	21871	11131	29030	37001	21128	60618	18508	12218	32941	28113	9540	11395	160784	14481	13298	355235	11762	21808	12911	15355	30009	262513	7524	34161	4311	117043	34955	81722	146706	6158	31033	4934	22680	210352	6007	5070	15138	5281	5953
385_4472774.3	human-gut	70750	657757	889296	147263	307554	76389	21583	92793	58176	104091	359453	44774	48838	764952	72705	55347	36178	32350	44011	176039	187634	22367	49253	67116	14123	88960	469596	63988	65433	31428	19616	181089	26681	2631761	19167	23601	43816	17269	70900	35652	466227	67301	16424	103948	45526	26085	230421	428928
385_4472775.3	human-oral	451113	20312	29910	28758	16227	75150	771920	34631	50459	21398	11770	31690	36132	20674	58781	18418	12199	32186	28304	9288	12092	159533	14206	13030	344141	11460	21320	12380	14450	29551	259453	7480	34133	4853	115762	34698	80341	143971	6093	30147	4870	22744	200824	5796	5140	14772	5306	4805
385_4472776.3	human-skin	4595	1173	1199	4070	3180	1075	1779	1061	5585	2345	1039	1436	933	628	13899	657	7550	822	932	1307	3216	1401	1771	1540	1553	1485	503	1569	2171	2962	1169	1963	566	599	833	725	889	829	555	4578	830	640	3521377	1074	442	347	881	1450
385_4472777.3	human-oral	847976	68653	94953	44822	39013	1259222	1807796	70372	89980	38187	27648	104337	73735	66720	26909	81784	21556	61820	56948	20628	17195	336938	26454	22466	1505211	20449	81862	20783	21097	50655	482239	14751	70661	9149	301488	61140	106533	303396	32592	22701	9285	129528	97626	13658	10916	88344	9544	8142
385_4472778.3	human-oral	708126	10445	12127	19313	12350	222248	1459282	29166	45223	16459	10541	126633	33426	7832	7773	8344	11659	30947	23171	6973	6380	285828	10076	8024	417095	8471	8489	8069	10117	22264	129977	5607	31871	3282	187148	23273	14897	100486	4238	9340	3631	10174	12182	4547	5882	15179	3175	2264
385_4472779.3	human-oral	606755	261695	246075	112952	156042	1198260	169568	113323	54630	97444	123894	2300382	107534	169969	111497	2506209	55991	109700	183245	76389	93703	190669	52251	50476	1518374	56020	129225	50937	49319	34674	151806	74060	227065	90938	67752	89022	40211	149236	397887	35500	92122	82178	120802	59206	53345	585607	60865	64498
385_4472780.3	human-skin	2241	206	154	547	501	296	446	446	548	538	533	273	194	108	587	443	3389	248	136	248	234	656	252	347	608	349	35	240	177	186	192	228	222	88	171	130	42	199	140	303	98	62	58685	182	2456	109	89	73
385_4472781.3	human-oral	1881681	153612	157492	100277	87287	327883	844995	160481	51415	134576	66033	1064726	147094	106399	126864	1007389	53418	127091	368486	46406	51001	635357	67008	59220	31242	67249	83962	43346	50332	32620	353797	42314	187468	45629	112498	108876	25743	346466	182515	30983	56323	87250	169911	30508	29341	55889	31392	36874
385_4472782.3	human-oral	801559	221897	263341	89461	113825	659953	1911738	101419	90296	84410	93306	1883493	93067	191650	61245	1097500	42771	90282	138314	58088	69014	271722	46815	45513	2166311	43233	158867	38954	42791	49346	177174	50402	121652	71960	268898	66290	57167	168992	254351	29475	80454	188523	73935	42639	39458	78347	44632	57088
385_4472783.3	human-gut	33087	3376139	3052499	66963	115035	35894	18618	26604	36911	46051	136384	27659	18693	3247353	76158	323878	16093	12305	32874	57362	82039	7609	18374	25412	13319	36709	1233330	28780	24987	20347	7464	63613	9122	676445	11874	9837	98445	6986	334543	27624	150471	222958	6571	39367	18268	10903	77942	134938
385_4472784.3	human-oral	321720	6835	7401	5550	6000	31463	26778	11859	2598	6546	4334	103161	11028	5450	5159	37856	3560	10182	12388	3079	3250	138010	4262	3196	1771	3261	5168	2413	2341	1567	31946	2567	14004	2346	4255	8571	1427	32613	7360	1207	3154	6207	8714	1648	1857	5401	2021	1639
385_4472785.3	human-vaginal	10131	2042	504	2879	1710	460	338	5267	2084	12761	7328	284	7430	160	922	369	8546	9502	417	1215	384	2087	5106	2810	370	10308	141	1385	1605	646	1334	542	1292	2350	269	3596	144	1421	89	456	302	102	20370	392	8503	952	361	340
385_4472786.3	human-oral	1369488	15753	15444	37866	24177	19558	375766	128994	33734	36781	15529	266752	120706	11420	108076	6977	15705	116079	99313	11884	16539	507932	39195	20743	83879	19093	11319	16143	21007	20208	895406	11481	138101	8023	60003	265844	32836	634068	3415	27475	6280	7540	218809	7270	5890	9629	7435	8122
385_4472787.3	human-skin	11747	276	290	1309	882	1055	2343	1219	2491	886	725	1338	640	109	1288	838	36126	880	658	455	416	4799	461	553	1163	529	206	581	433	1687	2620	319	974	270	493	698	181	2528	130	569	200	174	149324	242	2201	221	272	235
385_4472788.3	human-skin	12161	365	365	1211	1184	951	2664	1269	2521	975	856	1670	898	95	1214	565	36602	871	622	480	484	5218	452	557	1103	560	206	550	445	1541	2560	452	1030	174	453	743	145	2533	137	625	198	139	147459	270	2434	137	184	264
385_4472789.3	human-oral	3025501	6235	2738	15826	8048	6233	300521	75786	7105	23349	12123	27907	79915	1907	1492	1093	15869	70105	46026	5349	2966	1293395	18084	9633	8276	12178	1737	7460	8247	4296	180143	3953	75244	2874	27860	38847	2122	167240	624	2032	2303	1137	2227	2293	7771	5196	1612	1605
385_4472790.3	human-skin	412	58	81	235	123	56	140	73	448	152	47	52	51	28	233	69	6174	78	73	76	84	140	90	121	84	60	14	128	151	124	89	60	131	37	44	41	35	132	22	175	30	55	37282	37	90	17	13	28
385_4472791.3	human-skin	4702	1180	1156	4220	3049	1092	1817	1042	5548	2426	941	1371	889	518	14326	619	7522	933	943	1369	3136	1080	1799	1547	1539	1621	525	1497	1805	3012	1206	2073	564	624	867	748	841	830	461	4681	906	559	3592859	1167	434	375	950	1391
385_4472792.3	human-oral	780456	217347	255444	86314	109856	643209	1855731	98765	88587	81999	91214	1825803	91397	185331	59677	1069350	41580	87793	135496	55158	66802	247819	45921	43842	2130497	42220	154445	38875	42915	47216	172035	49146	120568	76907	261339	64345	55514	166079	249055	28870	77871	185373	72768	40616	41399	76547	41874	55905
385_4472793.3	human-oral	1852491	144450	145429	96073	83794	348439	825661	156206	49176	132068	62980	1040470	144601	104699	114908	988672	54105	124776	361834	44443	49212	625972	65645	57934	29651	65243	80630	42063	47658	30808	346578	40759	183973	49275	108272	106389	25453	343068	179088	28266	54686	84239	152681	29526	29916	54757	30451	35744
385_4472794.3	human-oral	502224	36124	52699	51749	27960	135667	820212	54302	93659	32373	18175	143973	54508	35151	79463	39715	24313	45929	45155	15464	19938	196385	24737	22144	1555137	17909	40933	24005	28530	49315	307662	13878	53637	8741	161038	47694	83238	276372	16028	58330	8436	55099	200557	10150	9970	44132	9415	7569
385_4472795.3	human-oral	1333173	13614	14925	32670	20431	18884	367413	124560	27705	34538	14878	266466	117729	10639	74035	6553	15848	112925	97333	10916	13807	498912	36038	17985	83838	17558	9219	14019	18381	16300	882185	10263	134616	6727	57260	262233	32686	614346	2680	18353	5219	6206	147266	6530	5597	10253	6261	6480
385_4472796.3	human-vaginal	10540	2151	523	2852	1703	523	327	5277	2221	13412	8092	391	6747	148	878	391	8737	9930	438	1266	375	2100	5155	2625	370	10747	180	1447	1664	660	1336	596	1434	2015	216	3669	165	1559	123	588	357	96	22312	424	8641	898	340	333
385_4472797.3	human-oral	749978	12159	12827	20128	12994	219032	1491734	30710	46296	17874	12107	132952	35488	8209	7875	8874	12506	32796	24492	7351	7009	300627	10651	7910	449144	9439	9207	8209	10529	23622	136712	5866	33310	3578	196201	24446	14441	106208	4504	10100	3361	10415	12794	4830	6408	14098	3118	2408
385_4472798.3	human-oral	672354	47068	70309	73596	65947	98263	807094	106028	87985	75035	58778	2005410	125046	45860	93110	29236	37084	107739	90936	33458	52529	232923	40656	35577	1152279	44186	44553	31043	33742	53388	994247	33197	100624	17456	162187	106147	187656	536620	13578	43326	16248	43305	175058	25797	25618	53886	26546	19181
385_4472799.3	human-oral	1582035	248362	224001	130512	164871	1352657	1021996	234093	67496	113940	113134	2088987	190354	150338	102320	1991697	63525	189723	437395	80971	95401	527415	86131	65849	1373659	61077	112977	59064	62130	41621	392400	77135	514943	131032	157912	190627	33420	379269	320447	35096	168437	86736	114025	57802	50456	223003	64662	97092
385_4472800.3	human-skin	691	45	53	141	77	36	129	188	450	83	30	59	96	21	277	30	1582	176	50	41	87	291	78	40	356	56	22	45	49	135	241	53	762	27	43	175	43	127	17	245	29	18	73883	19	23	16	40	34
385_4472801.3	human-skin	4597	1561	1845	6582	4023	1262	3072	1271	10493	3177	1443	1222	1159	902	16208	755	14648	1078	1212	1708	3759	1158	2359	2394	1795	1989	840	2435	2889	5908	957	2449	731	901	1275	870	1817	693	748	10398	1077	916	3652681	1461	892	500	1272	1637
385_4472802.3	human-oral	1468556	31187	32049	37032	21688	33746	1063960	99195	62173	41092	15547	195907	97888	21350	47693	11957	17028	84281	74795	11385	12979	544463	32381	21920	2091796	20475	18813	16125	17919	36672	814354	9820	93970	5881	190303	91524	90181	401984	5173	30151	5077	15713	90913	7057	7580	15345	8162	5108
385_4472803.3	human-oral	681366	57317	71069	74307	64334	99845	809858	105720	88255	75292	58376	2014331	128845	45730	92410	29550	37279	109082	91551	33301	52612	245421	41230	35124	1131968	46924	43908	30729	33011	52801	995457	33959	100571	17463	162692	107464	188534	538695	13378	42676	16280	43632	172266	25275	25658	53792	27120	18620
385_4472804.3	human-oral	6894666	134971	140050	94433	59906	302791	1658520	221167	55270	104519	49351	356130	214822	102519	29572	527644	62872	213142	217058	35514	25784	2804293	74322	53841	602093	51733	97660	42212	41783	29130	569852	25739	301572	25237	191504	153461	23817	496126	133206	15967	23123	133398	38392	19397	23481	38963	17327	17002
385_4472805.3	human-oral	601176	18932	22669	43684	21198	17625	151093	49766	55829	20877	10558	52953	47088	13855	122848	8080	15592	43580	38338	10530	17052	221940	22711	17832	995147	11300	15594	17985	24209	30474	325803	10092	56278	6920	58906	66333	52235	198962	4449	47870	6728	14293	276461	6690	2928	11325	6742	7876
385_4472806.3	human-oral	1469032	31444	33209	37649	20910	33490	1064029	100293	63694	41616	15050	196223	98013	21486	48146	12666	17584	83430	75069	11176	12967	546264	33935	22168	2110916	20605	18913	16139	16630	36841	817587	9716	99464	5806	189668	91816	91483	399396	5116	29620	5133	14762	94376	6712	7244	16466	7226	6169
385_4472807.3	human-oral	615134	18616	23091	40636	20061	18951	160202	49930	53256	20806	10079	53482	47335	14526	113075	8114	15056	44394	38493	10287	15404	227469	21898	17883	967881	11057	16407	17288	21500	29311	333349	9865	56450	7155	58194	67585	53343	203926	4680	41206	6021	13689	256034	5746	2824	11479	7030	7300
385_4472808.3	human-gut	66528	794499	1135615	156988	314124	80527	22235	99933	52533	109938	359289	138292	54832	1211524	104902	62484	39364	33642	44705	172922	198167	17720	47138	64539	13028	104109	361442	67385	64849	27852	20702	183023	22114	1432808	17064	25436	45925	17821	83555	35276	478220	74543	16572	105170	53204	31369	236698	443012
385_4472809.3	human-skin	2661	1342	863	6250	2636	846	1322	1324	4360	5134	1711	514	1000	331	7058	196	157655	1444	608	1410	1347	770	2080	2239	820	2413	359	2426	2887	1747	981	1170	943	466	419	1017	330	816	193	2772	500	437	514468	1150	2006	282	813	336
385_4472810.3	human-skin	5723	1253	415	2394	938	782	1933	1445	2382	3608	637	470	1164	274	1035	183	6766	1110	363	677	470	2194	1166	1659	946	2071	236	1041	782	632	1161	403	710	259	501	805	293	1140	138	1293	154	196	73775	405	809	207	268	202
385_4472811.3	human-oral	2804941	80306	95623	64548	46915	1221230	1350287	133849	40002	84289	39890	350392	125165	68268	7830	79690	42213	125045	80819	27698	19591	1201485	44428	36195	327803	43702	90295	28607	29282	24203	368089	19138	112270	11906	146374	78810	68290	460071	26998	10347	11700	153693	7866	17164	21652	81678	12059	9598
385_4472812.3	human-oral	1133991	5487	3782	7738	5256	15792	219180	32231	7155	9730	3207	38092	31642	2829	5955	2590	4776	31476	23695	2734	2319	493366	8924	4674	27569	4323	1890	3348	3964	3886	129286	1885	47977	1587	22116	24322	8144	110221	1187	2582	1077	1711	12297	1301	1780	4053	1182	901
385_4472813.3	human-skin	148	62	48	216	107	29	92	77	927	73	67	29	33	15	207	48	2390	32	29	78	59	35	65	84	811	45	34	76	51	615	24	36	27	18	85	21	16	22	7	197	19	16	5935	53	216	11	49	29
385_4472814.3	human-oral	3073538	17072	15601	30908	20443	61871	1380523	85585	36964	33945	18093	353864	87964	9406	11788	13476	22070	79044	61415	10962	11227	1304485	22723	15427	42268	18589	12894	13494	14244	18593	341538	9207	94642	5085	160746	67592	8367	283714	4324	6946	4780	19046	23544	5821	8668	11176	5092	3983
385_4472815.3	human-skin	2388	923	845	3592	2140	875	4499	1458	4648	2048	1074	650	890	301	4617	170	9187	750	374	1153	1440	600	1228	1473	6351	1201	344	1590	1377	2686	605	830	735	366	2441	611	402	466	177	3503	394	457	139631	944	2637	286	530	413
385_4472816.3	human-skin	4031	2006	1209	9606	4329	1176	1977	1896	6597	7778	2608	653	1576	482	9847	338	241810	2205	976	1842	2061	1144	3095	3231	1323	3673	576	3992	4502	2587	1364	1605	1301	704	699	1497	549	1158	313	4071	701	704	730994	1658	3144	406	1274	705
385_4472817.3	human-oral	984856	87196	69069	55397	57767	64006	1041659	260594	43451	72277	36714	1268683	180737	44753	44296	606204	27670	223518	437832	29018	39265	330724	70099	33103	556296	38056	31536	23920	28495	25892	332401	27641	844506	28253	136876	231281	10825	331899	102665	16800	27173	19280	48345	19699	16396	48666	20853	19657
385_4472818.3	human-skin	134	26	60	198	99	50	111	67	975	84	76	34	31	10	246	41	2353	46	24	78	52	30	88	79	842	62	39	95	73	650	18	29	40	27	78	28	18	19	10	223	13	10	6533	68	211	17	57	23
385_4472819.3	human-oral	227359	2595	3458	3185	2460	23863	274571	9873	7713	3860	2638	19724	10423	1916	1420	5612	2665	10622	10858	1202	1060	95252	2690	1593	61005	1917	2739	1513	1688	3947	32079	776	11284	723	36959	6700	2192	25183	2078	1622	1081	3633	3096	870	1307	3275	750	446
385_4472820.3	human-oral	632453	7097	6124	20302	10495	15547	523643	41690	27025	21713	10558	12226	48073	3373	42998	2512	12256	48118	36307	5259	6122	242401	14163	10560	177808	12409	4238	8691	9306	14718	379530	4359	43999	2625	74887	38583	11602	182894	916	12734	2457	2717	82999	3514	5281	15896	2744	2427
385_4472821.3	human-oral	6335376	128771	127962	87951	57115	287112	1559967	202789	50586	97231	46516	334749	203958	98274	27608	498857	58808	197407	203004	33683	24334	2588405	69286	49668	581405	48368	94595	40463	39433	27563	525716	24274	276530	23989	180970	142029	22874	459316	127153	15352	22275	129255	37143	18498	21657	39983	15624	16295
385_4472822.3	human-oral	1133145	5372	3760	7626	4840	15820	218690	32087	6938	9634	3182	38284	31288	2773	5505	2606	5195	31558	23669	2640	2277	489932	8983	4622	25925	4203	2215	3209	3138	3668	128748	1910	47656	1537	21960	25190	7967	109571	1170	2239	1068	1521	9522	1267	1749	4278	1098	958
385_4472823.3	human-skin	5217	2384	459	4958	2093	533	4294	2729	2352	6731	1108	578	1960	299	3082	234	31181	1970	602	969	966	1189	2415	3227	594	3604	289	2325	1890	1132	1222	763	1330	353	492	1187	295	1088	159	1642	397	211	425675	925	821	348	477	530
385_4472824.3	human-skin	5224	2401	475	4547	1984	513	4811	2803	2248	6637	1154	531	2008	333	2821	249	31076	2034	626	1010	1128	1211	2305	3190	557	3745	234	2135	2400	1093	1097	860	1350	338	493	1161	377	1151	152	1571	348	187	429320	862	925	364	375	484
385_4472825.3	human-oral	3222569	18004	16743	31079	20662	65400	1448090	91360	38723	35892	18442	370615	89595	10173	12361	14039	23344	83447	64701	11486	11884	1367440	23834	16639	45151	18509	14105	14001	15073	19810	377619	10268	100416	5632	168574	69590	9165	295791	4830	6809	5722	20237	25441	6171	9244	11188	5739	4465
385_4472826.3	human-skin	493	72	77	162	141	190	106	87	316	152	68	78	48	49	212	43	1147	66	32	55	84	128	98	102	209	61	22	70	72	127	114	51	59	12	47	50	30	86	26	223	20	36	27208	62	81	39	33	15
385_4472827.3	human-skin	1229	525	279	1753	916	303	334	743	1226	1449	408	159	518	125	2298	70	6813	507	188	521	623	266	652	861	444	802	153	792	562	760	206	399	337	221	267	275	197	249	57	1298	164	88	128022	449	459	109	290	195
385_4472828.3	human-oral	554376	2398	2124	3641	2411	6533	102478	14297	2586	5189	2760	5665	15447	1180	730	4225	3479	17911	9308	1418	623	250198	4253	2022	12007	2840	1435	2012	1328	1343	40744	1051	17289	645	8301	9078	965	34881	1026	713	587	1148	1941	541	1853	2351	482	275
385_4472829.3	human-oral	713427	75403	127083	47032	36139	517092	1273051	50741	68369	30388	26869	31161	50504	83065	42386	82624	19844	52019	42655	20833	16213	269944	24005	20402	1624449	17316	76425	21782	21373	37697	291577	15814	49689	11591	202748	45073	356888	199071	38901	27224	10088	73137	77809	13417	11237	69371	10407	9733
385_4472830.3	human-oral	2943831	6067	2757	15283	7844	6279	292690	73488	7084	22699	11120	29880	74319	1882	1416	1024	15403	68855	45627	5188	3009	1257697	17615	9128	7861	10973	1652	7330	8146	4289	175063	3627	73507	2710	27801	37630	1827	162920	595	1936	2038	1051	2282	2263	7539	5204	1587	1510
385_4472831.3	human-skin	5802	1251	452	2457	1000	644	2089	1541	2601	3675	604	483	1208	303	1192	183	7083	1168	344	711	523	1816	1280	1683	973	2143	254	1112	1173	652	1186	479	797	220	538	816	208	1177	115	1405	242	149	79471	472	834	245	230	303
385_4472832.3	human-skin	410	58	62	317	120	51	136	74	525	154	54	102	54	48	223	68	6375	66	54	78	65	145	94	125	77	61	43	147	109	133	97	60	110	22	31	48	23	132	48	144	24	23	37617	68	132	19	44	24
385_4472833.3	human-skin	18941	4650	2523	15908	34628	17475	3686	16891	6222	11452	26998	4538	4887	1917	11807	1053	78128	6650	1876	17557	9321	3292	5933	6976	1892	7372	1413	7002	7808	4230	2757	12812	3169	6849	1745	3971	1561	2717	903	5085	5321	1631	1761444	14794	290285	3455	10538	6153
385_4472834.3	human-skin	344	84	101	382	211	139	161	115	2172	130	178	50	56	26	426	30	3802	72	43	153	128	120	102	132	1087	125	74	151	162	1351	46	87	67	48	126	41	52	61	25	285	41	39	16391	68	389	26	88	32
385_4472835.3	human-oral	91493	516	758	1086	648	598	54470	3405	1896	1386	680	3558	3186	294	1540	2025	870	3832	2866	334	353	38376	809	693	5418	763	358	491	698	947	11687	282	4235	289	6092	2273	558	9838	626	654	181	350	2910	155	375	658	139	93
385_4472836.3	human-oral	2627525	20273	10271	48637	22184	33174	1209305	88391	33335	45202	17003	63296	90023	6398	5160	13893	37628	91194	53616	13922	7928	1181999	31038	25397	127483	24397	7954	22538	23854	17241	233323	8780	127212	7600	217639	61956	10379	207234	3986	5488	5041	10342	6631	6862	18452	19926	5199	3969
385_4472837.3	human-oral	3008341	85242	100472	68470	48571	1310979	1447379	143450	43678	90397	42520	376142	135030	72425	9175	83520	43270	135074	86256	29310	21297	1286140	45532	38724	338670	47019	96030	30145	30816	26193	394825	19281	121645	12360	156299	85283	71287	491387	28530	10755	12765	163496	9589	18378	23810	88646	12997	10082
385_4472838.3	human-skin	4775	1982	2457	14495	5404	2595	12685	3396	14467	4952	2967	1067	1525	1065	4497	776	226929	1895	1098	2710	2896	1595	2771	4916	161905	3591	1285	5899	6825	9753	1362	1722	1170	1031	9127	1491	1706	897	607	7930	738	1201	97995	1739	1455	868	1674	1033
385_4472839.3	human-oral	935917	122655	126514	72253	89683	232825	659582	156103	38165	61659	56232	1625907	124878	93026	66170	1101328	32229	124216	336243	44307	58932	315538	53443	37305	31399	32348	62315	32026	35132	25167	261501	45758	379680	68928	89641	128890	20697	256240	197209	20393	69252	40368	71990	31438	24864	96817	36930	49372
385_4472840.3	human-oral	2648132	20032	9615	48879	22801	32908	1199632	89433	33198	45085	19090	62919	91344	5482	4638	12640	37790	91503	53272	12997	8094	1169205	31981	25087	118582	24299	6904	22715	23555	17475	232680	8994	127442	7691	214814	61013	11002	208067	3987	5594	4449	9583	6981	6339	18505	19984	4782	4009
385_4472841.3	human-skin	1588	581	375	2301	1449	436	838	473	1604	1148	585	266	308	195	3373	155	14327	380	331	745	1110	477	624	793	371	783	170	865	1187	995	259	653	186	241	241	377	316	220	144	1147	319	176	862767	335	204	170	302	488
385_4472842.3	human-oral	317481	6878	6391	5000	5325	30815	25847	11696	2222	6336	4289	101821	11081	4265	2297	36854	3360	10104	12423	2431	3080	135916	4205	3068	1548	3213	4706	2257	2392	1393	31698	2365	13762	2184	4068	7985	1320	32122	7857	927	2522	4738	2872	1481	1777	5414	1997	2184
385_4472843.3	human-oral	637690	7402	6093	21157	10809	14757	526314	42505	28012	21987	10980	11351	48964	4253	48084	2097	12666	49137	36777	5708	6728	245130	15240	10733	188329	12183	3983	9227	11053	15392	382251	4763	44830	2974	75871	39761	11801	182338	1067	14216	2875	2651	104889	3157	5354	17286	3021	3187
385_4472844.3	human-skin	1140	558	308	1731	862	314	308	691	1226	1407	361	162	491	183	2304	73	6770	482	162	463	601	210	609	811	397	784	108	725	578	740	258	369	385	204	265	271	181	257	71	1307	160	73	125449	466	488	77	279	188
385_4472845.3	human-skin	5057	2081	2559	14498	5717	2692	13334	3532	14767	5041	3037	1054	1642	1108	4531	721	237571	1935	1156	2960	2801	1762	2784	4873	168725	3586	1658	6156	6165	9997	1390	2040	1281	1076	9778	1455	1783	905	587	7966	801	1339	101336	1849	1400	984	1657	1084
385_4472846.3	human-skin	2125	198	198	562	590	389	503	487	557	524	506	310	168	99	594	480	3350	247	111	284	242	632	183	337	641	324	81	301	166	233	273	187	248	99	216	162	73	243	172	367	109	82	65276	320	2925	109	152	130
385_4472847.3	human-skin	553	81	88	226	151	164	110	98	344	168	57	97	43	66	257	59	1282	53	35	70	81	126	83	112	209	66	35	79	127	121	133	42	61	21	51	47	29	105	28	207	26	19	32225	63	94	54	39	20
385_4472848.3	human-oral	225235	3337	3568	3253	2480	23670	272346	9446	7786	3802	2456	19260	9876	2541	1412	5365	2658	10473	10625	1377	1069	93527	2866	1663	61957	2111	3132	1551	1659	4036	29455	800	11207	768	36711	6781	1624	24889	2010	1596	1012	3948	2705	558	1197	2826	734	510
385_4472849.3	human-skin	6215	588	426	2258	1517	674	823	1132	1776	1516	857	533	562	262	2020	532	39858	790	372	781	640	2464	821	941	653	900	208	1077	930	877	1089	535	654	209	332	648	553	908	153	1132	294	215	240169	563	1425	256	247	290
385_4472850.3	human-skin	2191	860	774	3450	1977	831	4127	1385	4180	1975	1094	609	774	363	4091	171	8428	711	329	1102	1401	670	1113	1269	5857	1292	320	1426	1497	2454	420	630	731	369	2391	564	387	432	116	3221	323	391	126452	824	2493	259	557	415
385_4472851.3	human-oral	540117	1824	1854	3710	1939	6256	95894	13757	2595	4956	2667	5401	15239	838	582	4039	3253	17228	9267	1173	627	243880	3863	1961	12757	2783	1361	2056	1088	1378	39414	750	18296	618	8388	8856	871	34179	1641	708	549	1620	1697	452	1757	2362	452	293
385_4472852.3	human-oral	635336	34232	38682	17711	19139	136575	263618	54680	14040	16616	14162	223847	42839	25534	12326	102364	10508	49899	41195	9910	10827	269937	14740	9898	172683	9092	29119	8073	9258	8111	113844	8465	150601	11241	41851	45130	16793	121901	30437	5441	12586	28943	20152	7433	5647	52017	6116	7316
385_4472853.3	human-oral	91075	797	780	1161	607	580	56196	3521	1776	1400	660	3464	3134	507	1691	1851	906	3668	2986	355	394	38049	914	671	5243	725	358	545	648	956	11392	383	4438	276	6074	2352	583	9834	643	636	119	258	2908	139	352	677	124	89
385_4472854.3	human-oral	625452	28266	36526	17514	18725	133874	259979	53904	14528	16213	13778	219527	43597	24693	12516	100814	10328	49295	40422	9487	11047	266064	14096	9117	165729	8926	29344	8138	8656	8029	111389	8364	148641	10327	41557	44576	15902	119709	30451	5903	11794	28852	20413	7014	5889	51297	6547	7404
385_4472855.3	human-skin	4642	1497	1794	6872	4194	1318	3121	1374	10991	3236	1475	934	1249	989	16794	770	15467	1120	1324	1745	3944	1225	2458	2578	1920	2139	897	2529	3084	5999	984	2560	761	842	1339	871	1844	753	716	10249	1168	892	3812398	1527	899	562	1243	1713
385_4472856.3	human-oral	868063	70175	101090	46213	38014	1289221	1833892	72612	91801	39532	26360	107409	76003	68988	26834	82821	22435	63577	58245	22789	17159	344586	26683	22640	1524004	20921	84086	21191	20030	51564	494343	15728	71520	9851	304697	60956	108480	310757	33093	24173	9678	132810	98083	14263	11397	90127	10013	8155
385_4472857.3	human-oral	951861	125886	138068	71585	90786	252545	661139	159423	39127	62194	59311	1610851	121525	94957	66465	1122063	33343	129833	339947	45701	59967	321372	53688	38691	32341	32681	64155	32167	35519	25691	266847	46895	382287	70629	91050	131582	21378	259204	202055	21329	70991	41335	82390	32434	26613	99047	37407	49501
385_4472858.3	human-skin	6443	590	480	2303	1617	685	893	1176	1806	1553	1048	445	596	273	2040	542	41363	824	377	819	735	2845	910	1038	600	943	264	1067	773	854	1164	524	712	197	331	646	577	932	170	1161	304	203	243568	552	1365	249	268	392
385_4472859.3	human-oral	424919	65945	106279	42746	46630	756710	263554	41914	33869	25621	36050	159036	43101	73776	49330	131433	17128	39835	32434	24944	23102	148203	18715	17359	212273	14576	82181	18504	16642	18561	275541	21417	35760	21122	52988	49622	157791	142235	50508	20005	22552	101483	99579	18485	12989	213712	14823	15766
385_4472860.3	human-skin	1292	1713	1376	745	414	120	244	657	698	1386	198	114	358	1099	304	108	1299	383	115	197	192	357	416	662	110	671	430	377	328	358	259	89	255	140	84	214	72	221	51	233	76	79	12057	120	137	86	37	99
385_4472861.3	human-skin	1237	1212	1233	696	342	109	239	584	562	1103	233	118	321	888	269	102	1198	390	99	174	150	334	378	596	81	721	201	340	260	251	216	143	221	109	67	200	41	243	57	164	76	76	9306	112	136	66	80	97
385_4472862.3	human-oral	432556	68409	105117	44713	46108	758084	270356	43169	34521	26322	36261	160338	42492	76636	55051	136185	18109	40642	33188	25635	24285	151484	18917	18464	222672	14735	81720	19251	19166	19946	282200	21807	39618	21234	55093	50879	162942	144735	52488	22586	22949	106616	109761	18899	12940	214219	16481	15981
385_4472863.3	human-skin	1487	518	427	2395	1406	462	873	425	1675	1125	475	261	305	192	3473	159	13572	388	366	709	1137	433	633	704	389	760	146	881	825	925	241	665	192	290	288	290	329	183	157	1304	312	181	906536	394	227	164	335	491
385_4472864.3	human-oral	2625227	30671	29506	43555	23468	215198	1643789	101282	37503	51878	24537	91997	102163	20364	4837	42696	33405	105398	72587	15040	8993	1089761	31738	23311	117516	26916	24253	19815	20053	19774	305013	9534	103134	7730	157318	63426	18445	392766	13179	5285	8383	37182	4216	8775	19616	23190	6212	5520
385_4472865.3	human-oral	219791	3927	4060	3139	2015	6154	33748	7309	1791	3414	1661	4766	6654	3157	1144	2738	2867	6753	4071	1025	711	90183	2174	1958	19237	1835	4822	1458	1649	936	16187	815	8638	644	3583	4451	2416	15374	1339	626	701	6665	2671	494	1074	2216	322	272
385_4472866.3	human-vaginal	1071	469	67	1081	977	217	215	881	441	2107	243	158	733	87	204	83	667	872	158	748	328	260	1367	908	58	1157	32	467	484	210	323	367	351	215	78	579	49	212	67	174	170	36	356	135	126	132	83	69
385_4472867.3	human-vaginal	1088	430	68	1239	1036	209	241	912	461	2179	263	144	811	132	216	114	778	864	144	753	284	291	1391	907	79	1182	61	485	372	195	311	430	370	228	82	584	53	228	65	186	177	16	311	126	134	191	73	98
385_4472868.3	human-oral	2646629	35980	31723	44125	23381	225902	1665292	102285	37297	52317	23655	92742	103841	21482	5378	44094	33518	104772	73131	14895	9152	1109329	32062	23418	133394	27374	26078	20185	19996	19565	309170	9809	97723	8034	160425	64435	19509	396752	13753	5841	7784	40108	4910	9128	19600	24810	5769	5692
385_4472869.3	human-oral	207618	3818	3899	3019	1907	6563	31344	6853	1692	3174	1585	4451	6227	3115	1094	2526	2735	6339	3868	998	675	85724	2110	1811	18864	1737	4645	1336	1581	847	15369	495	8336	735	3376	4258	1750	14521	1337	619	704	6534	2493	490	900	2128	283	296
385_4472870.3	human-skin	19018	4242	2728	16029	34297	17653	3410	16897	6249	11690	27787	4414	5278	1963	11602	1174	79465	6750	1848	17391	9702	3165	6040	7540	2020	7468	1407	7245	6990	4331	2946	12994	3255	7079	1702	4047	1625	2683	923	5148	5424	1728	1803913	14875	294332	3699	10687	6728
385_4472871.3	human-oral	1591762	210190	243509	115569	151297	664850	205272	298267	48146	90381	113266	1982433	205875	163340	99868	1911358	49242	238893	571384	76439	89417	544534	93354	55319	230447	49327	116266	51494	51781	29424	442389	71231	820788	92919	45474	254005	32164	432441	330611	32020	99096	83185	112471	50011	46016	102294	61612	68960
385_4472872.3	human-gut	9190	887256	767105	23971	37682	12621	5562	8873	19057	11949	30952	13973	6777	787811	10597	557456	6597	4515	14548	19164	26858	2364	7390	8633	3736	9985	426272	11121	11439	7124	2323	20338	2914	186536	4058	3341	44412	2223	502107	8134	44708	79395	1629	14026	6573	3496	25867	45603
385_4472873.3	human-oral	910224	322389	287445	129670	185196	1400743	476225	260285	68258	98412	128980	2489557	177799	201400	75227	2989423	52390	215537	373170	87267	109419	319266	83528	63741	1127158	52818	133432	56832	60493	40961	296418	84308	758986	144472	92023	225737	41730	288417	501930	35960	181356	87266	83797	68189	57288	158779	72834	109527
385_4472874.3	human-oral	393477	143439	125750	56237	79819	605040	198772	113727	30532	42387	56169	1110220	73459	89764	34234	1352890	22888	93512	161418	38064	48682	136886	36467	27288	509831	22754	59434	25314	26065	18586	127533	36171	331102	62626	41861	98054	17069	124676	224374	15565	79465	39348	39431	29744	23725	68247	31756	47548
385_4472875.3	human-oral	1645870	187212	165280	111623	145708	218666	77853	427507	39516	98569	99263	2336837	299465	110263	75337	1461759	50732	355480	739228	74785	93860	518328	114268	54102	172892	56989	74691	48775	50440	23207	542323	76130	1371393	133938	31816	369123	22284	540223	261435	24519	162044	41999	57514	50215	46386	672660	56462	87913
385_4472876.3	human-oral	562114	83958	109165	45422	42986	592389	259166	37051	46024	22547	30493	60508	35877	71359	55195	164392	16474	33097	29342	23115	23027	222231	19087	17414	250314	12448	81070	19885	18877	25323	163245	19066	34671	16067	55006	33236	134550	116406	68213	30624	17878	82727	138046	16600	11659	152119	14178	15439
385_4472877.3	human-oral	3808808	36702	31701	52519	34076	398644	1670677	135580	49698	64383	38227	320341	159496	18932	22765	74291	37946	175049	106018	19308	17163	1524269	41910	29490	173742	34613	18050	24043	23516	25832	649210	14759	210412	12415	221576	118277	21747	493878	19130	10660	10120	19173	41039	11405	20232	30530	9850	6785
385_4472878.3	human-gut	10758	1015843	881527	27607	42609	13913	6871	10068	22371	12985	33970	15761	7619	902281	12276	646882	7264	5249	16728	22776	30537	2709	8108	10568	4201	11260	487123	12262	12154	8110	2399	23408	3315	179044	4792	3795	51486	2404	580320	9575	50560	91594	1819	15196	7046	4816	30158	56560
385_4472879.3	human-oral	1666698	219731	252171	120205	158887	693873	217541	312924	49028	93926	117308	2074577	215013	170745	105510	1997233	52028	249220	596661	79757	93774	569873	97945	58111	246571	51342	128788	53472	53052	30305	462151	74720	856349	96503	47046	264622	33847	452114	346760	33327	102680	87465	116642	56812	49025	107617	63313	72527
385_4472880.3	human-oral	753315	173228	166348	93603	137226	834089	677250	109716	50313	63628	95004	2033430	85128	108224	62761	1468740	35452	91044	205045	65639	82731	258116	51903	41686	310183	32601	83785	41721	41237	30218	177954	61417	208394	90454	98777	85205	29258	171755	241524	26428	102122	54268	65339	50142	37564	229789	55031	69520
385_4472881.3	human-oral	1284883	60883	39259	57378	53088	71309	51660	391502	20646	77652	33550	1160358	280179	28498	37354	470509	33938	310549	885694	30860	37485	467048	95376	38127	18167	39396	18721	25597	28995	12554	575927	28866	1247275	21188	14047	360399	8061	580080	61877	13156	18554	12856	36546	18026	13898	42846	19983	15769
385_4472882.3	human-gut	39041	2036479	3154085	77983	131595	44490	19141	34582	42756	54558	162113	28196	22900	3859756	46140	151119	20285	15736	34379	71797	108678	9692	23468	32389	11901	48540	1425332	34198	29169	23568	10249	78925	11072	1237926	12434	12194	118865	8293	218201	25478	179567	238511	7596	47066	22643	11969	97260	185954
385_4472883.3	human-gut	19061	1001632	1547920	38203	66351	21610	9135	16891	20650	26011	78850	13312	10672	1896697	22089	73985	9779	7897	17028	34461	53493	3948	11270	15565	5554	23324	702977	16690	16415	11324	5287	38347	5096	608427	6053	5748	59072	4079	106864	12332	104565	117670	3855	24598	11363	5754	47795	91750
385_4472884.3	human-oral	537350	16179	14474	13642	9538	93897	745639	21584	17630	13159	7279	61359	22601	10595	3368	22068	9157	21607	16236	5166	3761	221648	8426	7367	86149	6430	10880	6416	6309	9233	57174	4135	22829	3520	83948	13430	8563	53765	8999	2914	3527	12543	5317	3238	5982	17909	2311	2086
385_4472885.3	human-oral	2253894	332824	440374	128634	125467	1801096	3210246	348534	109907	139372	97772	1770160	270357	301725	77723	2097807	66805	276593	598896	67703	69261	740401	103332	70522	1296631	71599	323809	57286	61000	65809	574337	56201	785949	63771	401164	268250	68303	550860	390353	37787	72517	510451	90429	46804	44019	114071	43807	50525
385_4472886.3	human-oral	880096	271542	246793	106966	155669	704251	222334	159187	43679	73092	108672	1892328	111831	173860	96279	2432906	43839	122990	256999	75902	86980	297153	71692	48903	134693	41198	113502	47361	43757	27153	222274	75147	338054	104346	44764	118903	31481	214557	414887	28888	133420	73072	101890	56526	39442	632325	59543	82567
385_4472887.3	human-oral	2091414	306931	406422	121543	122724	1666612	2993358	325484	99218	127997	91162	1644821	243557	280571	71152	1945352	62133	258983	555692	64395	63906	687798	96719	67044	1200980	66553	299931	53171	57477	61693	531006	52579	729249	66563	372814	251040	63076	511494	362491	34478	67604	471879	84155	44509	40250	105737	40845	47247
385_4472888.3	human-oral	3298739	114204	103514	116578	92798	507600	3727737	468866	98255	148193	61931	1569371	363667	69183	92332	761672	65053	367061	1028488	52605	57515	1092722	121416	65211	150195	77308	62647	49936	55929	60290	838177	45768	1097583	52957	436762	380048	34703	831724	112312	31311	54682	75388	107044	31954	34773	49515	33063	38885
385_4472889.3	human-oral	2114141	72531	65956	72547	63982	318234	2386912	300701	62926	94838	40631	1007089	238024	44339	59106	486588	40375	236873	661530	33332	36355	700050	78196	42779	98165	49242	40387	31730	33972	38671	536806	28919	703709	34017	279492	242868	22230	537214	71315	19856	34593	47977	68758	20890	20743	28422	20887	24657
385_4472890.3	human-oral	1677417	193651	161398	116253	148773	238893	79927	431135	40783	101524	101925	2383776	294482	113208	78017	1501700	51430	358216	756143	78306	96899	528886	116798	53962	178129	55863	75956	50675	51400	24184	551141	79044	1389657	135041	31933	374619	24143	545936	270193	25937	166436	45929	54260	52169	46205	689577	58359	90030
385_4472891.3	human-oral	2045280	103132	60933	92993	85200	113351	82877	625918	32716	123410	53124	1838627	446315	45471	58078	742688	56058	498232	1414561	48073	59213	710940	152206	63221	29282	62873	30603	42686	43339	20182	921245	45610	1982209	33404	22587	575755	13104	924165	98350	20293	31204	20201	59306	29280	21078	70074	32831	25447
385_4472892.3	human-oral	550505	80669	95026	41446	40839	587730	252289	35359	42036	21385	29663	55320	35107	68093	48268	159198	15564	32367	28831	21966	21396	220142	18564	16922	238343	11031	56821	18647	18786	22562	160616	18124	35879	13228	52634	31286	133168	114239	66695	26139	17083	79325	117287	15292	11701	151132	13832	12616
385_4472893.3	human-oral	178167	150514	214352	38288	47576	931927	283253	18691	32615	18699	34997	128237	17867	159396	26939	373027	13476	15745	15936	24642	24651	65142	12303	15729	179276	10829	205741	16384	16393	18452	53180	20480	13849	23262	57903	15671	122456	39389	152264	16538	23513	217854	59686	19015	13373	172843	16430	18226
385_4472894.3	human-oral	3915229	38134	32484	54136	35130	406751	1716204	139577	50810	66454	39787	327763	163755	20491	24211	77130	38984	181335	108557	19745	17465	1566556	43151	29631	179474	37209	18856	23984	24950	26482	665132	16492	215997	12648	227816	118957	22526	505152	20045	11885	9682	19038	43542	11466	21086	28865	10107	7157
385_4472895.3	human-oral	183503	148527	212146	39086	49813	969195	290070	18727	32836	18791	36285	131008	16989	158268	24992	374259	13227	15802	16447	25061	24051	66979	12073	15359	180750	11737	202023	16674	14830	18012	59201	21500	14260	24214	58464	15253	125812	40941	153726	15675	23647	212519	52819	19950	12986	178721	16049	18632
385_4472896.3	human-gut	26632	3047801	4164960	56274	82097	26423	86641	18470	36621	31718	88109	44028	13940	2914687	22432	163338	13288	10148	30163	42967	57539	8998	26266	22314	10627	25201	2177380	25237	19744	18919	7470	46975	8699	619060	19907	7898	101337	5554	243899	16889	150601	243163	4529	29344	11969	10442	50714	109228
385_4472897.3	human-oral	1108900	215180	252294	138232	200545	1180194	982250	158901	73627	93295	137865	2811747	122321	160158	101267	2127785	53634	132599	298249	95866	116738	379320	74861	62108	475732	47904	117445	61138	65721	44173	260986	90722	301750	132392	144109	124300	43364	253605	358152	40196	157227	80938	109459	73164	54014	326554	80856	105601
385_4472898.3	human-oral	949358	291873	278181	115372	166837	759201	241495	171042	45513	79018	113389	2039232	125136	188062	104755	2625501	47510	132378	277237	83046	93329	320150	76888	53408	141197	44751	122816	50347	51478	28906	239598	81597	364038	116985	48782	129388	33767	229035	447744	31378	143917	78697	109773	60490	44544	680660	64089	88598
385_4472899.3	human-gut	25983	2951540	4044661	55675	80774	27257	88955	18204	35041	30276	85756	46602	14155	2760174	21469	157964	12786	9459	26789	43618	55686	8027	26263	19860	10433	24600	2138124	24838	19210	17684	6836	45477	7941	521433	19915	7851	99001	5592	238203	15607	149138	235625	3999	28887	11477	10199	49360	108658
385_4472900.3	human-oral	667204	18553	21281	17003	11224	108162	919671	26290	22160	15951	8701	73600	26846	15179	4802	29733	11408	26258	20064	6500	4890	278701	10108	8269	121875	8350	15054	7924	8105	11833	70108	4217	28255	4514	104076	17149	12377	66109	12233	3941	3540	17990	8336	4069	7368	20968	3373	3019
385_4472901.3	human-skin	5260	158	226	413	462	299	298	623	791	644	392	131	325	81	549	410	2020	474	226	211	205	1892	270	214	123	269	84	188	216	418	489	145	1169	91	85	240	86	439	101	272	103	99	54871	188	1262	56	100	92
385_4472902.3	human-skin	4570	164	298	501	472	263	381	625	1143	616	385	112	338	70	843	405	1716	439	223	229	294	1746	307	221	169	230	179	186	151	612	465	222	1049	84	95	252	66	425	99	481	71	117	104601	216	1266	66	111	97
385_4472903.3	human-oral	32238	91	37	432	272	250	300	1837	472	501	101	6884	1352	46	264	167	283	1263	904	131	222	15989	1555	225	229	300	27	120	221	81	4239	164	1735	89	121	2492	31	5162	73	115	50	12	785	120	112	223	64	40
385_4472904.3	human-oral	75876	683	882	827	653	1500	6538	5725	796	1315	659	3261	4501	405	841	2949	664	5629	4420	265	309	31091	1287	493	3562	682	759	377	223	365	8974	155	17102	259	979	5107	294	8573	561	338	410	454	2184	115	378	517	170	172
385_4472905.3	human-skin	964	231	239	400	365	128	664	205	1337	299	246	116	99	93	858	107	4421	158	87	125	197	326	160	161	506	156	75	178	159	948	148	135	118	83	172	64	88	132	62	430	81	58	108258	141	414	42	140	89
385_4472906.3	human-skin	2780	1720	2217	4631	3048	976	1910	1415	4955	2700	1236	867	813	1454	20824	940	6272	944	827	1638	3573	840	1804	1788	1339	1540	992	1496	2520	3301	732	2245	407	693	843	758	948	362	693	4881	1099	2733	3608663	1664	662	402	1205	1534
385_4472907.3	human-oral	70729	642	811	751	506	1458	6187	5317	760	1219	634	3127	3910	575	941	1925	576	5372	4204	302	325	27515	1325	483	3315	605	562	360	247	365	8341	322	15843	248	1013	5281	198	8010	940	344	220	545	1990	90	390	741	141	149
385_4472908.3	human-oral	483326	2071	2727	2725	1637	13613	56092	14310	2139	3272	3324	7626	11300	1870	841	2671	2031	12452	9879	811	652	198057	3799	1221	11225	1455	1578	1075	992	1319	36065	519	13790	568	7699	6447	1602	34793	811	779	786	2491	2577	420	1137	2614	514	427
385_4472909.3	human-skin	2686	1714	2190	4582	3223	1023	2088	1346	5173	2661	1310	984	744	1107	20735	674	6153	968	801	1540	3525	681	1806	1817	1324	1476	1009	1487	2101	3367	703	2215	412	790	887	720	893	380	515	4824	963	2906	3617698	1678	531	327	1251	1593
385_4472910.3	human-skin	926	240	242	427	359	164	673	214	1346	304	261	96	97	74	866	113	4278	135	98	143	152	322	161	174	484	167	98	188	195	980	137	152	123	80	141	82	84	129	59	393	83	43	108229	132	439	41	130	83
385_4472911.3	human-skin	2394	286	237	845	753	325	787	499	966	627	465	387	256	197	833	121	4793	299	152	346	340	733	309	412	1017	372	150	367	285	571	270	242	223	182	413	170	167	253	72	862	84	104	81287	166	1611	63	131	149
385_4472912.3	human-oral	2736387	5553	3295	14688	8526	25238	1471131	60698	20591	13916	4772	10168	70569	1940	1264	8415	11563	71601	42644	4994	2727	1255086	16575	6949	35172	8374	2187	7138	6601	10543	170062	3864	80377	2481	94048	40003	2932	156415	2318	2447	2001	1758	1430	1913	4073	6989	1821	1519
385_4472913.3	human-oral	1283039	114258	117888	112468	139809	2410524	1126137	216274	55089	100771	107647	1677648	160561	76752	33240	1067486	53432	178216	345357	72905	68915	458240	75674	57500	783011	53284	58077	50336	47792	33648	349934	60921	517369	71908	158707	177307	31357	307823	162593	20339	87782	44177	30474	52559	49979	388598	45560	60241
385_4472914.3	human-skin	596	36	62	79	64	50	130	71	78	42	44	104	37	28	52	251	143	51	29	38	31	208	30	27	120	20	19	27	37	20	140	12	59	10	22	33	10	122	21	42	15	21	4054	20	317	9	10	13
385_4472915.3	human-oral	18210	56	20	227	126	186	147	987	218	299	65	4067	772	24	134	117	156	766	482	59	110	7736	862	103	128	154	12	75	137	38	2358	113	1049	71	103	1477	9	3369	49	45	30	7	362	71	41	106	33	26
385_4472916.3	human-oral	950279	2884	1364	10293	4674	5916	398882	30164	13798	11549	6245	6941	29035	516	1137	2211	10007	35336	16821	2753	1514	400884	6709	5788	24372	6505	854	4793	4694	6912	73290	1472	27195	1695	57832	14515	960	60602	372	1384	802	529	1681	1815	4131	3447	1133	641
385_4472917.3	human-oral	954263	2940	1361	10437	4577	6021	402009	29834	14861	11410	6301	5727	27563	797	1268	1406	10148	35365	16939	3133	1563	403075	6705	5717	26075	6702	703	4770	4811	6776	74019	1689	28981	1698	58793	14970	1180	60419	392	1335	878	622	2010	1921	4017	3344	1062	745
385_4472918.3	human-skin	2435	364	279	907	764	323	854	561	1098	679	503	345	302	177	876	151	4890	336	162	321	376	719	343	432	1137	413	195	417	283	629	269	248	249	140	452	198	176	275	103	1181	128	134	92359	291	1751	76	170	162
385_4472919.3	human-oral	506406	2776	2834	2791	1635	14469	59424	14746	2245	3405	3316	8014	13404	2034	839	3511	2158	13106	10275	877	726	208127	3718	1401	11668	1715	1718	1118	699	1421	37713	607	14395	695	7816	6701	1653	36248	813	827	1151	2140	2690	475	1245	2835	582	454
385_4472920.3	human-skin	633	70	79	49	48	49	104	75	84	44	69	74	44	30	46	119	115	40	30	26	32	256	38	27	137	29	29	21	29	30	189	20	33	6	24	36	9	97	38	41	8	12	3968	30	288	31	25	8
385_4472921.3	human-oral	146774	4070	6909	3599	4547	65393	50968	7920	3167	3409	3319	18801	7271	4366	1180	8031	1861	7993	6558	2668	1880	56127	2610	1766	34602	1916	4795	1693	1002	1779	35875	1973	11316	2073	12729	6814	14897	23861	2556	972	2567	3111	1805	1316	1384	62980	1139	1743
385_4472922.3	human-oral	122333	3801	5378	2998	3548	61153	41285	6614	2609	2835	3159	16189	6137	2677	785	6226	1535	7078	5306	2274	1452	48625	2114	1436	23529	1647	2640	1279	909	1417	29730	1910	9255	1273	10250	5766	11818	20096	1999	624	2153	2330	1004	1032	1197	56014	948	1524
385_4472923.3	human-oral	2951820	5719	3610	17722	9362	27036	1584682	65088	22493	15195	5165	11196	74944	1951	1172	9590	12089	77462	46276	5527	2727	1352052	18584	7769	36153	9195	2267	7593	7029	11217	184241	4245	82949	2874	101622	43127	2439	167397	2444	2824	2129	1729	1560	2204	4539	6762	2139	2186
385_4472924.3	human-gut	49717	1701406	1557612	89976	186334	48534	18995	48060	114374	63674	206023	36615	28927	1465769	174628	216673	22874	21415	34514	96963	107238	12347	27697	39110	13772	59870	861836	36813	35400	77628	12649	122738	15360	2656464	13946	15872	57570	11428	187917	35520	385328	109619	8662	60551	26744	19399	112707	312896
385_4472925.3	human-oral	1289272	78035	72332	44787	39341	47364	242902	212820	20147	86135	40460	849529	169629	53202	27464	664272	31600	186866	531611	21610	28618	438084	55310	30344	62762	44483	33464	20232	21673	11923	389928	19215	519687	18960	33830	175957	12409	385890	106467	10140	17619	24908	32366	13586	20549	22901	14922	12905
385_4472926.3	human-gut	47777	1624520	1491270	85647	171339	48014	17919	45395	107275	59387	192819	35037	27962	1406401	158597	203189	21592	20510	32646	92352	101289	11346	27376	36999	13085	56088	826198	35977	33993	72213	11358	115921	14274	2527544	13125	15038	54746	10964	178132	33828	369094	103661	7969	60397	25091	18945	106866	298229
385_4472927.3	human-oral	1827191	251362	210623	125996	145558	256195	557012	485610	60628	146986	101554	2299306	360039	145424	98735	2228391	60359	387350	1139254	75301	95820	599938	142913	71510	396888	80582	96410	55133	60680	34389	732497	76972	1372868	140981	89068	418855	27809	748274	325302	32587	154420	58832	103083	51924	47571	179897	58603	93094
385_4472928.3	human-oral	1276912	76764	71149	43801	39146	46738	240967	211858	19963	85546	40604	844342	168432	52139	26865	655845	33274	182959	528929	21191	28015	434888	57276	29945	63652	44434	33298	19130	19982	11604	386860	19906	515930	18614	33649	173738	12289	382135	104565	9904	17327	24732	31588	14222	20714	20136	14586	12791
385_4472929.3	human-vaginal	5531	991	436	1503	1114	891	419	2286	453	5320	2850	435	2729	299	477	236	2338	3223	319	773	262	1155	2299	1482	829	3975	175	692	1007	329	838	369	865	1367	152	1876	255	892	71	582	267	161	641	260	2829	531	211	108
385_4472930.3	human-oral	905328	294085	270621	139703	205937	2195527	236747	217243	63074	93218	155494	2153823	155939	190744	115528	1946428	58065	171118	306795	103160	108789	307724	82292	64430	1185072	52767	171380	63257	62199	36557	270964	95606	591561	133869	67874	184594	51069	259648	399423	37627	159343	103212	135734	75219	55275	511284	81629	107365
385_4472931.3	human-vaginal	5687	1234	425	1643	1167	841	401	2535	455	5751	2998	273	2588	213	435	254	2515	3389	324	673	266	1289	2356	1497	867	4161	191	703	1289	339	1060	243	915	1092	142	2089	422	1075	76	548	235	129	840	260	2976	444	155	149
385_4472932.3	human-oral	848559	231213	242039	131130	192420	2067626	214271	204805	59238	88032	145863	2027036	140746	177178	105717	1829487	54732	161192	287604	96853	101981	289242	77105	61713	1103512	51692	149954	59240	57618	34199	253324	88078	555446	125028	64063	173165	47249	243427	373988	36254	148257	95874	135384	70074	54225	478298	73899	100213
385_4472933.3	human-oral	1862190	256576	226781	128581	157517	263612	567984	498759	61254	150022	103556	2348436	373317	148936	101621	2278746	61286	392612	1163348	78806	97711	647634	140595	71098	408855	82457	98319	56657	62050	35083	748776	79037	1402024	126424	91855	429984	28258	766722	332431	33532	158416	60285	105413	53791	47620	184453	59727	96252
385_4472934.3	human-gut	18877	1821756	7316459	35858	49662	16454	10989	14972	66540	16546	47860	7763	9877	6009193	16311	139462	9640	5839	20984	27117	32672	5192	10538	13299	6147	14185	3560021	15732	13415	17792	3513	29143	3625	162697	7675	4758	95207	3283	183066	12890	99177	227051	3361	16379	7301	4956	23333	72631
385_4472935.3	human-gut	8742	886334	3583751	17075	23337	7397	5327	7145	31682	8158	23263	3242	3871	2916810	6781	67604	4329	2645	10098	13002	15410	2557	5175	6151	3048	6980	1735073	7649	6274	8483	1823	12488	1744	75553	3586	2007	46110	1466	88772	5721	41816	109645	1548	8117	3236	2084	10697	33917
385_4472936.3	human-gut	37073	2071129	2506192	77010	140472	35784	60048	42448	35434	50213	193704	24025	29545	3823776	42845	108691	18750	17229	31799	81218	90804	10222	32198	30805	9721	43370	515451	32296	28665	19410	10831	92872	21474	1239052	16348	13384	84246	9493	165237	19750	286737	103095	7207	49725	24240	15426	102493	280071
385_4472937.3	human-gut	41192	2222186	2687067	82249	156175	37698	64753	44972	37697	52593	210957	25488	32575	4105376	44197	116363	19796	18062	34101	86393	95634	11501	34621	32076	10251	45694	551428	34501	31101	20314	11550	98460	23911	1327322	17454	13930	88145	10171	177106	21037	304805	108530	7526	52394	25198	14028	109062	297835
385_4472938.3	human-oral	783000	134548	151217	65915	101308	401595	672685	212129	37995	62913	84253	1019669	146013	100744	29777	1420454	31046	172925	294973	48988	52975	276923	59175	33593	371845	34949	67495	30721	30088	23590	253194	49990	698258	109972	95109	194021	19644	240692	220766	15784	153449	45740	29884	34897	30647	283359	36210	82363
385_4472939.3	human-gut	37070	2370716	3082793	76881	130819	42281	14785	39528	49788	56979	169416	23314	25484	3087190	35792	147203	20985	13566	28420	70750	100785	10368	29351	29643	10149	44501	1291822	33859	27454	24384	8965	70501	10323	541264	11099	11955	113681	8143	216295	22561	155650	183648	7436	50180	22480	13430	99890	140127
385_4472940.3	human-oral	1523397	263393	295201	130747	198981	815267	1284415	412529	77711	120707	166887	1961478	282971	199525	62930	2743401	60288	335224	567738	93608	105542	533127	121788	66300	728336	66875	133267	59346	57023	46529	488488	97753	1321984	210691	183366	373625	36430	465480	426234	31242	295905	90671	62724	61507	63072	536296	72691	159697
385_4472941.3	human-oral	1095608	307669	351382	126943	191091	2060669	1325442	148267	81758	82997	184261	1807065	129598	266940	55325	1488938	56795	123964	228285	96553	86385	352793	65129	58893	634018	44152	235485	55980	54630	44167	286393	76485	252411	95281	186384	108718	78934	268526	368323	30499	112331	256870	47676	71945	95801	235201	62791	80682
385_4472942.3	human-oral	1090960	308065	368154	126158	189742	2065060	1325120	148655	80819	84115	183893	1807044	129583	268216	55296	1496324	59492	124245	229383	97930	85739	354809	64095	58737	631863	44303	236128	56932	54140	44432	266477	76274	253881	98828	187708	109612	77734	270371	367481	31604	112623	263411	52139	71827	96157	235108	64795	80535
385_4472943.3	human-gut	21934	1881858	4445230	44235	63364	22570	13677	17167	32398	22833	58408	10713	11184	6205904	23470	158016	12757	7180	21507	31843	42172	5749	12917	14929	7728	21972	2862503	19032	17492	14708	4783	34233	5359	188992	9902	5731	133406	3923	224730	16845	78843	238269	5002	23034	9810	6117	36205	68843
385_4472944.3	human-oral	184698	1440	1240	2889	2020	5651	160770	7166	4595	3125	1553	27709	6422	540	4809	1533	1905	6541	6543	923	1059	71598	2219	1385	33277	1598	872	1250	1648	2210	25500	598	9628	467	13168	6039	1089	23206	319	1435	576	766	13483	649	986	1510	444	423
385_4472945.3	human-gut	10950	930980	2199402	21176	31933	11231	6931	8292	16244	11625	28111	5073	5818	3075119	10977	78476	6314	3505	10936	15032	21234	2684	6646	7303	3775	11156	1422906	9152	8786	7404	2200	15854	2588	108026	5055	2724	66117	1778	110367	8627	37979	119143	2555	11328	4471	3030	18396	33619
385_4472946.3	human-skin	123	48	36	217	115	27	73	34	2538	82	56	16	34	25	244	16	2412	47	44	88	36	32	72	68	56	64	23	104	77	981	30	47	28	18	22	24	26	22	20	362	25	18	6724	23	29	8	25	29
385_4472947.3	human-gut	36580	2357649	3031757	76104	125679	41778	15298	39363	48658	55590	164431	22492	26093	3080636	36646	144757	21237	14408	28018	67888	100915	10409	28823	29905	9925	43243	1286724	33177	28974	23557	8319	67902	10594	545989	11132	11944	111036	7436	213178	22112	191031	179815	7081	45353	21997	13415	98541	139124
385_4472948.3	human-gut	17322	280388	688503	39352	54134	21212	7283	26024	20194	20952	55267	60110	12742	448127	73374	58514	11583	6759	12497	31006	37353	4116	11299	16568	4517	17258	517568	17701	18016	10767	5045	28609	5884	154210	6534	6083	57792	4802	65885	15278	52829	127349	4738	22127	9027	7117	37662	43366
385_4472949.3	human-oral	2287390	187947	149341	144969	180756	453135	1309993	371249	73882	169992	139633	2537796	288664	104556	94355	1306790	74653	312727	724893	89265	110683	759299	117396	80236	340842	91631	79097	65781	67809	46443	583976	86523	907752	158618	176341	300034	26918	569213	217625	35467	196583	68934	111147	62480	67513	177914	71283	121854
385_4472950.3	human-gut	13995	237980	586391	33922	46516	18186	6098	22426	17359	17220	47414	56648	11124	381285	63793	50185	9797	5770	10589	25203	32143	3307	9550	13747	3866	13829	440217	14891	14836	8926	4783	24033	5414	131453	5717	5117	49169	3853	55144	12485	44130	108149	4361	17924	7438	4995	32106	36345
385_4472951.3	human-oral	1341721	14912	16610	35450	19809	103737	59256	83289	23597	38753	18556	160931	94335	8950	66939	8379	18801	88108	75748	11261	11590	514040	29428	19519	146310	19840	10222	15211	16608	12656	766371	10231	93028	6570	21332	86037	34125	406266	4271	20506	5497	8163	128594	6672	8667	15899	7151	5270
385_4472952.3	human-skin	239	948	1051	69	57	31	54	58	107	45	107	27	32	616	55	39	802	22	16	29	42	71	31	26	69	29	378	30	28	28	55	24	44	363	29	16	39	22	86	77	62	54	2071	11	23	8	31	92
385_4472953.3	human-skin	456	62	57	198	97	53	99	69	536	90	86	70	51	33	222	56	1305	49	47	55	64	109	72	61	77	55	7	73	100	148	67	53	46	21	31	41	34	54	11	171	19	23	8773	51	84	18	18	15
385_4472954.3	human-oral	2276069	158721	152354	145673	170056	472214	1294105	365909	74134	169029	133865	2514495	283853	103444	93704	1291338	74121	307822	717443	88461	109252	747870	115959	80712	338804	90113	77603	64116	68491	46717	577259	85219	885738	151677	176040	295558	27113	563037	216477	34654	193369	67198	99781	60907	67063	175389	69670	119889
385_4472955.3	human-oral	2008834	315834	378225	138872	155538	1036561	3762228	261552	134326	134646	121355	2529541	228948	275085	68027	1073323	64713	223004	355457	80091	89935	655876	94169	73594	1460347	68997	251328	60542	67384	79417	502848	67458	541061	95374	472237	202288	94543	439656	335178	39806	99727	342055	72421	56004	63934	103181	57790	69689
385_4472956.3	human-oral	1881231	288962	362017	127764	143775	981627	3434892	247854	120535	125001	113250	2276832	213960	252465	58774	1004771	63223	207912	336026	74530	80498	617077	88844	68823	1287589	63536	225947	56109	61090	71336	474522	62449	509631	90286	430604	190055	87510	418942	311176	33567	92834	303914	68665	51509	57340	97813	53577	65154
385_4472957.3	human-oral	1323297	14572	16711	37386	20837	100570	56570	82120	23327	38380	18760	146425	93726	9753	68626	8711	18933	87527	74953	11215	11466	508901	30332	19608	148570	20100	11029	15082	19045	12526	757846	10218	92398	6547	20891	84936	32422	402296	3597	20465	5538	7207	133168	5846	8789	15320	7201	5738
385_4472958.3	human-oral	607328	46043	68611	37603	42312	581765	556754	54265	39264	29076	40005	450793	63725	46578	45035	97723	16362	58717	48077	22752	23474	218043	20860	18566	207894	16608	45723	16113	16240	21915	489085	20583	53723	13656	84070	52641	79315	236330	38408	18492	15200	53256	102534	15524	11961	169513	13283	11874
385_4472959.3	human-oral	587993	54855	66805	37684	40030	558957	540039	53040	40093	28664	38578	440873	60492	44587	52051	94878	16258	56725	46559	21820	24055	210755	20397	18471	208303	16426	45369	16765	17820	22447	475250	19977	50081	13918	82853	52520	76491	230002	37929	18310	15670	52438	118475	15633	11793	161744	13113	13594
385_4472960.3	human-oral	156225	14153	18262	13745	9851	37324	19586	19505	12124	10374	6911	159896	20551	13218	27559	15242	5916	17911	17001	5278	6993	55744	8075	6103	106046	5652	11480	6101	5891	6726	172002	5189	19062	3304	9814	20296	54716	93564	4794	9513	3083	12501	64403	3214	3031	16072	3187	2895
385_4472961.3	human-oral	274874	22820	33230	17008	12074	67198	418300	16676	28023	12072	8001	44569	17803	25033	31412	23294	7728	17314	12063	5686	7168	103581	7648	7698	513931	6412	25687	7876	8310	14785	74102	4998	15838	3829	65185	14087	55735	54040	11121	12717	3446	32982	91196	3891	3580	23730	3624	4103
385_4472962.3	human-oral	255911	21011	30530	15004	10525	63555	379360	15558	24222	11039	7532	41866	16620	23049	25910	21307	6757	16158	11067	5140	6111	97420	7242	6642	446895	6334	23314	6958	6674	13254	69225	4434	14486	3382	61325	12920	51318	50180	9450	9923	2950	31365	74669	3379	3227	22048	2834	3180
385_4472963.3	human-oral	887002	4350	4988	11099	10634	35812	597735	35549	16385	16183	10723	304078	38933	2310	6377	5042	7344	38294	24174	5744	7224	383776	10711	5637	29522	9472	3291	4370	4770	8700	169987	5142	49253	2646	72784	25381	6699	107709	2436	3488	2836	2367	13158	3184	5528	12498	3824	2551
385_4472964.3	human-oral	292956	27605	34860	25786	19445	70476	39700	35956	22993	19659	13776	297599	37693	26139	51112	29485	11820	32592	32090	9968	13228	106480	15162	11466	201947	10888	22491	11454	12151	13285	323455	9788	34785	6399	18640	37903	103128	174860	8333	17590	5913	23542	121408	6812	5671	29917	7026	5544
385_4472965.3	human-skin	584	140	171	859	324	109	200	191	486	447	125	87	92	73	999	43	13646	105	88	203	203	186	175	253	223	229	44	373	212	318	180	115	188	46	98	132	48	103	42	519	54	45	24178	88	57	37	69	79
385_4472966.3	human-oral	874395	5068	4569	10889	10998	38044	583823	35385	15935	15514	10985	297668	38866	2316	6640	5150	7301	37276	23811	5584	7551	371278	10386	5591	29699	9017	3284	4447	4078	8438	167155	4573	47985	2722	72352	26315	6014	105417	2332	3327	3276	2206	13499	3298	5181	12242	3584	2265
385_4472967.3	human-skin	580	142	174	889	339	101	205	165	526	446	133	108	107	56	974	36	13774	140	97	163	207	197	218	321	242	243	61	410	255	265	121	124	235	61	115	136	55	95	29	522	53	36	23984	110	60	34	93	55
385_4472968.3	human-oral	425697	18628	26006	20109	20261	91590	23058	28627	13277	14278	13652	335527	30905	17648	33796	15173	8788	28387	24259	10177	12207	147472	12758	8872	41319	8434	15291	8935	9408	7484	164744	9406	32304	6024	10005	32909	78668	120456	7440	10009	6162	11438	64817	6934	5406	139280	6296	5948
385_4472969.3	human-oral	740543	34071	41711	35731	32315	161222	40972	49800	22952	25209	23525	582792	56328	32354	57733	27337	15274	49928	42726	17508	22850	259064	20818	16091	71357	15382	27152	15163	17726	13059	288476	17915	55012	11034	17181	57148	137068	208374	12176	17292	9650	22183	108334	11515	9497	241827	12214	10524
385_4472970.3	human-skin	214	1395	1119	64	68	39	49	42	152	39	65	19	23	687	51	64	770	19	24	24	48	93	40	34	94	31	346	30	35	39	51	27	42	520	23	35	57	36	55	93	60	70	1865	9	42	9	46	97
385_4472971.3	human-oral	820577	1560	873	3655	2355	1646	210048	25622	4438	6931	1929	3324	23723	580	536	697	3179	25515	14081	1195	693	335329	6545	2281	16949	3361	531	1718	1201	2537	54997	776	23044	572	22220	10614	670	47417	333	753	824	490	449	369	1500	972	335	369
385_4472972.3	human-oral	756140	1353	810	3505	2248	1544	193866	23209	4110	6357	2107	2781	21934	348	543	984	2848	23626	13259	1243	623	309317	6130	2217	14949	3056	472	1524	1201	2332	51387	798	21631	566	18993	9886	608	43310	235	779	858	472	459	273	1397	770	350	304
385_4472973.3	human-skin	908	989	471	423	280	113	1052	600	1528	535	247	83	231	391	143	26	1200	214	63	107	152	261	308	287	2060	275	192	179	263	869	162	109	141	146	710	126	166	179	40	301	56	62	8654	98	439	42	127	58
385_4472974.3	human-oral	1255529	4552	2746	12863	7135	7944	160937	35057	4882	13468	5667	24207	37464	1322	1598	1720	10558	39567	22626	4090	2510	538980	10744	6802	15813	6835	1577	6060	5992	2954	88683	2881	43907	1888	19492	21620	2356	90037	833	1355	1315	1586	2205	2027	3767	3003	1244	1255
385_4472975.3	human-skin	452	37	72	210	102	68	88	88	447	86	89	71	46	29	235	40	1377	38	34	43	74	144	77	73	67	51	21	80	83	120	65	41	65	31	33	41	17	44	28	163	33	22	7761	28	126	42	39	27
385_4472976.3	human-oral	1298823	5272	3019	13134	7212	8860	161468	36248	5269	13844	5794	25056	37596	1299	1435	1722	11430	39974	23231	4029	2626	553673	10604	6782	16566	6841	1561	6385	5942	3129	91547	3217	44713	1946	20475	21673	1859	92479	670	1358	1514	1776	2475	1861	3830	3842	1748	1197
385_4472977.3	human-oral	1798787	8577	7084	16286	8507	16384	1449300	49783	26659	21913	7551	9740	51458	4317	2071	4845	11297	60336	29995	7016	2617	752704	13509	9065	224501	10636	4529	7286	6952	14222	135658	3709	52515	2732	132256	31181	7441	124425	1824	3350	1866	5465	1797	2309	6797	4445	1908	1421
385_4472978.3	human-oral	1875458	9746	8116	16800	8688	16583	1514118	52362	28853	22462	8041	9839	55312	4800	2210	5354	11797	62065	31719	6989	2773	787668	14352	9428	259022	11068	4404	7790	7779	14855	141587	3804	55411	2994	137272	32482	8651	129986	2203	3474	1937	6344	2101	2221	7097	4611	2392	1320
385_4472979.3	human-skin	914	948	475	457	269	173	1099	548	1391	589	172	86	181	197	131	55	1113	204	74	111	125	256	284	289	2244	316	180	207	184	711	163	63	172	114	753	115	138	184	55	280	47	40	7252	117	347	65	90	85
385_4472980.3	human-oral	1042352	152083	134102	76350	79899	168636	2530863	262271	91635	109861	65489	1373964	193087	87483	46268	1210353	43060	222554	357621	40752	51359	348937	68385	44584	1534635	59490	56365	34376	36796	51770	316917	38750	798964	54254	317441	228873	25897	312172	192793	24048	56959	33524	55230	27233	32672	138409	29063	37918
385_4472981.3	human-oral	49295	4119	5210	9398	5688	41952	22933	5329	8451	4382	3176	53624	5582	3402	32260	7096	3807	6591	3979	2936	4170	19003	4839	4245	57968	2209	3035	3979	5079	4721	34911	2462	5636	1985	7742	5562	9960	20422	2771	8754	1522	2801	67860	1868	1385	2639	2197	2174
385_4472982.3	human-oral	1750629	71164	96833	54356	38527	255118	884622	95383	65850	51563	32380	270714	112290	60306	69796	41625	28111	108960	82719	20731	20650	679570	35780	26972	1039425	27180	58196	24922	25858	36528	762139	16568	104155	11852	170741	91819	301789	400329	16665	31829	10054	56991	135168	12094	13893	67878	11867	11161
385_4472983.3	human-oral	24896	484	452	299	285	841	7297	1442	252	475	280	2724	1214	261	113	3546	321	1536	1383	154	126	10375	346	182	710	291	242	141	84	149	2335	129	3907	76	783	1060	65	2187	814	84	84	119	198	60	181	358	79	41
385_4472984.3	human-oral	83560	5705	7949	16321	9109	68137	40482	9368	13664	7557	6298	90569	8743	4895	53766	13755	6360	11039	7188	4834	7685	32726	8031	6879	96806	4025	4423	7001	9046	8132	66030	5063	9492	3417	12967	9374	15753	35019	4613	15351	2682	4520	112279	3636	1871	5083	3490	3090
385_4472985.3	human-oral	1135499	164050	149160	86133	89460	181624	2850379	291873	102682	122139	75626	1515047	199439	95104	52314	1314745	47014	248309	387537	43858	56185	380410	78716	48188	1767944	65873	61062	37548	42330	59161	344707	42254	877272	59226	359690	250181	29269	338537	206922	28242	61619	36516	63364	29653	37309	148912	33199	40861
385_4472986.3	human-oral	1673220	56195	97293	51827	36931	245134	848493	91435	62884	49231	33460	260991	106348	57505	64540	39606	26732	105457	79366	19309	19417	648913	33547	25400	969007	27309	55558	23357	24678	34998	731172	15696	99710	10203	162600	89337	288258	384234	16327	29994	9787	54433	121585	11443	13338	64703	11733	8786
385_4472987.3	human-oral	64486	1120	1154	783	743	2273	19868	3818	596	1277	856	7164	3331	539	359	11410	813	4116	3647	353	313	25974	886	466	1681	792	690	405	462	356	6093	343	10350	189	2052	3014	225	5912	2158	254	366	394	387	171	489	626	202	296
385_4472988.3	human-oral	1229541	417670	371906	154484	233792	1237681	231916	295457	59164	126417	212948	2974427	231533	269844	125398	3581320	65099	232049	674383	110987	136251	410640	98721	71337	32678	70025	192128	68287	66686	35720	427928	111796	604518	173818	52652	220392	47244	445688	587992	40038	180335	117916	148090	85475	73264	539617	94103	132205
385_4472989.3	human-oral	80603	27206	32168	6026	8133	48529	17988	17249	2698	8355	8622	197263	13689	21950	1961	277958	3775	16273	33545	3939	5363	26761	5159	3147	4118	4514	15235	2593	3138	1532	25920	3779	47303	4745	3128	14926	2870	24889	46366	1414	2751	13611	1930	2798	3699	4367	2666	2588
385_4472990.3	human-oral	1147111	393251	351328	145003	220471	1138588	214492	274497	56533	119081	199762	2778801	197041	254409	124633	3347074	66146	215375	633830	104695	126802	362036	93845	66593	30693	65894	182488	64205	65009	33860	400070	104547	563663	164260	48721	207386	44651	420382	550398	39749	170172	112628	140031	81072	69630	498842	88287	124387
385_4472991.3	human-oral	88285	37282	33630	6324	9045	49008	18607	18614	2835	9370	9448	195409	15526	23943	2194	299134	4187	17085	36179	4167	6108	31414	5401	3482	4503	4956	16303	2919	3199	1640	27976	4331	51092	3978	3202	15743	3743	27198	49845	1467	3237	12727	1923	2685	3856	5144	2880	2576
385_4472992.3	human-vaginal	2484	780	186	1573	901	398	235	2024	541	4158	1550	147	1496	91	25722	90	1472	2185	211	545	365	561	1970	1378	139	2466	52	710	581	332	494	423	624	818	101	1158	66	422	47	296	277	42	838	322	1489	366	171	251
385_4472993.3	human-oral	1713192	300670	331264	122505	172958	1896691	2151754	204155	94555	108308	147318	2381380	166001	239886	66160	2438351	60787	165804	378684	85760	95331	553427	77299	62064	931378	58587	168655	55192	56190	53177	364030	76524	373630	100894	290479	150890	50486	349134	488836	34384	121712	131728	66953	65949	55370	195743	60091	82496
385_4472994.3	human-oral	1816281	319731	349312	128989	181890	2009175	2280108	218354	101312	115733	155903	2519214	174897	253705	70386	2581964	60481	174954	401130	90174	101557	586877	79734	70374	983853	62623	178571	58334	63317	56942	384277	82156	395991	110666	308216	159217	53885	368079	516061	37232	129400	139025	71838	69409	59554	207600	66783	87577
385_4472995.3	human-gut	21703	2424989	4500584	49062	76962	21151	10570	19787	42235	28363	77383	10460	11390	6371058	19764	142255	11526	7890	26127	42040	46443	4712	13980	16906	5700	32903	791575	20190	17194	13641	5850	42022	5770	332074	8447	6028	116463	3968	245578	13269	99536	113647	4915	26836	12079	8495	54228	84495
385_4472996.3	human-gut	21498	2403255	4466012	48203	75494	20664	10228	19351	41047	28404	77540	10276	11904	6317849	19570	141516	11295	7966	25891	42080	46202	4591	13883	16236	5739	32453	786096	20264	15986	13798	5636	41603	5709	278859	8259	6057	115946	4014	243329	13373	98530	112595	4692	25714	12529	8580	57275	84050
385_4472997.3	human-gut	55280	2485978	2764449	137450	263177	65755	19476	82848	49923	100315	317156	32141	54966	2635007	63896	139909	36051	25298	42627	141910	176257	15319	37766	55215	13428	80189	1282269	57835	54662	26686	16220	149266	18632	1584891	16316	20722	94708	13043	190780	30327	409328	174768	11715	97246	40368	26113	216084	349127
385_4472998.3	human-gut	48261	2146578	2312304	118698	236803	58487	15589	70822	42070	85626	269844	27553	46552	2277300	55039	119779	31162	21163	36873	124154	154417	13184	32340	46891	11226	68441	1102494	49471	46553	22860	15252	127479	15997	1375938	13903	18203	80340	11066	163662	24569	350864	149139	9222	76486	35032	18974	184024	299602
385_4472999.3	human-vaginal	4711	2139	350	4454	3260	845	888	3575	1829	9414	2687	498	3098	497	699	369	3346	3234	544	1812	988	1368	6859	4334	211	4862	388	1988	2003	682	1447	1246	1438	852	289	3419	180	874	261	573	464	111	647	637	756	522	445	352
385_4473000.3	human-vaginal	2548	783	172	1466	829	397	224	2049	508	4057	1538	160	1280	82	24703	81	1354	2228	194	486	417	667	1978	1338	133	2402	82	646	581	309	547	331	566	863	132	1020	77	419	58	246	220	43	775	273	1435	283	190	149
385_4473001.3	human-vaginal	4946	2074	382	4679	3221	879	919	3708	1945	9686	2564	526	3253	520	822	373	3426	3379	553	1903	985	1581	7056	4655	207	5204	262	2123	2114	755	1519	1266	1454	889	309	3629	206	909	281	653	539	106	618	663	757	541	381	383
385_4473002.3	human-oral	727189	154757	233003	77903	83086	1292603	1153268	73983	81221	50369	55571	479877	77351	171051	52529	257943	33935	65047	62146	42897	39599	259198	33363	34535	1569332	28180	167301	35121	34712	45246	347270	35328	70789	26748	193513	64796	339715	334358	94552	34846	34141	285457	133981	29148	21655	371723	24189	24354
385_4473003.3	human-oral	555811	9863	11082	6652	5037	35193	286346	19780	7717	8197	4271	59396	20278	7021	2117	28871	4561	21026	16326	2614	2516	217644	6051	4078	49064	4192	7904	2741	2528	4921	92062	2042	23626	1767	33671	15032	3465	73374	7883	1738	1578	12307	2938	1245	2494	5828	1244	1817
385_4473004.3	human-oral	574345	10175	10413	6684	5307	36105	294591	20420	8177	8513	3878	60278	20648	8070	2384	31629	4895	21569	16835	2601	2497	223132	6210	4087	51879	4382	8308	2853	3748	5156	94425	1728	24098	2141	34707	15338	3350	75401	8159	1715	1523	13135	3400	1190	2181	6890	1503	1177
385_4473005.3	human-oral	1412255	55125	64537	47959	39651	272089	1359786	99054	71080	48413	32318	764744	98674	43324	52911	77207	22551	85818	88771	21328	26936	516667	35071	23145	1495612	25049	38454	21903	25745	42099	632713	18015	96451	11631	219551	116845	175576	414131	27886	24365	11513	34616	107558	14238	13250	42192	14243	10530
385_4473006.3	human-oral	706617	150701	219594	75272	80737	1257478	1114277	72539	79822	48717	54466	467332	74332	164412	51216	251056	32945	62633	59901	42051	38975	250306	33026	32310	1539466	27503	208064	34021	34756	44143	337048	34926	64234	29050	187608	63397	328748	331402	92063	33279	33202	278757	131168	28050	20319	362931	24312	26300
385_4473008.3	human-gut	13668	3084963	3394238	35988	50065	17836	10528	14550	38895	19937	54851	13234	9165	5523527	20031	139478	8813	6317	16520	26916	38188	4054	10636	13166	9361	18600	1709867	14776	15782	14237	4192	24471	4531	185033	7807	5146	104837	3078	236851	14856	76828	179007	3784	18125	7796	4546	28269	50776
385_4473009.3	human-gut	12695	3029079	3313294	34497	47412	17976	10447	13707	38264	19381	53300	11848	8814	5402342	19583	136048	8874	5995	16094	26441	36930	4162	10539	13068	9009	17978	1662015	14442	14693	14050	3735	24822	4221	178901	7391	4927	101647	2913	228815	14137	73259	174535	3800	18046	7910	4637	27333	45085
385_4473011.3	human-oral	501529	43355	62599	32071	30231	252051	308745	30726	28341	19710	20936	131304	32210	46975	34508	70967	12387	27732	24065	18155	17155	179516	14784	14601	251711	10377	45921	14314	13476	15864	184131	17022	29432	11460	58149	30299	133136	109998	31256	15536	12814	47754	67762	11728	6209	372778	9951	9578
385_4473012.3	human-gut	18708	2869540	3311934	48043	63846	23782	15099	16696	36950	24377	52785	17720	10052	5360322	35017	509423	13377	8735	22667	33595	49604	5492	13220	16843	11482	29400	2484514	20891	16356	21888	4477	30457	5442	213981	10357	6304	132567	3773	531947	19621	82991	305308	5472	22291	10044	7311	37262	52228
385_4473014.3	human-gut	57004	1104098	2394372	71333	128100	37830	82969	41365	101959	64063	188077	96932	27485	4050793	58840	72032	18594	18376	44931	69934	94351	18279	23177	28046	16092	64491	418356	30380	28754	29174	17568	80095	16697	858683	22359	14367	74821	16112	141837	20792	239713	74720	5710	48781	19831	14783	86183	195949
385_4473015.3	human-oral	1363009	251037	300788	154393	228018	2045997	1259352	190207	87042	103454	179485	1939642	152883	212522	82792	1479605	62498	145524	221113	112382	107213	442517	79220	71831	919415	55606	199450	68382	65165	51962	277438	99770	333298	153777	192959	136924	115712	264597	311067	37559	204028	175720	98801	72594	72207	739331	81494	120653
385_4473017.3	human-oral	681454	35732	56062	30711	25886	430685	221187	57184	29849	27484	17985	110658	59696	39261	37574	25684	14207	53835	47632	13321	12563	245476	19358	15494	552485	14520	39650	13718	12774	16444	435893	10818	57657	7487	51157	56286	176930	266322	11410	15352	6981	41751	97178	8482	7654	57800	7308	6672
385_4473018.3	human-vaginal	4976	1296	191	2444	1674	558	414	3238	565	7124	3761	243	3990	123	557	191	3106	4232	263	807	335	1139	3337	2187	242	5986	97	1185	1289	393	1069	427	1184	1234	165	2144	205	1261	112	474	266	24	362	294	3442	504	335	147
385_4473020.3	human-oral	234874	64128	94233	21616	28678	203054	345671	17769	21227	12177	22855	253569	19259	66904	11854	153990	8649	15824	16556	14817	15163	86640	9032	9169	233358	6978	82083	9759	9549	12524	96716	13595	17744	11159	52356	15849	77698	54241	61011	8113	12836	85593	26854	10683	7252	182848	9944	10077
385_4473021.3	human-gut	42748	3069640	2719253	68540	107015	36276	17051	24203	40933	37534	104355	35309	15731	2711492	37071	741246	16865	12265	36383	55273	79728	12556	21387	25178	11787	32660	1978327	30283	27536	19949	9017	62651	9847	808573	11284	11190	133091	7944	731567	23644	164223	294374	6944	39848	17056	12258	69737	141904
385_4473023.3	human-gut	18997	2801995	3226472	47057	63930	22309	14514	16211	36269	23819	52048	16673	10362	5227323	33853	497141	13250	8686	21726	33431	47959	5974	12571	16582	11200	28702	2416494	19981	17950	21219	4381	29497	5434	207938	10204	6176	129433	3635	518693	19342	80436	297306	4990	21706	9539	7175	36428	50887
385_4473024.3	human-oral	1324108	246295	287804	141995	216303	2047064	1287768	176166	84493	99769	173907	1966045	136752	205047	83383	1498867	60331	136762	222295	107166	106728	439246	74648	68475	930746	53411	215260	64440	62219	47762	269129	97283	326783	157627	182162	132367	115931	260231	315277	36188	205219	175554	102746	71665	66186	742795	80022	120324
385_4473026.3	human-gut	43938	3011433	2699586	69217	105518	38449	17460	24557	41669	39503	104813	36508	15382	2699508	38275	724086	16529	12163	36180	57306	80485	12215	22315	25941	11713	32480	1970846	30804	27119	20057	9212	62174	10096	802138	11238	10495	133679	7858	713810	24347	141905	294193	6831	40790	16864	10625	70991	143069
385_4473027.3	human-oral	1946213	159435	131370	101545	94249	520550	1346897	350714	65385	126126	71637	1201637	250995	90276	75364	857160	51060	285025	513409	51932	54534	648552	101982	60727	1764074	62245	77424	44533	48071	38637	501954	46877	1035298	60182	194389	301604	33867	488387	155985	26219	75019	82031	98142	34505	29413	141509	34832	49788
385_4473029.3	human-oral	1338380	215989	198266	158793	223048	1788230	1384584	209883	76409	125670	180974	3088339	178177	129082	117024	1663692	70436	178041	338575	107923	124239	437488	86052	73140	129261	68263	92805	68542	71597	48623	339490	98545	426451	142473	182998	162412	35764	303816	269885	36782	146850	63954	133553	82564	67701	668974	80741	95139
385_4473030.3	human-oral	1200267	288563	349023	135245	200231	740953	426059	276661	60294	108046	160093	1593291	201544	228952	100818	2616565	64976	225700	472772	101149	112159	395064	92790	62693	460088	62324	171397	58485	53163	35264	360163	102280	790684	209655	78783	239409	42509	357960	502305	35208	276711	127628	106829	68144	65023	807849	78772	157254
385_4473032.3	human-skin	1406	91	102	129	68	111	605	93	171	101	50	157	72	29	110	38	2766	96	72	33	37	542	54	88	114	57	21	59	63	47	265	16	92	40	126	67	10	208	20	62	30	18	14830	13	46	17	10	10
385_4473033.3	human-vaginal	5711	2302	590	5573	3161	943	925	4009	1878	9552	2414	417	3361	581	1015	622	3259	3861	667	2214	868	1440	7394	4487	293	5765	354	2605	2082	916	1986	1351	1488	1082	333	4296	215	974	484	738	868	141	734	641	1317	585	481	473
385_4473035.3	human-vaginal	2451	571	373	1162	797	187	222	1161	376	3059	1302	63	1243	595	277	70	1261	1792	108	528	248	393	1629	1114	74	1897	46	566	414	234	302	326	411	550	60	806	64	296	67	190	125	30	124	125	1068	165	129	146
385_4473036.3	human-vaginal	2640	575	409	1202	822	238	275	1308	456	3313	1595	98	1318	603	329	80	1327	1907	116	536	244	477	1649	1124	104	2023	57	566	466	264	424	397	391	731	72	959	64	301	75	215	167	30	164	103	1267	180	157	145
385_4473038.3	human-skin	1309	72	47	111	47	90	489	96	161	106	56	57	93	35	49	26	2636	79	47	33	23	440	49	48	109	45	18	61	36	40	245	21	76	67	69	52	17	205	6	57	15	15	9880	13	41	23	18	15
385_4473039.3	human-oral	243251	67748	100488	22635	28459	212381	359667	18437	22826	12482	23654	261583	20092	71726	13134	162246	9312	16086	17646	15247	16771	89974	8949	9824	246753	7694	87284	10331	9195	13096	91192	14352	17812	11535	55685	16734	81673	55819	64252	9398	13395	90801	29086	11214	7100	188646	10257	10521
385_4473041.3	human-gut	20396	3023053	3306033	39815	61044	19868	8810	19248	30503	28020	72758	12634	11835	3295581	37177	128132	11278	8406	17733	33470	44462	4843	12123	15241	5969	28294	740894	17311	14780	13129	4368	37353	5584	393231	7759	5767	79530	4039	201157	13528	109542	133188	3884	23599	9768	7360	42575	102687
385_4473042.3	human-gut	21854	3490125	3516556	43703	61429	20229	9846	19386	31995	26496	71244	11410	13209	3630868	27004	140475	12411	8685	18445	34739	44861	6152	13229	16273	5981	29301	772582	18818	17895	15671	4115	36508	5735	430161	8113	6101	80512	3736	215537	13145	104720	129172	3502	23588	10533	6556	39982	101199
385_4473044.3	human-oral	3153854	66599	20810	108067	77251	353562	3003698	416937	78314	168975	61786	1433973	358225	14217	29043	104814	66402	348091	785065	42440	45019	1027292	114428	70989	75442	87969	11750	47332	52002	49103	918014	34381	857185	26694	359571	324289	11986	796520	19603	18278	24821	9987	33282	26707	37156	40097	24622	19574
385_4473045.3	human-oral	2337499	92380	47670	116721	79189	595201	2093193	365807	69229	189145	71513	1003688	297079	36105	43025	191536	78582	299577	516243	45737	43435	760208	108203	77468	393418	97291	39580	52067	55346	41292	665729	35639	761337	38506	269909	285824	18451	586898	40741	18931	38680	55138	49744	27648	39605	54807	24492	27043
385_4473047.3	human-oral	2031914	79421	42823	100785	67778	521851	1790636	316299	59489	163914	62243	870822	258202	31245	38325	166774	64969	260771	447728	39519	37327	661569	94869	67890	343813	84819	33323	45216	47652	35731	580128	31318	671484	33328	229231	248939	16478	511328	35144	15972	34143	47532	41798	24535	34351	43746	21064	23697
385_4473048.3	human-gut	254	51416	69978	469	978	373	142	302	322	307	1071	103	168	55532	314	2696	165	93	273	286	893	70	131	230	128	277	15552	204	151	142	80	673	68	5755	115	64	1639	38	3657	118	1542	3397	41	286	123	97	468	789
385_4473050.3	human-vaginal	27	6	3	9	12	8	1	17	8	29	13	3	5	0	1152	4	17	25	3	8	11	11	29	17	1	13	1	7	4	3	6	2	2	17	0	9	1	3	0	2	4	1	8	3	17	2	4	3
385_4473051.3	human-vaginal	26	10	3	22	17	17	6	37	8	38	18	1	14	0	1409	3	9	20	4	14	6	19	24	19	2	19	0	13	2	11	6	4	4	7	8	19	1	6	2	1	2	1	18	4	39	15	4	1
385_4473053.3	human-oral	6026	2829	2674	1211	2173	7228	2325	1301	321	883	1334	23316	766	2054	960	19842	409	1126	1603	738	1264	3017	521	563	1766	401	1408	463	458	270	2001	856	2905	1215	442	1090	303	1704	5097	156	2662	1051	1164	936	497	15691	794	1559
385_4473054.3	human-vaginal	8	3	1	5	5	0	1	10	4	14	17	5	5	0	48	3	8	11	6	5	4	3	18	12	0	15	3	4	4	5	4	3	2	2	0	8	0	3	0	0	3	0	1	1	14	3	0	1
385_4473056.3	human-skin	2557	882	129	1251	574	129	129	1084	254	2584	323	154	697	49	246	26	2063	813	175	333	154	510	830	1236	108	1417	29	649	836	125	541	222	465	86	96	451	27	441	23	162	98	34	9444	272	374	151	86	127
385_4473057.3	human-skin	2800	1119	133	1459	678	219	133	1302	284	3077	442	121	989	51	270	24	2444	944	174	469	210	590	1031	1390	131	1762	56	805	626	124	639	284	545	119	99	502	32	637	27	239	129	36	9901	315	432	199	138	154
385_4473059.3	human-gut	39134	2587832	2786439	85972	138288	44929	22647	35175	45146	59297	165905	27373	25512	2705735	42911	155527	23879	15788	37092	77092	100715	9930	27607	32623	18950	48006	1410374	37778	34649	24488	9978	76361	12071	482355	15367	13718	111087	8405	221245	29595	171423	225322	8396	53014	25423	15993	102006	125757
385_4473060.3	human-oral	250965	41995	64993	29037	33290	554558	48387	22680	21262	15678	21266	220805	22086	46476	36349	95188	10289	20274	17316	16794	18522	86931	12260	12214	151751	9511	43051	12850	13445	12115	106322	15342	21208	13489	18030	22425	122255	62869	41356	12932	14055	44438	63650	12795	7156	136250	10746	11610
385_4473062.3	human-skin	805	38	57	127	101	150	302	79	107	89	55	148	46	16	234	36	360	55	46	40	50	408	35	37	180	40	41	59	75	57	107	60	34	27	45	32	15	87	17	133	19	22	23120	35	261	15	22	13
385_4473063.3	human-skin	800	28	33	103	85	149	305	63	79	89	56	121	43	8	176	25	369	51	41	43	43	351	40	53	156	37	21	46	50	42	168	40	43	19	46	48	28	95	12	123	14	14	20783	13	279	16	16	34
385_4473065.3	human-oral	475963	74343	62685	4712	4821	9609	109283	18180	3729	4866	4110	50162	16139	68168	1534	52888	2805	17104	16527	2355	2724	203335	4997	2236	22328	2503	19980	2367	1297	2166	51289	1723	33027	10500	13546	13913	3443	46530	13034	1133	2436	4829	5032	1664	1260	6078	1397	2740
385_4473066.3	human-oral	1806726	69697	89860	73676	65533	1346950	1630187	149804	78988	59981	47377	379682	148310	62992	57673	92978	34534	127421	132233	36480	34513	663223	50362	36152	704619	30306	68934	32103	32036	43558	1045673	29122	143992	19730	222944	137199	129403	797227	41625	28553	22121	88692	138980	24932	19447	264001	19692	17954
385_4473068.3	human-skin	4561	1972	449	2644	1406	556	786	1891	563	4404	1044	240	1293	529	734	139	11146	1321	322	1012	481	1137	1419	1994	285	2511	156	1290	1088	300	841	470	736	286	258	850	116	965	59	456	256	101	60939	506	2210	338	259	334
385_4473069.3	human-skin	4619	2104	528	2949	1463	594	908	1983	605	4676	905	290	1568	352	875	147	11775	1409	336	1155	490	1153	1591	2236	338	2714	141	1247	1624	342	801	515	871	293	270	815	125	929	78	439	260	75	59958	504	2326	310	238	367
385_4473071.3	human-oral	51312	32046	49330	17555	20534	547712	84921	9362	20883	8053	13230	113868	9001	35831	14736	82413	6366	8053	7189	9236	11019	17475	5882	6953	141366	4642	30519	7553	7741	12239	57638	9479	7844	5522	23836	9190	94648	26138	36840	13025	6942	24050	44234	8473	4438	77905	6933	5657
385_4473072.3	human-vaginal	400	2361	2436	286	256	108	118	232	171	544	204	95	137	1258	13586	12200	145	388	119	121	128	122	464	255	92	328	684	108	185	92	117	199	138	223	66	193	90	131	1485	124	88	247	453	61	73	48	37	81
385_4473074.3	human-gut	30792	3008292	3709423	58451	102808	28680	12110	27728	33120	48534	115081	13000	17847	4290159	32310	167711	14646	11364	34538	56599	61471	6920	17592	21134	7712	50672	1105183	25912	20025	15711	7526	60215	10337	685844	10092	10334	102146	6741	232849	16128	145903	174039	5147	35409	16686	9535	71611	117196
385_4473075.3	human-gut	32484	3167670	3693999	61313	103416	30479	12731	29171	34339	51058	121125	13412	19195	4520829	34558	177116	15663	11803	36011	61476	64427	7684	19227	22167	8148	53709	1162665	27060	21220	16467	7944	63528	10478	721589	10951	10674	108432	7397	245749	17804	153836	181472	5511	37148	17319	12039	72350	123330
385_4473077.3	human-skin	4637	2453	2091	11185	6060	2490	2826	3161	7904	6354	2407	1321	1534	870	22988	461	129177	2032	1258	2881	5666	1313	3878	4790	1749	4275	747	4252	5431	5167	1522	4010	1097	1197	1421	1577	1458	941	825	8247	1410	1035	5183494	3183	3052	774	2427	2403
385_4473078.3	human-skin	20623	49891	35947	20946	12861	4815	6079	6378	12316	10382	11357	5437	4497	32508	34046	17664	242341	4139	4076	7665	10409	7654	5876	7487	4282	6880	12305	8133	8388	7598	5386	8636	4381	44463	2986	3326	3601	4083	14772	15270	14860	4755	4598065	5244	2360	2227	7470	12920
385_4473080.3	human-skin	15078	9202	10119	12798	6415	3025	5304	3923	10689	6382	3620	1619	2490	7088	27269	1235	92202	2832	2285	3043	6121	5734	4228	4899	4328	4331	3547	4829	5154	6370	4107	4007	1856	2683	2136	1998	1990	2384	1531	12248	2236	1788	5060851	3930	1214	853	3125	3003
385_4473081.3	human-skin	14589	10666	9749	12407	6758	3044	5012	3739	10233	6262	3246	1533	2300	6774	26838	1545	88782	2780	2079	3223	6105	5607	4107	5105	4137	4208	3397	4641	5165	6334	4506	3913	1994	2675	2164	1929	1997	2474	1452	12119	2191	1717	4938160	3936	1300	879	3239	2867
385_4473083.3	human-skin	32953	6663	4435	28788	22530	10642	8888	11126	13800	15215	15002	3408	6157	2443	31524	1474	501940	6801	3761	11377	9335	11074	10728	10686	6828	9414	2642	12727	13815	9391	6264	10235	5737	4562	3450	5300	3010	4759	1533	15715	4053	2681	5688558	8807	27833	2893	6476	5257
385_4473084.3	human-gut	19844	4004539	3760123	42901	62041	20555	10735	17582	29794	30501	66695	9954	10542	4231137	21648	185471	11727	7623	25760	35964	45119	4685	13328	15523	7421	30803	1213254	19981	14172	14898	4787	34503	5895	192775	8184	6574	108938	3682	266359	14472	79184	177583	4264	24306	10013	7282	39794	63122
385_4473086.3	human-gut	15675	3211902	4493209	38957	56539	17314	8955	9693	44151	17237	44273	48865	9184	4533300	11135	123686	10670	7914	16100	32422	36207	3452	9481	12184	4352	14620	834042	16270	17412	15322	3804	32897	4100	57708	6217	4287	80128	2957	194200	10255	116206	94017	3056	18115	6940	4904	24602	50194
385_4473087.3	human-gut	16172	3335687	4664146	40649	59663	16933	9115	10374	46492	18031	45762	50093	9575	4702156	11521	127741	11444	8697	16859	32630	37666	3203	9431	12519	4745	15593	866818	16938	18314	15695	3732	32943	4223	61480	6769	4433	82500	3000	201402	10778	120889	96999	3320	20907	7063	6376	26385	52745
385_4473089.3	human-gut	46727	452469	689354	108590	204962	55298	11652	77914	116051	95137	231443	31757	32504	640172	774165	35223	26757	21137	34907	124077	187393	13039	37191	50155	10099	75092	209582	46517	42385	30943	15299	120333	18391	579378	10991	19424	30946	11077	51202	21465	286807	40941	10018	75345	31326	20581	199175	219082
385_4473090.3	human-oral	905544	37294	39282	41195	39833	257365	776862	74671	55243	33172	29332	70577	84461	26890	55770	43387	16933	79219	59015	19174	20306	323517	25958	18098	503528	19278	43767	18966	21021	31929	594898	20437	78176	24193	138717	103497	39250	309412	19801	27512	30211	26176	172734	12953	12497	374615	11726	18170
385_4473092.3	human-oral	1076802	92091	63591	62888	56483	135284	1315875	133216	62694	82267	37397	847116	106226	49632	48288	683164	31186	99031	252518	28137	34781	369785	49060	37192	1925222	39186	36403	27559	32146	35450	251813	25859	223197	36053	187670	97417	14741	234145	105092	18873	37248	25850	62248	18729	16367	69373	19067	25221
385_4473093.3	human-oral	1102674	84021	66208	63066	57081	128709	1342092	135164	63007	84348	36381	861686	113148	49509	49622	700182	30327	99895	256733	29395	35386	377374	49024	37925	1961253	40006	39503	27219	32585	35954	255277	27025	228885	33203	189938	98251	15830	239495	106938	17824	38036	25672	62782	19005	16829	78024	20102	25593
385_4473095.3	human-oral	2463474	148489	107307	93741	90559	104687	791777	531589	46639	161262	74723	1920895	424994	76123	45543	990636	62978	458924	1360204	48552	58590	816426	134416	64540	37758	83412	49131	43383	47105	28511	909070	45945	1459879	41841	103656	460040	20603	912268	177671	21137	49807	32894	47542	31303	34773	85563	31972	34491
385_4473096.3	human-skin	2831	4598	5573	4216	2151	1824	1896	1068	5101	2439	914	2774	653	4586	5998	2293	82703	828	574	859	1693	780	1100	1626	2501	1326	1442	1831	1811	3302	625	1012	576	1111	654	588	558	600	607	2248	527	352	1202885	703	281	420	465	678
385_4473098.3	human-skin	11678	6545	2202	6139	2852	1391	2314	4143	1618	9663	1310	529	3156	2071	2386	427	25411	2859	729	1578	1061	3542	3238	4381	1885	5324	593	2928	2553	917	2265	1095	2137	677	713	1715	310	1888	289	1042	563	279	165751	1127	1043	632	428	618
385_4473099.3	human-skin	11745	5473	2007	6490	2836	1593	1896	4052	1645	9821	1348	593	3143	1962	2478	435	25988	2790	705	1703	1055	3332	3232	4400	2040	5490	627	2849	2574	906	2108	1064	1783	655	732	1754	458	2078	311	1085	569	256	167058	1139	1174	616	437	658
385_4473101.3	human-oral	3203071	95919	112109	40234	25009	62897	741999	91499	21333	58283	13961	62197	96519	70556	5509	70971	22758	92888	51608	14490	9669	1358308	34281	24260	81414	26050	91717	17387	18108	10994	224708	9603	95576	8218	52636	55503	112522	198062	27494	6488	4894	147587	7113	8402	8950	17304	5844	5231
385_4473102.3	human-skin	59106	2889	2041	8388	11603	15642	24744	7551	3566	6820	7189	72937	5780	1651	4162	3948	71911	5367	4240	5456	3800	20917	3838	3645	11123	3609	848	3404	3313	2216	32385	4041	5732	2578	3766	5308	1696	19890	1520	2456	2234	1349	787580	3250	15284	3215	3118	2114
385_4473103.3	human-skin	60703	3948	3150	10963	13144	15993	27577	8342	6798	8310	8599	73562	6697	2208	13297	4367	73531	5904	4948	5955	5667	21045	4951	4586	20721	5058	1484	4506	4485	4458	33143	5289	6748	3055	4868	5852	2200	20232	1454	6240	2385	2082	2813355	4405	15818	3350	3759	3225
385_4473105.3	human-oral	611072	160562	239984	88950	108279	2763852	1010417	61738	100070	50503	78961	226215	58544	170796	41601	234450	35529	58010	39753	57774	42387	218240	33110	36451	701502	28692	184587	38867	33007	57869	250246	42805	45132	40503	213117	48453	404581	142832	104164	40595	50608	236655	91840	38980	32986	406212	29242	34055
385_4473106.3	human-oral	1158196	4586	2555	10800	5646	18434	57665	40035	2838	12797	5881	22100	35870	1350	1078	5599	9572	38161	22875	3661	2034	481613	10849	6509	4491	6502	1888	5044	4792	1742	106028	1646	47261	2426	6576	23074	1238	90008	1292	1054	1585	1798	1992	1864	3975	4563	1413	775
385_4473108.3	human-oral	600950	35567	26297	24213	26587	123517	595955	106440	20352	27450	22023	397476	72392	19635	16461	270127	13794	93159	148832	12935	14439	207033	28162	13868	173866	15110	14375	10482	10964	12488	164456	11464	332174	17624	77091	91426	5837	140952	37203	6294	20746	10507	18300	9227	9614	22029	9781	11825
385_4473109.3	human-oral	1156679	69192	55794	46344	51344	239166	1142751	204428	39712	53449	43092	761242	139540	37393	31830	519662	26701	178327	286428	25814	28172	399523	54822	26760	344743	29402	27620	20703	21454	24402	290076	23205	638503	37814	148464	177062	10763	269333	71362	11484	41200	19662	40307	17321	18393	42361	17519	23675
385_4473111.3	human-oral	1173155	63290	55199	64676	64591	696437	1207826	270667	47613	91423	58467	1117656	210540	40213	36928	554913	41132	222277	577143	35571	39453	388707	66854	40877	824234	52271	33935	28307	30264	28723	405884	30309	750524	42530	155728	224197	17690	400551	75568	16744	44262	32415	42555	24970	29443	42983	22444	30380
385_4473112.3	human-oral	2288097	136450	98845	112084	91515	120500	634347	658136	47801	182744	81765	1707203	453794	70245	113436	991677	77920	524688	1322543	50486	60689	776138	154762	71212	45622	99139	47756	49178	52728	30090	956942	48375	1874285	51665	90054	537927	16468	886827	159644	27835	52032	32042	138808	31861	44195	60084	32425	33865
385_4473114.3	human-oral	721501	2262	1661	5605	3636	12959	314740	24704	8025	10420	5161	20349	26829	611	3915	1797	5081	39171	22664	1904	1668	284275	7595	3499	7494	6519	707	2670	2977	4841	100421	1710	29357	1007	37100	17559	1228	75457	902	1462	822	639	6494	1114	2984	2412	787	586
385_4473115.3	human-oral	709898	2243	1568	5332	3536	14149	296290	24446	7736	10019	5022	22183	25886	563	4191	1659	5429	37829	21882	1839	1686	274904	7351	3696	7391	6657	682	2592	2978	4542	97844	1268	28918	1130	36609	17553	1046	73829	925	1544	1109	555	7112	1072	2931	2418	970	550
385_4473117.3	human-oral	3374569	334610	390123	37797	29410	101089	2981629	88434	78172	59583	45172	135422	115047	259473	5350	452396	26011	131188	53347	17757	15549	1391445	33974	20034	57722	37725	222159	15540	17321	41174	210736	13258	93114	8747	321847	48570	55777	187041	240730	11901	7614	273821	3435	8956	23932	19962	8402	6322
385_4473118.3	human-skin	246	2064	788	206	203	135	53	174	89	170	260	16	63	751	82	64	3181	102	34	148	68	65	102	75	36	106	247	80	75	57	55	45	88	43	15	57	38	51	118	98	42	67	8353	80	1094	25	53	28
385_4473120.3	human-oral	3149669	28217	28313	30784	20186	138892	1008035	100516	26529	44116	24920	102924	97646	20485	5366	118820	29113	101487	67937	11010	8176	1295137	28887	18097	81878	23444	20583	14056	13196	14525	284842	8562	116197	10543	105175	59714	11636	259315	24693	4855	8750	26956	6783	5980	15658	35621	5335	5022
385_4473121.3	human-oral	3175540	29187	27797	31927	21585	142166	1027971	102083	26830	44953	25194	113478	98382	19529	5422	120951	27935	102500	69079	11332	8912	1305493	29579	17117	82358	24050	20690	14597	12750	14050	289963	8023	113831	10958	106264	58892	11913	267646	24636	4968	9954	27061	6235	6266	15757	37171	5473	5204
385_4473123.3	human-oral	957770	144631	217405	106997	129609	1677105	209608	71593	75803	51737	95252	256139	69804	154851	80307	221446	36898	72092	49900	75885	66358	315452	41553	40762	286880	29296	221202	48354	47027	42125	268242	69918	70839	81575	75135	81060	318634	196712	103155	43687	105565	164797	146513	49210	31317	1344497	46833	70308
385_4473124.3	human-oral	1537415	30268	25992	17627	11240	29536	231849	44163	9166	19262	11587	47897	45394	18958	3207	135358	13779	47706	31573	7046	4461	674822	14199	9103	113870	9769	13825	8365	6587	5007	122801	5437	58556	6030	34370	27226	12000	104221	26929	2738	3818	15834	3881	3886	5692	17828	3517	3040
385_4473126.3	human-oral	607995	195721	272118	90545	103875	2082084	1619943	68609	114511	43274	72123	143947	71210	181149	55700	164297	32992	58884	54781	57182	42567	211317	36600	37769	1218920	23393	189546	39866	35911	64538	458033	44120	57412	30160	291629	64960	622521	221036	78937	47182	35063	194321	137796	38328	27153	786636	28547	29300
385_4473127.3	human-oral	656174	174092	277548	97570	110688	2254572	1751127	73727	120111	46294	77088	144473	75942	194732	59405	174544	35425	63425	58619	61897	45547	227501	37997	41108	1296162	26086	202970	43383	38997	69129	492467	47524	66301	32111	315570	70007	669696	236070	84818	49953	37921	207725	144140	40273	29363	850325	31215	31717
385_4473129.3	human-gut	13381	3700255	4200609	34851	42400	19526	15723	10681	30794	12162	24483	9377	5928	5710983	69462	219412	9713	5522	25267	25959	27743	3986	10663	12024	9793	10293	1169753	16249	14128	14219	4276	20588	4347	49053	8782	5180	157849	3228	302311	18099	22733	277607	5112	15599	5425	5414	20589	23290
385_4473130.3	human-oral	956735	12412	11547	8140	6158	26144	307597	35471	8720	9863	6016	49429	36964	9518	3357	34620	5670	40614	46906	3281	2639	370433	9245	4014	25696	5214	7754	3655	2925	5201	98553	2208	51779	2432	38007	23408	1498	93182	7521	1975	1860	9065	8890	1412	2918	9086	1829	1430
385_4473132.3	human-oral	961774	13518	11671	12125	9300	94606	442016	40726	11688	14553	8817	76534	41186	8866	2126	32580	8564	43666	50539	5337	3762	372154	11249	5954	131113	7427	9871	5666	4364	7441	131549	3969	46032	3606	53828	26499	3226	114430	8577	2472	2704	21640	3556	3281	4412	10658	2596	1818
385_4473133.3	human-oral	978641	13721	12266	12775	9499	96715	438586	41186	11824	14153	9312	77852	42875	8706	1742	33241	8663	44427	51835	5275	3675	381224	11284	6043	131050	7413	10013	5929	4982	7174	133179	3674	47319	3481	55451	25816	2893	116345	8439	2373	2711	20964	3992	3297	4754	10744	2567	2371
385_4473135.3	human-oral	685336	30380	31600	37193	33374	185771	669298	61411	35797	22885	19596	816788	65899	20457	75317	61028	14951	61474	57168	16740	27116	252456	27654	18071	199062	11914	22297	16301	21614	21794	571403	18261	66634	10257	91385	65322	27663	283995	24018	23374	9406	16301	147126	13702	6476	39556	14209	8325
385_4473136.3	human-oral	1016176	5914	5218	8319	3947	16467	47052	26677	2704	6952	2956	9503	27683	4208	721	4009	6628	28786	18729	2375	1615	388316	8724	5200	16588	2970	2618	4125	3993	1632	72659	1788	26350	1793	9951	16629	2502	61196	1438	898	1287	3211	1694	1440	2504	4626	1037	769
385_4473138.3	human-skin	3455	258	309	1553	696	593	627	480	403	823	456	671	320	249	693	195	43161	406	262	397	287	1156	730	551	119	333	184	755	798	250	545	200	400	143	144	299	167	646	114	371	98	118	89040	208	993	198	189	189
385_4473139.3	human-skin	3520	309	283	1554	755	763	553	532	412	730	408	449	316	222	619	322	44368	433	332	295	251	1568	761	636	121	406	185	731	635	270	650	294	466	96	127	315	170	556	77	285	154	75	88942	153	899	209	180	140
385_4473141.3	human-skin	779	379	338	1361	1291	485	394	389	1195	861	524	201	240	178	3048	51	8727	241	182	473	861	189	573	554	241	589	136	517	829	686	207	751	146	233	172	261	180	123	98	910	208	109	758741	463	1021	103	311	455
385_4473142.3	human-oral	1532705	111378	90800	113004	135223	3458368	2807517	182993	105533	110739	119137	1528032	163349	59468	58811	710246	56037	164042	342489	71989	68272	505140	71757	56187	1395783	59189	44197	51223	49740	59421	336313	58614	320442	86022	351161	137198	33475	320707	108642	30409	90335	31316	62859	52476	48654	266413	44639	61985
385_4473144.3	human-oral	2944064	441314	446789	165757	114127	1243105	1461038	129891	74169	140775	82367	253815	132132	307379	16316	504987	93240	132554	71384	76738	66929	1262844	68055	86970	734459	71939	244439	71526	70514	40084	228224	54658	117984	47670	172187	75780	175207	198131	258320	26971	41334	282905	9964	52344	48007	91998	41285	34539
385_4473145.3	human-oral	3139183	407052	480153	173852	121553	1323524	1552260	138936	78157	148597	87398	270086	141169	326740	18070	536312	98939	142444	75785	80836	68127	1349761	74599	92816	782523	74219	260510	75828	79270	41945	243741	56710	126470	50417	182492	80993	188492	211137	276111	27701	44332	302186	10533	55394	49990	98643	41440	36847
385_4473147.3	human-oral	540033	120555	206854	96517	111615	1441079	728338	74338	88266	55455	76652	1566306	81360	130525	49874	207406	36385	67057	57573	61456	60043	200317	41158	39935	855095	32037	127205	43362	44993	47813	557165	55423	66452	33823	150303	73934	422420	268421	68963	39419	37930	117574	118993	40447	28518	1033558	36588	28761
385_4473148.3	human-oral	3214781	70259	23623	111174	79063	304377	3163727	423267	81264	174893	68105	1531851	368006	15484	40903	110241	68960	354198	855415	45090	50287	1072487	118345	71771	87495	90515	13421	48515	55380	50994	958168	37515	889311	25514	376707	330825	11849	837053	18958	21489	26499	12156	48365	28484	37076	45067	26260	20973
385_4473150.3	human-skin	3655	1964	1718	5243	2299	556	1358	1499	2887	3443	958	699	923	1270	7836	290	96997	1037	617	1134	2119	1146	1555	2219	973	1857	387	2064	3242	1998	965	1393	590	389	533	793	485	694	250	2303	565	306	1985035	949	524	231	749	833
385_4473151.3	human-skin	4367	2248	1929	6372	2741	632	1419	1723	3160	4178	907	686	1148	927	8678	283	120207	1260	675	1222	2311	1519	1722	2505	1178	2084	383	2444	3184	2140	1109	1583	623	399	611	931	606	888	315	2496	627	346	2164512	1090	730	310	773	951
385_4473153.3	human-skin	1750	1024	443	529	463	268	419	535	757	3421	462	130	248	195	347	102	12996	386	110	278	186	472	193	238	127	621	142	232	201	592	232	207	154	147	84	135	68	244	85	207	113	46	18323	139	2697	54	85	67
385_4473154.3	human-oral	483951	37034	34642	23125	21694	311421	89915	38304	8606	17948	19883	130812	32349	25115	6629	206590	15758	34258	41505	12266	9960	195751	11684	10907	24624	10736	23800	10983	10193	4524	79223	9818	81400	15373	16374	29302	14412	67403	39053	3347	15637	25749	8051	8320	10709	43675	7532	9474
385_4473156.3	human-gut	49015	1352383	4324190	54043	87040	23448	11977	21818	124141	31120	98729	14161	17468	5542249	77428	95199	13338	10659	24898	46478	59992	16575	14849	19836	5524	27036	1212604	21692	21048	21486	8524	52625	8015	399058	7861	7952	84949	7102	145436	14526	190486	127443	5911	28596	14706	8781	57347	126754
385_4473157.3	human-gut	50059	1378748	4401426	54559	88392	23994	12814	21976	124302	31570	98989	13936	17189	5661105	80898	97279	12913	10963	25570	47888	60339	16137	15863	19028	5449	27122	1229601	22108	23153	22188	8494	52728	9415	399039	7935	8565	87377	7178	148290	14722	169268	129773	5594	29005	15482	8587	57528	127515
385_4473159.3	human-oral	484761	73014	112679	52767	54859	1029833	737424	45378	57958	38300	44486	44809	49590	79324	38468	70306	23019	42878	34359	30064	23584	171777	22254	23534	391583	21895	82289	23584	23435	31718	271759	24871	39393	18044	116313	40725	257980	139312	31463	30715	24626	91771	85233	20688	19334	346167	15577	17233
385_4473160.3	human-skin	25870	8823	6933	27033	39944	20308	11177	20053	16996	19018	28277	8549	9106	3174	44671	2491	145589	10083	4063	18497	15002	5788	10593	11554	11457	11579	3312	11173	12984	11127	10504	15820	5085	8070	4045	6306	3858	6567	2212	18189	7602	4021	7015872	15769	85418	7125	12032	8389
385_4473162.3	human-skin	7253	2845	2298	11761	9590	3747	3210	4772	8729	7868	4718	1552	1956	1395	26041	497	115428	2632	1542	4453	6814	1769	4531	4792	1955	4935	939	4491	6012	6036	1881	5555	1465	1828	1438	1902	1413	1317	800	8872	2248	1274	5981778	4004	9005	808	3518	2986
385_4473163.3	human-skin	7305	2863	2600	12263	9414	3766	3205	4931	9338	8109	4353	1665	2141	1190	27496	558	119246	2712	1616	4634	7120	1902	4779	4912	2042	5143	956	4560	6141	6319	2014	5911	1542	1949	1603	2028	1538	1422	856	9230	2299	1343	6208367	4676	9426	975	3499	3209
385_4473165.3	human-skin	8836	5474	4789	12051	15647	9590	5070	6897	8803	8140	10989	2721	3491	2607	22535	1571	60464	3837	1794	7874	7260	1948	4540	4819	2959	5381	1877	4628	5215	5748	2083	6908	2005	3685	1757	2548	2101	1759	929	9568	3594	2044	4679521	6762	23968	2490	5000	4196
385_4473166.3	human-skin	156	193	104	237	138	200	34	60	36	171	85	35	47	83	40	110	7334	68	25	78	27	68	66	191	17	75	35	103	116	18	36	47	44	74	11	47	17	30	21	29	24	18	341	49	131	57	22	44
385_4473168.3	human-oral	4917434	62663	34945	80090	41928	300867	2648748	139159	53296	99494	32222	59981	148012	25148	7763	56767	58441	145669	82177	31128	15363	2067674	56028	48377	308028	45736	23951	38206	38893	26699	304715	19071	151052	18000	297679	85647	19468	285596	20092	8966	17101	29434	5784	13935	31022	49720	10231	11814
385_4473169.3	human-oral	4983821	57079	36250	80623	44603	298973	2652466	137199	52559	99565	33994	56273	148233	25450	8214	56965	56909	145634	83146	30669	15008	2073034	55673	48403	314925	45762	24359	37722	38856	26092	304911	19604	142615	17103	296538	83237	20407	285447	20391	8919	16662	30883	5646	14036	29617	49517	10200	11690
385_4473171.3	human-skin	5551	1825	376	4064	1863	634	1818	2217	1896	5060	1145	419	1517	202	2188	187	22026	1600	452	1086	876	2131	1939	2270	2684	2639	209	1688	1687	1129	1122	622	1109	259	1079	976	358	1083	105	1413	319	177	314206	954	1884	370	383	554
385_4473172.3	human-oral	2265483	29703	28884	18930	10894	103266	1206540	71039	29754	22944	8388	49820	62042	22051	4281	26486	14375	80841	35274	7315	3989	930795	19903	9630	31876	11111	18920	8566	8860	15751	161045	4859	62829	3990	149371	36798	7290	140091	10221	4341	3064	27927	5546	3392	5436	11241	2725	1700
385_4473174.3	human-oral	135	1449	719	95	84	60	109	30	130	51	59	35	26	757	74	40	1039	22	26	60	34	47	27	46	151	23	219	44	71	73	69	31	26	105	65	30	31	41	33	127	20	31	13495	31	26	15	22	57
385_4473175.3	human-oral	103	1582	725	81	63	49	113	36	143	36	38	18	15	381	34	21	950	24	19	21	47	66	32	38	142	34	99	37	41	61	52	18	27	76	65	22	14	41	62	89	38	34	10426	17	44	12	12	39
385_4473177.3	human-oral	257301	5039	3707	2938	2332	14631	157030	13272	4387	3670	2770	15501	10636	1948	655	9735	2402	14317	8927	1136	951	101060	3357	1680	59859	1796	1323	1307	1475	2302	35028	1073	29841	1271	19288	9633	1287	25443	2147	776	796	1328	1694	574	1187	5452	536	909
385_4473178.3	human-oral	2762361	18988	12616	30774	15540	56788	163450	76474	10372	35127	18590	75187	81787	9242	2648	21452	27648	88430	50825	9613	6092	1130182	25608	17202	134977	17634	8077	14748	15084	6252	174923	6853	82757	4831	46984	42534	8656	161155	6690	2633	3947	13737	2912	4802	16493	10578	3707	2700
385_4473180.3	human-oral	3225	35	38	46	50	972	3025	143	76	76	37	320	97	3	9	125	46	148	84	19	19	1588	303	28	67	49	6	26	22	50	298	4	146	7	292	73	10	209	11	9	4	18	5	5	20	67	4	4
385_4473181.3	human-oral	222920	2302	2869	2213	1925	19615	217457	9091	4876	4147	1964	34730	8613	1871	672	16757	2019	9666	6517	938	1025	87603	15598	2035	6041	2179	1408	1040	1169	2864	24048	639	10888	799	23895	5432	492	18698	2540	765	697	992	1340	752	1183	2176	689	384
385_4473183.3	human-skin	93323	34077	23807	1839	1933	12803	12016	7779	1044	2258	1587	30996	6669	22627	1626	33440	1192	7072	5457	1046	1079	41537	1957	1134	3769	1276	7704	833	1082	650	27184	1152	20866	1075	2107	6320	1479	15829	8920	637	778	1681	2841	687	728	3000	550	649
385_4473184.3	human-oral	2212599	127528	125311	20634	14278	30407	848251	62502	27730	23870	10397	33449	60893	88723	3145	153321	14329	63168	39473	8806	5664	924889	20321	11650	116552	11677	62133	9906	9114	15891	147960	5570	61397	6333	270811	34205	16190	135060	87498	4878	4322	47056	1908	3602	7621	13520	3683	2889
385_4473186.3	human-oral	1023885	133654	176951	100291	124293	684780	115297	77600	51886	54464	85663	359424	81763	109556	107185	274958	37277	74300	61057	66184	66095	354230	45403	43779	134641	32650	117615	45881	44991	30846	405166	66935	81353	74924	40633	79838	189301	229642	125777	39581	88301	87790	166127	44302	27563	1414957	45936	52715
385_4473187.3	human-oral	1052394	111507	176151	103630	127869	705934	117136	80400	52811	55207	87354	370725	84258	111655	106281	280352	38208	75590	62884	67856	66615	362689	46129	43151	134671	33159	125509	47239	46277	31524	414993	69093	83133	67743	42174	81157	194937	233823	127499	39251	90197	88215	162952	44777	28441	1463846	44530	53996
385_4473189.3	human-oral	4720664	15307	9117	33999	17738	25635	489273	113630	14340	44500	23974	46597	123341	5954	3934	18990	30690	139639	74085	11550	6110	1971294	38925	19506	15120	23423	5887	15914	15309	7906	285551	6731	124118	6463	60581	67779	9349	257880	4813	3220	4464	4755	2955	4371	15839	8293	3285	2796
385_4473190.3	human-vaginal	38283	22423	19913	28217	23089	33382	5517	28929	10739	37430	33583	11254	19751	12994	1105816	53277	14817	26001	4945	16903	12830	8300	21317	17709	2993	23778	9392	9591	10137	7845	6061	12011	6833	20328	2843	9625	3193	6041	26518	5265	9858	5354	17848	12885	36077	20067	13036	8516
385_4473192.3	human-oral	458663	175226	222529	78346	121879	2492719	2773540	67099	94810	48860	94875	608304	57560	161721	25003	614557	30167	53970	63937	61056	47438	153519	32031	36200	1889346	26892	157151	35440	31719	51221	95702	51588	104830	93655	361442	48079	195846	88078	184686	23696	139759	180058	19187	41812	39797	271019	38485	80828
385_4473193.3	human-oral	518607	200869	258388	89605	138396	2821545	3107143	76146	108096	55976	107500	692915	67308	186597	28751	700585	34154	62033	73228	69446	54161	173530	36669	38243	2177247	29531	171825	39853	36936	59055	109321	58353	119092	106591	412999	54478	224424	100873	211117	26576	159093	216160	24722	51133	44674	319658	43418	91774
385_4473195.3	human-oral	2136146	13226	15405	12306	9117	73629	544365	57076	14460	18043	5466	118026	76152	9927	2112	10699	7284	88275	39113	5040	4085	848974	14353	6679	12908	8978	15065	5040	5279	7532	195449	3355	61638	3304	60198	35216	10491	193086	3840	2900	2293	23401	2273	3008	4191	14030	2387	2203
385_4473196.3	human-oral	478349	34835	43385	37776	26353	163975	443452	47458	39611	24408	16958	148259	51345	32178	71192	31828	15587	48268	40862	13779	14486	181061	21826	17236	193078	12773	28176	16133	17784	22933	411748	12777	50049	6843	65526	49154	125726	210358	15075	23894	5933	24246	156530	8866	6696	101478	8507	7340
385_4473198.3	human-oral	3892446	141361	128625	128399	116359	908221	2509685	458440	88357	153736	90806	1020137	368396	90901	54251	675981	79530	366221	747908	62669	56042	1322495	130006	76766	1148685	78346	82128	58084	58851	51051	833430	49407	1020499	63320	320775	353548	42174	813061	132319	28167	74756	98250	55514	39604	51522	122350	34554	51050
385_4473199.3	human-oral	3780886	138166	130307	126177	112230	887161	2458293	441262	87295	149363	88784	993715	353993	90363	51232	663948	74195	354761	726959	60888	53976	1285197	118554	73796	1078075	78218	79940	55961	57957	47901	807875	47655	1006103	64805	306013	341855	42586	791691	130602	25283	73441	95700	56564	37798	47523	119570	35646	49809
385_4473201.3	human-oral	461038	72216	117459	51787	51066	910227	701446	43732	59243	36817	41254	42622	47397	78554	43842	71149	21542	41674	32587	28746	23668	163120	21950	23628	410839	20172	83419	22844	22082	32666	259888	23766	37901	17836	114236	39307	248732	133100	31728	32787	23322	94202	113190	19596	17607	309082	15773	18976
385_4473202.3	human-vaginal	550	364	39	524	276	79	73	376	104	1006	212	25	238	39	56	10	282	219	104	186	105	278	630	333	11	608	20	260	190	161	199	82	148	52	29	315	10	153	9	70	57	9	78	45	18	65	45	39
385_4473203.3	human-oral	1195186	8244	8251	10813	7233	37207	521718	33948	13211	12210	6066	76760	33952	5805	2896	33545	7979	36224	21097	3679	3053	486550	11076	4832	35459	5820	4766	4467	4841	7347	85827	3087	34104	2035	62954	20205	3676	78062	7020	2272	1823	5641	4427	1591	3410	7684	1427	1203
385_4473205.3	human-skin	625	1053	855	667	350	378	222	246	519	532	265	180	148	648	785	536	14381	201	108	189	182	267	193	447	342	209	344	271	415	235	188	112	126	317	105	194	196	135	229	447	110	115	94909	164	252	171	79	105
385_4473206.3	human-skin	778	1054	932	800	339	290	184	245	560	491	256	196	179	1038	856	303	14403	150	107	169	210	213	236	562	361	235	305	287	255	255	281	114	121	244	92	183	186	189	261	411	166	94	96790	149	261	85	106	117
385_4473208.3	human-oral	1062604	8296	5756	8606	4147	12661	50489	27359	2958	6975	3419	10037	26931	5277	1042	5993	6486	29350	20015	2239	1808	416694	8906	4932	21914	3080	4106	3909	3812	1830	77599	1893	27939	1745	11141	17187	2579	65011	1858	1032	1072	4637	2232	1532	2739	4278	1118	1064
385_4473209.3	human-oral	1225626	108606	98026	49893	36286	402871	744206	125078	30621	70551	35977	407599	111387	69730	51981	467928	32410	108520	228259	20357	19415	408032	38448	30363	204410	36906	54267	22047	21476	18655	279956	18056	180426	16619	96601	82478	17465	263582	108450	13273	15219	57200	74131	13194	18164	34907	12029	11063
385_4473211.3	human-oral	3871516	34492	34500	78011	41376	176952	2429170	140508	51301	60401	33581	134268	125898	21159	5169	34747	66762	144958	74315	22270	13999	1615738	45013	39161	104407	30057	27712	39506	36751	25923	276801	15788	131669	12651	349701	67950	20362	239579	12083	7624	9128	42038	4232	12899	40455	32761	10317	6168
385_4473212.3	human-oral	3861766	34222	33782	78265	40589	178600	2422512	140845	50493	60939	33209	134979	118681	20613	5192	34932	67059	145161	73962	23665	14256	1617215	45740	39009	100555	30046	27515	39711	33731	25682	276741	14988	132654	11330	343533	68517	20579	239667	11906	7639	9473	41617	4161	13085	40963	32685	9741	6119
385_4473214.3	human-oral	1366077	148417	191283	103193	134261	2198847	1424505	147029	72180	87879	102856	1058320	128268	130996	49731	588936	49524	117808	173062	69039	61329	460089	55446	51483	1208561	47282	112379	45643	43794	38679	250177	54471	224158	88394	211562	99008	146755	241245	132226	26162	114072	189296	48637	50611	52651	251791	45016	71152
385_4473215.3	human-oral	615682	183797	172921	90422	129645	1318170	967540	106816	49332	61848	96651	1475151	80436	117380	41417	1896576	38060	80966	146960	65585	65664	207628	48404	44122	164422	33205	82328	39764	39586	29162	153703	54804	215434	90586	126941	79204	24140	142118	273901	19029	89599	57181	42265	48852	47838	156016	45540	63664
385_4473217.3	human-vaginal	2737	1153	135	2879	2244	501	473	2103	788	5676	2010	185	1516	323	573	116	1460	1862	293	1988	602	748	4438	2414	194	3035	114	1306	1246	418	822	1037	968	579	192	2024	99	619	180	299	253	67	294	381	434	345	275	208
385_4473218.3	human-vaginal	3791	1678	298	4167	3241	790	666	3059	1366	8112	2004	324	2178	428	703	298	2105	2883	432	2676	820	1193	6005	3389	301	4557	365	1875	1786	557	1214	1298	1140	820	292	2683	175	825	272	608	412	88	742	588	542	534	305	320
385_4473220.3	human-vaginal	5717	3355	937	5834	3698	1311	1256	4280	1859	11629	3634	671	3103	1224	1014	566	3072	4021	636	2436	1263	1715	8596	4767	371	6299	457	2614	2391	923	1831	1543	1741	1180	427	4108	256	1045	396	767	639	181	3757	712	663	665	476	556
385_4473221.3	human-skin	2248	3338	2707	2065	1169	420	430	1050	1021	2017	910	250	642	3211	1974	207	14637	716	226	603	685	787	733	1184	1380	1215	885	860	598	600	490	373	468	364	253	422	251	423	382	899	323	165	87236	603	2089	170	415	261
385_4473223.3	human-oral	1169221	7228	7629	9001	5165	29504	201346	33724	5499	9091	4128	29990	31155	4750	1334	19850	5965	38215	21910	2784	2223	472078	8148	3789	52605	4403	5268	3621	3375	3044	77447	2540	37930	2793	19512	17451	3081	71111	5292	1733	3029	6027	2070	1288	8719	7173	1144	1408
385_4473224.3	human-oral	1216794	9076	7812	8874	5434	30995	206085	35188	5408	9325	4675	31600	34497	5951	1641	20823	6174	40264	22536	2916	2291	491461	8149	3870	55132	4561	5334	3656	3222	3260	80430	2683	39745	2493	20332	18051	2992	72991	5125	1703	3245	6541	2266	1350	9455	6681	1210	1464
385_4473226.3	human-oral	1374478	222589	284759	98251	127922	2993666	2136320	178453	92457	78151	92734	758014	153164	210715	37754	783136	45151	145132	232591	66802	52304	454600	58177	46138	2263628	41027	222901	43331	43890	49236	310649	49739	338758	64337	310712	131854	148423	316355	208523	27344	79858	341051	35699	48683	54143	256827	38622	54362
385_4473227.3	human-oral	497023	36749	61545	46717	36423	303917	2186854	56708	87257	25271	21238	343248	55420	40502	67818	29557	17435	47047	42803	19180	22559	180089	22027	20156	758632	13581	39540	20187	22309	52075	392362	17425	53667	11042	280574	78022	160876	240523	14591	36628	11256	36391	221178	13584	6802	64171	10798	10453
385_4473229.3	human-oral	199619	2765	2718	2004	1969	15649	197544	8186	4144	3745	1873	29989	7485	1780	770	14666	1879	8141	5738	987	970	81196	13294	1890	6124	2088	1388	983	1060	2542	21753	598	9943	654	22152	4608	667	16899	2689	766	448	813	1469	647	1190	2394	552	302
385_4473230.3	human-oral	198256	2794	2386	1942	1698	15638	197571	8256	4240	3871	2060	29260	7700	1124	692	14276	1925	8090	5922	780	906	81520	13357	1876	5707	2105	904	992	775	2479	21505	585	10240	512	21723	4806	417	16834	3409	802	672	923	1750	708	1145	1743	632	323
385_4473232.3	human-skin	321	31	38	70	58	53	162	44	111	32	35	28	38	26	98	31	525	31	26	25	38	110	33	34	81	23	29	32	25	51	125	25	33	8	49	20	7	74	16	86	14	7	16067	31	94	17	24	11
385_4473233.3	human-oral	235378	5717	6252	5315	5769	16488	126328	22291	4795	7236	6103	58442	17979	4417	6573	34987	4177	21819	22059	2716	3450	98624	6909	2887	28623	4241	2283	2354	3064	2765	52965	2585	68294	5226	14481	20903	1526	36761	7904	2139	6386	2217	11086	1721	2899	19411	1636	3049
385_4473235.3	human-skin	5582	3147	2896	9869	9080	4017	2329	3510	8906	5508	4420	1583	1787	1688	19324	556	76126	2153	1340	4355	5556	1378	3942	4110	1501	3948	1023	3507	4164	4880	1778	4819	1319	1956	1376	1777	1447	1137	870	7307	1756	1098	4701606	4273	10106	1120	3336	2553
385_4473236.3	human-skin	5562	2985	2617	10161	8911	4043	2572	3355	9418	5779	4159	1568	1767	1715	20202	591	76491	2220	1395	4152	5631	1252	3817	4122	1621	3913	869	3802	4174	4872	1662	5107	1268	1727	1321	1743	1435	1184	831	7405	2041	1136	4779095	4005	10146	1117	2969	2732
385_4473238.3	human-oral	3935622	12382	7440	26417	13815	18585	382984	94764	11760	36446	18883	40176	103040	5262	3277	15389	24205	117977	61366	8842	5035	1646485	31803	15331	12791	18367	5028	12462	11925	6644	236119	5198	102895	5953	49457	55521	7586	215148	3980	2857	3198	4818	3009	3166	13313	7212	3072	2164
385_4473239.3	human-skin	138	1631	760	98	66	71	146	30	182	60	65	15	30	688	81	47	845	19	34	51	33	62	31	32	203	24	104	34	75	94	51	22	31	129	53	14	41	35	52	172	49	25	20107	29	32	31	18	23
385_4473241.3	human-vaginal	36160	32246	34867	27014	22433	29341	5469	25507	11735	34374	31730	12900	18862	20466	1187095	83550	14507	24463	4796	17083	13933	8003	20193	18927	3185	20626	14387	8911	8810	8095	6290	13276	6469	21533	3213	10098	3954	5683	43144	6440	10279	9406	20267	13073	32284	16962	12431	8632
385_4473242.3	human-vaginal	41054	36939	38802	30309	28075	33551	6020	29661	12348	38446	35976	14881	21440	23461	1277911	97107	16668	27540	5355	18445	15722	9310	22365	19315	3439	24667	16581	10452	10498	8726	7080	14945	7211	23815	3512	11511	4722	6571	50209	6930	11496	9727	22309	15481	35835	19150	14726	9828
385_4473244.3	human-oral	378869	8314	10387	5381	5268	53325	82816	14908	4149	5877	4419	36404	14558	7679	1230	26156	4079	15103	11431	2915	2654	151190	4812	3055	45818	2933	6532	2224	2548	2186	53955	2003	24928	2580	12584	10855	6534	38065	7474	1272	2848	7859	2877	1769	2209	34013	1518	2305
385_4473245.3	human-vaginal	1410	934	91	1335	647	204	201	950	296	2601	566	68	590	102	205	15	658	620	226	537	232	663	1979	769	17	1769	38	585	557	334	543	275	475	214	76	872	67	441	32	143	129	33	128	113	72	161	118	74
385_4473247.3	human-gut	42702	2730776	2959821	92378	151228	51815	24643	38348	48821	64969	179078	32292	28573	2851639	47701	168490	26284	16984	39927	84959	110089	10992	29566	35522	21115	52178	1498373	39502	35637	26700	10989	81623	13180	500662	16894	14793	122232	9195	237917	33181	186721	250035	9264	58305	25329	17614	108868	136600
385_4473248.3	human-gut	43109	2736990	2969029	91993	154640	49565	24614	38293	49257	64646	180323	32385	27398	2857105	47383	169198	26227	16936	40501	83930	111231	10441	30414	36097	20216	52781	1497506	40775	37690	26653	10793	83655	13321	502672	17023	14452	123246	9119	238599	33140	186855	250586	9433	58451	26661	17531	108633	136662
385_4473250.3	human-skin	3322	1199	173	1692	814	235	201	1416	350	3419	522	139	1136	82	333	40	2650	1005	201	482	224	948	1134	1433	144	1853	80	835	696	191	676	343	624	112	106	545	57	657	38	212	110	48	14972	288	432	183	93	179
385_4473251.3	human-oral	5820554	22617	16564	23176	12199	44650	470810	152411	18438	57483	27416	59169	143151	12736	3510	29593	24014	181602	94252	9049	5253	2257630	37495	16942	19556	29875	11162	8909	10061	11167	344474	5502	189161	4938	138226	75690	4322	312646	10408	3607	5517	14117	6591	6954	19554	9492	3476	2450
385_4473253.3	human-skin	2769	1255	1481	4641	2857	702	1550	1305	5957	2664	924	752	798	975	13284	291	12161	835	773	1351	3352	652	1853	1705	835	1652	525	1603	2520	3289	720	2095	493	572	745	627	875	433	397	4817	884	520	3400670	1426	423	303	1171	1350
385_4473254.3	human-vaginal	1957	484	110	865	604	178	200	1017	460	2516	937	53	1098	91	909	63	856	1454	95	384	186	345	1137	929	59	1701	40	360	303	278	297	199	367	372	78	774	63	246	42	241	137	25	99	128	847	136	131	79
385_4473256.3	human-oral	2672946	38378	48774	35104	29071	281230	847900	84506	26534	37969	27122	474796	85615	33107	6766	50615	22398	95001	56513	15956	16827	1099882	24293	17487	146980	19578	39528	16006	14603	15012	265955	14618	98668	12715	85849	53554	61947	220371	22272	7472	14734	33670	7763	11808	13720	66281	9692	8691
385_4473257.3	human-oral	677858	156305	227176	63936	73823	560407	945602	52938	63266	40660	63761	473396	57475	159583	42075	283018	26116	50271	44184	39391	43924	246254	26858	28628	246659	24664	181895	29004	29013	33728	333055	34376	49403	33903	135530	48706	244525	176035	128062	29336	37890	190958	72011	31252	26084	141562	28482	32793
385_4473259.3	human-oral	1473879	233693	281822	127823	177706	1990996	2350488	207014	100911	90847	162167	1549741	170611	205927	65223	1271410	61819	162557	302515	90370	79883	491261	73735	60533	604061	48479	203819	57060	51639	54724	352711	72874	378836	104060	297367	153521	55047	353717	279525	32064	120542	296153	72404	67147	80618	194069	62096	84510
385_4473260.3	human-oral	2145547	333096	297122	168495	233577	582948	106845	400757	57446	128073	159748	2400427	297785	201244	104465	2630395	67492	309110	971241	117004	131800	755566	128726	76814	49723	68938	136690	74030	73562	33542	656737	118816	998567	223626	37010	337239	41243	660083	513610	36484	302763	80313	98297	79191	64455	875203	89950	166363
385_4473262.3	human-skin	151	73	38	136	52	42	558	78	617	146	28	21	34	14	60	21	113	67	21	41	24	50	76	105	449	117	11	55	59	159	24	16	48	14	215	41	21	47	30	85	10	13	2067	30	56	17	10	14
385_4473263.3	human-oral	722290	8396	8344	15077	10968	68165	770614	31060	23009	24435	15834	121834	40946	4600	7135	30206	14165	39829	33835	5557	4746	298476	10840	7859	79102	14621	5128	6893	8321	13420	107103	4314	36277	3934	94185	22542	7961	85270	5220	4623	3075	4639	9173	3246	8328	7203	2973	2337
385_4473265.3	human-vaginal	1458	482	149	1021	774	222	125	690	287	1515	285	154	870	94	235	120	529	666	113	578	138	313	1044	908	58	1248	34	562	539	160	468	231	543	112	73	743	35	482	34	316	90	24	155	69	148	78	102	41
385_4473266.3	human-vaginal	1522	586	120	1027	992	216	159	754	291	1679	256	201	999	97	244	89	624	678	145	692	162	392	1290	920	71	1602	42	583	562	152	531	238	591	128	68	741	51	562	28	288	86	27	120	98	194	62	101	66
385_4473268.3	human-oral	63189	35690	45561	8084	11563	174982	105567	7804	7110	4745	7955	99507	6518	30535	2081	292012	13631	6585	12385	5565	5820	21135	3735	3881	120211	2556	25572	3543	3080	3884	11968	4662	15671	7458	20226	6213	11520	11484	58435	2276	7219	28558	1183	4299	3495	48278	3791	5107
385_4473269.3	human-skin	730	339	370	256	252	433	478	237	203	189	201	319	96	211	214	1158	3546	125	85	81	87	221	69	124	116	97	152	123	159	69	87	73	99	53	89	70	43	97	495	155	41	117	26458	45	780	45	33	32
385_4473271.3	human-oral	61251	35571	46010	8148	10859	158717	103284	7437	7347	4784	8549	98234	6371	31473	2202	288310	13131	6480	12061	5854	5904	22021	3798	3638	124114	2661	26531	3666	3018	3877	11409	4679	14644	7331	20138	6057	11919	11619	58935	2607	7375	30096	1355	4257	3434	47300	4404	5050
385_4473272.3	human-oral	2389702	328361	409425	108398	92387	1400636	1407183	88466	63361	79686	58646	425993	93789	278897	12489	573402	61117	86435	49032	54357	47189	1070790	51177	56368	662679	40131	228516	50141	52645	33837	167210	42565	79021	31155	139470	56472	52654	153862	322439	20451	32025	268245	8474	39559	29374	100167	29793	25952
385_4473274.3	human-oral	441801	41556	60081	35824	22282	127002	368597	53795	59744	29841	14775	30227	60170	40992	43442	30835	14729	52602	41063	12553	12368	158159	21727	17366	1686979	15932	39842	16090	17686	31834	438281	9762	51546	6520	100367	50318	188737	208968	14858	32364	6053	40105	122015	7438	6987	23443	7693	6851
385_4473275.3	human-oral	1552495	13358	8973	27244	16447	78705	1995151	95533	45782	33138	15759	126195	91658	5771	9787	22170	20133	86487	146425	9785	6952	599639	24543	13657	85304	17406	5698	13439	13167	26293	253129	7057	103362	6289	247678	54938	7686	232185	5172	6524	5421	5696	15981	4579	8878	16324	4319	3123
385_4473277.3	human-oral	79500	61380	64300	11946	17213	474169	86321	9621	9971	6670	15233	117786	8238	47366	6052	193820	4279	8146	8169	8853	10338	29124	4691	4928	41085	3637	34742	5337	4249	5393	31085	8221	7641	7570	17554	8823	35088	25034	74116	3754	8581	31180	13247	7341	6138	28809	6887	5113
385_4473278.3	human-oral	1568010	12728	9956	28130	16296	86025	2059779	96218	46071	33290	14814	137783	93924	6379	10205	22706	20169	87840	148274	10288	7246	606414	26481	13983	87771	16559	6523	13627	13809	26441	236529	7343	104018	6959	250007	55018	7851	235267	5906	6779	5567	5413	14882	4777	9310	17325	4963	3034
385_4473280.3	human-oral	179078	120635	161829	36006	50209	815341	271278	19004	25184	20165	41803	276141	17475	116837	16074	366026	13884	16207	18050	25896	25412	66676	13276	15261	31436	11625	108192	16497	14201	14045	42275	19855	14601	23224	46248	15589	86810	43428	118271	11540	22624	147079	19078	19193	18019	112225	16748	16398
385_4473281.3	human-oral	69716	43176	56695	10242	16372	434070	77045	8156	8686	5707	13626	104105	7628	38651	4850	164825	3764	7057	6722	8249	8387	25237	4121	4674	33274	3090	29172	4494	4440	4537	26506	6337	6357	6443	14806	7788	30173	21370	62351	3923	6431	26337	9129	6549	5462	26048	5832	4324
385_4473283.3	human-oral	1471409	232316	277688	129405	177914	1999519	2345466	207162	96478	91072	158894	1552586	170479	203605	63086	1265622	61608	161521	302666	90791	79463	488844	73819	61603	593114	48515	200830	56315	56014	54051	352492	72800	379973	103796	295062	153240	54631	352772	278991	31271	120555	291616	75722	67136	77089	194405	62362	84353
385_4473284.3	human-oral	1447757	321905	277327	141346	190486	1454518	440598	235854	61212	104379	161530	2168435	176597	199549	83416	2563898	57144	173789	538113	99428	108174	511285	91166	67770	186021	54460	138091	61321	61519	33928	393154	92100	464695	139433	75287	179578	41172	390658	472592	32567	155580	91675	87377	72678	67562	392014	76211	108637
385_4473286.3	human-oral	1452116	267442	278021	139891	200954	1457170	426657	236381	59129	104500	165424	2172904	176227	198296	80937	2558670	56796	173652	536843	101310	107038	477249	91290	68382	183042	53832	138228	62683	61528	33901	391538	91748	463348	137872	74114	178586	42243	390904	473003	32883	154662	91132	78012	71436	65783	390790	75976	107725
385_4473287.3	human-oral	2277166	105542	70462	114568	118421	1914264	1937916	320951	76759	115565	81190	1290036	243544	50161	60532	662531	57962	262856	609788	60984	59032	766001	95114	64621	1461649	57399	39078	51483	55608	45096	567626	49183	737376	61788	256718	253209	20604	551628	96749	27172	73797	31232	69214	44610	40460	109522	38515	50843
385_4473289.3	human-oral	2647527	45263	47880	34760	28233	299434	845885	83612	27392	37879	27250	470831	84514	32592	6433	51305	22270	94322	56008	16017	16837	1095043	23950	17412	152692	20860	39553	15477	14352	14891	264792	14130	97556	12435	84507	52567	62014	220795	23226	7656	13903	34279	7586	11667	13562	65630	9411	10319
385_4473290.3	human-skin	146	65	52	163	67	43	447	91	582	189	44	24	51	25	50	40	126	60	23	49	29	16	90	92	456	110	18	74	74	200	30	7	48	18	234	38	20	30	18	125	23	13	2039	21	68	28	20	23
385_4473292.3	human-oral	720836	9000	7603	15082	10831	73252	782413	30842	22612	24756	15709	122178	40131	4545	6746	30066	14463	39821	33387	5356	5123	297135	10607	7730	80706	14535	5100	6582	7177	13373	106221	4989	34471	3476	93935	22566	7949	84911	5186	4394	3656	4489	9183	3126	8670	8007	2914	2357
385_4473293.3	human-oral	656173	152649	224870	63732	70720	517725	927087	52005	61392	39533	61012	426530	54835	155611	43531	274960	24471	49555	42463	36980	44093	237290	26708	28845	249506	23897	177648	28041	27938	33896	321853	34538	48230	34497	133782	47581	231711	170304	123637	28735	35952	187736	77602	31001	23749	132103	27158	28146
385_4473295.3	human-skin	621	282	359	226	240	338	404	228	213	215	233	237	81	111	272	725	3534	119	82	103	88	218	80	95	104	102	59	109	122	87	107	105	97	34	79	79	23	72	554	128	26	117	26366	96	1090	30	35	33
385_4473296.3	human-skin	431	120	26	273	114	49	141	162	107	442	78	24	86	13	86	20	1979	107	49	42	55	169	119	221	122	230	6	106	119	36	195	30	77	24	18	76	13	110	8	88	12	12	6003	42	42	23	21	27
385_4473298.3	human-gut	47312	1976899	2030478	98026	181508	55389	18472	71984	42051	72851	225524	56919	44652	1804005	51796	105818	25159	19938	38829	101894	138652	13325	28516	38807	15283	73292	741840	42655	37708	23705	12012	115658	16293	1758503	14082	16004	69715	11199	152039	32871	411856	123130	8316	70321	32365	20778	124943	350616
385_4473299.3	human-gut	39393	1434306	1989181	82550	162454	45318	14377	63145	39823	67896	207445	34206	36903	1735620	47534	98579	20709	17217	33078	89012	123205	10865	25408	34564	11802	69875	1525465	35113	31289	19936	12059	97490	14094	1378554	12258	14495	69536	10531	138710	26241	305609	135503	7476	59424	26713	14858	115652	269397
385_4473301.3	human-gut	57609	622117	681473	152528	295639	65027	16985	98191	39684	102677	367139	45019	74534	746490	99363	145194	39163	28345	39136	163280	164748	17294	45394	61767	11370	86254	355706	67779	60255	22698	17283	167061	21451	1593765	13952	24792	35425	15051	110778	26145	325037	56947	10232	104069	45793	24600	242442	363040
385_4473302.3	human-gut	35757	2481243	2624355	85260	140995	39926	14382	45134	35214	53391	184495	31056	31692	2406449	46725	152948	21208	15600	34605	81901	89610	9890	24396	32207	10245	45260	945053	38718	32676	18964	10057	81560	11174	1010472	11489	13290	97968	8833	212111	19889	185450	158420	7019	52479	23965	15147	113201	195467
385_4473303.3	human-oral	3562874	15293	8823	48632	23363	45084	3246394	97588	57037	38514	19793	28923	108380	5661	3568	12779	41453	110448	61058	13647	7686	1600875	30872	22587	91387	19919	6910	23646	24470	26179	252379	9512	127556	7655	241698	64477	9683	220545	3876	7722	5684	8030	4243	6560	13312	19905	4818	3886
385_4473305.3	human-oral	1208111	37339	46236	22876	14810	77112	1195669	42635	26955	28513	13319	72106	45785	31964	4739	44349	16398	43637	30824	7969	6852	523061	15404	13142	211931	14335	37067	10612	11394	14519	143157	6618	50323	5301	117295	32312	21706	142769	17076	4790	4376	56437	7902	4400	7698	13296	4235	3355
385_4473306.3	human-oral	329553	127984	170410	50122	74171	1271360	1393877	38103	58936	31125	56608	897422	36039	122846	17487	703114	22377	33552	43385	37512	35430	106158	19502	21322	1528380	16980	122134	22269	20481	31481	62613	30643	40893	36744	197989	24803	89843	60891	148173	16843	41868	175334	18243	30197	27206	163635	24288	27951
385_4473308.3	human-oral	428567	50194	70317	51757	43225	198765	427985	64163	61515	39823	33877	669406	71575	43619	87911	28779	22891	60112	56514	21280	29854	150035	25998	26072	483697	24010	43335	22375	23734	35312	607774	20921	62081	11709	92376	65913	183491	298032	11726	37560	12601	47439	270342	16847	13527	82411	15521	12950
385_4473309.3	human-oral	3914548	98411	97199	38840	31258	47848	1276075	123867	46657	39647	18228	380063	124520	68786	14951	87089	20709	108539	71416	17392	22479	1652296	35439	20260	537005	19807	44381	16023	17668	23738	393283	16844	143181	10511	139168	88385	22795	301752	50878	11404	7760	34445	28012	11173	9459	25867	11397	8153
385_4473311.3	human-oral	327438	14383	16204	19214	11794	49172	50811	30406	23070	11201	7246	50248	27505	11157	44487	24761	7566	27433	21042	6276	7874	131345	11852	8928	315208	5851	10042	8262	9370	12668	188986	6101	35617	3596	21174	56601	31193	109886	9374	17829	3403	9338	135869	3487	2573	7236	4142	4796
385_4473312.3	human-oral	3871875	106480	102437	39624	31663	48895	1277414	123155	47833	39712	18808	384150	122003	71009	16837	90790	19928	106200	72151	17616	22539	1650614	35148	20790	573090	20099	45743	15869	19579	24399	393659	16551	137935	11723	140860	85072	23781	300462	53129	12219	7403	35894	32960	11568	9233	25934	12020	7205
385_4473315.3	human-oral	99234	70591	94017	16451	23584	501668	114061	11886	13973	8762	18148	150679	10457	64724	10813	263296	5438	9940	10464	12433	13980	36204	6177	6838	70079	4905	47095	7460	5944	7652	37712	10526	9209	10891	23593	10981	44146	30235	102592	6348	11796	46714	24736	10162	7464	31800	8860	7491
385_4473317.3	human-gut	36069	2373591	2044110	71668	123544	33123	10151	28086	28766	44378	137174	24458	18807	2132284	38309	99613	19733	13453	27669	68063	80034	9476	21749	29632	7902	38018	722354	31597	28206	14005	10499	71149	13348	570966	10195	12456	60677	8628	146649	15523	172098	95151	5636	43579	20147	13503	95483	161529
385_4473318.3	human-oral	1099218	18732	18176	26451	19682	349162	1886117	44632	60069	25612	16005	198793	52303	10882	10965	12813	17753	48452	36213	10547	9445	448009	15616	11653	588600	13807	12341	12147	14943	30011	201822	7573	46212	5346	247454	34508	22601	154604	6947	13217	5469	14909	16246	7229	9221	23731	5462	3690
385_4473320.3	human-oral	1058920	10787	7532	15931	8502	19037	233406	33145	10001	18227	7255	124212	33226	5882	4642	8399	11766	38311	21073	5149	4752	446283	12525	9183	132062	9250	5707	7340	8001	5390	99555	3962	34096	2723	29786	20622	5719	89465	3752	2616	2076	5977	9343	3146	6083	7876	2738	2459
385_4473321.3	human-skin	2320	1037	1143	5893	2454	1047	5205	933	6244	1986	1252	572	690	558	2147	525	98889	855	464	1237	1496	777	1150	2123	63316	1269	603	2640	2160	4185	609	714	638	572	3569	647	731	408	287	2919	364	700	201891	826	1673	469	713	520
385_4473323.3	human-oral	973097	424176	479753	159892	242819	695810	358434	153746	72144	106574	212337	2232273	120937	338178	91002	4449173	64540	121475	230475	118797	129479	325274	77758	72759	1132373	57412	266178	72278	67174	40701	221625	116974	260905	248051	86100	117576	72215	218409	774737	39024	290889	174915	69419	87910	72058	947778	93665	165498
385_4473324.3	human-gut	29850	3649163	3458013	61064	102212	29121	13727	47320	36315	33823	115931	19774	22078	2982338	23312	166091	15805	11372	26159	52493	65748	7324	17217	23798	9274	29930	2148835	26778	24344	18244	6087	58540	8478	1071401	10426	8831	99894	6162	231447	18753	156567	212855	5668	34124	15879	8515	65197	128749
385_4473326.3	human-gut	29644	2506862	5491998	66532	106874	31220	13646	27929	34899	40447	130592	13954	20518	6191557	33644	151365	16696	11409	29952	59069	77761	7029	18707	24545	8233	36585	832943	27976	24759	17169	7543	58468	8193	348467	9603	9648	124783	6848	239983	21238	150800	158970	6860	38283	17225	10956	79086	117703
385_4473327.3	human-oral	135314	28635	46419	12647	20890	256774	63431	11149	11209	6998	17279	11386	8870	28659	8003	84730	4735	9747	8190	9449	10348	57548	5053	5715	54191	3633	32352	5936	4935	5867	31604	7763	14980	7630	11688	13967	29622	23265	30883	6563	7595	30900	16196	9180	8857	13763	6776	7278
385_4473329.3	human-vaginal	1561	476	227	802	535	142	193	666	360	1921	686	183	728	148	425	414	600	1016	100	338	161	392	980	788	155	1248	61	311	240	140	284	222	266	207	84	552	60	225	73	147	114	44	268	95	450	112	87	64
385_4473330.3	human-oral	3067118	81757	114320	71789	59969	433093	884374	152745	48836	66423	45363	1039278	147339	83140	26157	235333	35986	136952	155423	33541	37252	1199550	53306	33467	67197	34021	74959	33233	30649	28046	683257	30279	175888	22587	126605	249240	309457	642089	46973	20022	25004	78253	26561	22690	20892	182062	21429	20602
385_4473332.3	human-oral	786056	49420	69547	63903	37905	286155	1189129	80192	98219	47166	25862	232042	81471	46528	67217	54617	33230	69699	67575	20275	22700	310316	33280	29744	1581855	25446	50484	29886	34157	51104	464246	17281	82133	10767	204968	72644	129598	425823	19961	49854	11453	64269	160065	13503	16894	76696	11558	9220
385_4473333.3	human-vaginal	1553	508	206	806	441	189	232	679	356	1949	593	266	841	151	392	443	579	1056	108	338	181	311	935	803	151	1233	93	292	228	161	256	123	240	203	81	614	38	210	156	148	116	33	239	94	431	110	50	56
385_4473335.3	human-skin	276	486	465	123	129	56	378	94	362	78	75	43	37	488	41	208	1550	39	28	59	54	149	20	53	455	54	139	65	75	124	35	23	36	51	149	32	18	46	65	91	34	28	1329	22	276	18	47	19
385_4473336.3	human-oral	1862212	143429	159682	126860	167781	2372530	1968668	283966	88577	116528	159074	1412543	241182	111151	42298	550000	65510	240410	447637	87802	78179	603064	87924	60888	1123146	65185	115196	55311	54059	48288	524539	71564	547604	124537	269203	210317	70131	501014	149787	28085	164316	113553	39786	62326	70263	342262	56567	95449
385_4473338.3	human-oral	651837	105576	127847	56369	76977	783262	326001	56554	26657	46512	53863	1329845	49679	84420	20485	952961	24596	46243	87351	38423	47535	229560	28306	28011	14852	24481	59504	25296	25162	16476	102162	34910	73706	41042	46812	37922	30776	97042	170620	12005	50373	49633	19047	29079	22587	128833	29081	31429
385_4473339.3	human-oral	672452	131482	124016	58058	79433	792884	335062	57655	27442	48138	54573	1348688	50792	88065	20826	976306	24532	47453	89915	37976	49138	236613	29006	28766	15646	25132	60401	26382	25754	16452	104347	36148	75199	42212	47061	39410	32282	99130	175307	12573	51982	51586	20128	29213	22485	131447	29359	36028
385_4473341.3	human-vaginal	28719	5918	1429	8852	4845	1193	720	14836	2032	39706	23387	737	22393	368	2217	846	20428	28547	1200	3497	1021	5752	15395	8141	831	29920	349	4002	4517	1271	3799	1485	4210	6214	633	10380	637	3737	203	1057	900	247	1093	1256	25370	2848	976	783
385_4473342.3	human-oral	23847	2039	2002	985	1065	4661	134642	2315	1981	989	859	11172	1857	1110	585	12598	634	1798	4698	481	598	8529	712	569	212659	420	687	457	507	1097	4272	290	3278	703	6572	1383	458	4366	2887	449	557	907	881	374	453	1482	448	551
385_4473344.3	human-oral	10345	7657	8936	1388	2306	96498	19237	1354	1002	814	4097	2695	769	4777	336	48553	648	852	1407	1129	940	4034	540	672	194358	472	4114	625	513	553	1314	628	1237	855	1708	693	716	1440	15794	295	1075	4601	413	918	1260	3008	813	602
385_4473345.3	human-vaginal	1006	321	191	404	267	71	90	407	289	1065	525	67	473	195	3488	164	415	674	45	131	99	158	460	384	74	785	57	196	115	231	84	69	124	166	52	332	16	131	126	187	34	34	137	83	1315	95	68	29
385_4473347.3	human-oral	273059	26639	23559	14023	16796	27664	90567	21593	11725	10984	13405	234571	17655	17588	7345	139138	6293	18829	31905	8321	11473	103214	8869	7922	53900	5387	12669	6143	5646	6500	43153	9248	42609	15524	13842	16663	5295	37735	34897	3615	17697	10799	9305	6753	4966	15649	7164	10319
385_4473348.3	human-oral	276405	26551	23544	14117	19224	28645	92273	22357	10767	11448	13507	239334	18107	17118	7031	140517	5714	19324	32121	8550	11520	104028	8429	7712	50146	5757	13138	6342	6102	6458	42868	9267	42591	15376	13925	17067	5511	37918	34961	3447	18391	10540	7266	6846	4840	17882	7773	10194
385_4473350.3	human-oral	1968306	161662	162007	99227	89221	352164	903993	167397	51344	140353	68111	1104225	154081	112012	113033	1055042	57084	132899	386503	46975	51844	665340	70738	60317	30982	70666	83660	43899	50894	31854	368600	42086	198055	52659	115931	113616	25524	364401	190884	28049	56564	85991	150745	29592	31908	58809	31955	37572
385_4473351.3	human-gut	49240	1316229	1967556	118598	225394	67498	23290	51568	45209	75400	221372	70407	30504	2295362	60983	324718	31422	23027	41979	121145	161243	12397	34607	48096	13277	59267	914858	50757	48699	24801	13163	122899	16743	821460	15826	19964	95057	11986	341671	32367	314055	184716	11456	84304	39288	21388	184091	367964
385_4473353.3	human-oral	856883	113344	120172	53638	59037	148186	720166	178248	41231	51829	34747	1117778	123854	85016	23975	1221090	23700	141719	288160	30480	37011	293908	48785	28285	1441909	26515	60019	26705	25455	23238	244965	27633	528762	33737	117016	156952	17278	239022	183063	15525	37399	48634	27337	19717	14572	94703	21535	26909
385_4473354.3	human-oral	860782	138204	126307	52052	59507	159629	724476	179276	41950	51488	35133	1123618	124631	85731	24717	1226280	23695	141479	289443	30411	37422	295820	48894	28798	1432091	26727	60395	27192	25845	23718	244839	27907	520359	37014	118362	158494	17466	238505	183206	15492	37299	50853	27309	20325	16003	95829	21621	27182
385_4473356.3	human-oral	729087	362723	341698	169697	263243	571752	488937	199732	69422	111600	213977	2547114	144867	228145	131260	2934241	70656	163381	203264	127658	147115	248288	89849	78777	137136	62401	157601	77684	77646	41383	213851	135081	541808	265427	86815	177310	44606	209862	531937	42684	316461	99862	116145	92453	63921	1368003	98494	176485
385_4473357.3	human-oral	369990	18284	29892	17372	16424	154356	305047	23440	17078	18005	16082	230492	27088	20424	15563	20711	9152	26244	17449	9125	8955	139339	9206	8112	85930	9308	24736	8445	6955	9272	136948	8164	23810	4713	40083	26887	47907	88221	6955	7082	4305	31911	32602	6617	6305	122694	5550	4471
385_4473359.3	human-oral	1997718	162674	164181	101810	90574	354915	915550	170233	53518	141528	66808	1114974	161840	113498	117408	1068936	57175	134448	389659	45924	52070	674597	71736	61654	31650	70127	84911	44565	50347	32425	373287	43056	200620	47334	119440	113973	26896	369094	194353	29404	57575	87193	156436	31004	31252	59334	32574	38072
385_4473360.3	human-oral	812362	52714	69368	69421	39882	294021	1236393	82091	105589	49626	27281	239995	85689	50352	78756	57649	36196	72928	69637	22526	24615	320467	36589	31601	1720103	26748	53670	31801	35316	56267	482279	18645	84357	11862	217076	75340	133980	441514	21974	57085	12178	69022	186971	14315	18110	79445	12242	10114
385_4473362.3	human-gut	26347	1171482	1127508	50438	106089	26859	7424	26986	24598	37989	121374	17994	18658	1226635	25574	57460	12953	10188	17261	54995	69639	6039	13011	21682	4882	32285	658683	22225	18666	14205	5961	60827	7031	780544	7122	8137	42675	5811	83994	12775	245349	70450	4770	37519	15704	9869	71953	149780
385_4473363.3	human-oral	88741	34825	34389	5370	9067	164735	28246	10294	2426	4539	13207	20345	6997	22857	1685	177992	3104	8550	13934	4397	3671	30243	3267	2681	35189	2761	17253	2345	2254	1466	18076	3403	16722	4313	4683	7944	2738	16974	55461	1241	3113	19169	1571	4253	4767	13523	2412	2566
385_4473365.3	human-oral	85970	7087	8120	3059	3888	15082	94198	5791	3650	2950	2762	51787	4483	5971	1044	40616	1605	5087	6314	1829	1951	33222	2556	1670	25390	1267	4552	1450	1446	1960	11554	1292	6720	1526	12663	3622	2002	10095	9602	860	1423	3773	1316	916	1196	4211	1284	1037
385_4473366.3	human-gut	32259	2228406	1793041	65402	113357	29893	9468	25158	25731	39612	123757	22046	16950	1975146	32916	91675	18657	12458	25281	62556	70595	9359	19797	28251	7263	34431	660183	27943	27711	12540	9546	62292	12398	526349	9004	11272	54779	7950	136161	13241	154250	85510	5062	38595	18448	12112	85533	145746
385_4473368.3	human-oral	566129	108464	130199	35338	43727	426647	670525	50121	33429	30990	38321	514253	49299	98937	21278	488123	17560	43992	88885	21488	23510	197140	19786	17082	1232426	14559	89139	15449	16025	18502	112896	17668	67047	28121	104191	35668	32857	106300	109740	12044	36456	120697	30572	15614	13808	38710	14709	22141
385_4473369.3	human-oral	10320	7651	8811	1237	2343	96106	19095	1300	996	819	4387	2578	662	5957	382	48398	609	879	1404	1295	958	4046	559	634	199157	409	4040	574	468	534	1553	1054	1268	1255	1869	672	598	1482	15315	366	1036	4478	332	1219	1257	3535	813	640
385_4473371.3	human-gut	13200	1524616	2082910	24316	36635	11010	4928	9064	15916	11919	33370	5358	6596	3259188	8169	78103	6838	4111	12192	20017	23688	3544	6076	8311	3412	10472	648567	10442	10196	9536	2638	20615	2816	194081	4123	3249	54600	2287	111750	8368	60171	88089	2027	12009	5886	3479	23496	41977
385_4473372.3	human-oral	416803	72288	82653	24034	32238	105649	151817	32582	12345	20365	25324	519265	23898	58659	7122	739142	11071	25915	44753	15697	20462	164640	13821	13902	5574	10236	39964	10612	9906	6993	59064	13478	46746	19706	18854	21498	13202	54300	130334	5641	17048	34151	4203	12098	9268	13298	12090	13525
385_4473374.3	human-oral	970464	421399	484387	157685	240205	696463	355938	155153	71924	105847	211804	2234440	128510	337396	88234	4438548	69669	121908	229885	118685	129499	323112	78293	69350	1121185	59101	264462	72367	66547	40724	220408	117133	255635	241760	84890	117044	71755	217471	771268	39339	289121	172879	67925	87134	70724	950423	93378	164640
385_4473375.3	human-oral	1089545	11027	8558	16562	9414	19324	242230	34053	10682	18457	7528	118180	34559	6200	4681	9027	12183	39558	21478	5540	4753	461330	12466	9349	142636	8925	5591	7787	9060	5427	102108	4306	34972	3326	31051	21422	6876	91421	3858	3203	2204	6615	10071	2697	6022	8056	2397	1994
385_4473377.3	human-oral	778539	10979	9180	11103	9429	56250	87677	32226	4389	12051	6876	135904	28588	7146	3755	77747	7270	29000	33305	5135	4418	318863	9487	6022	2925	5618	5475	4978	5603	2766	81736	3937	44850	4946	11445	22414	2504	82044	12803	1657	4042	4741	4679	2825	4128	6253	3250	2713
385_4473378.3	human-oral	416592	88209	82677	23533	30880	105146	151183	32547	12151	20190	25436	521084	24628	59430	6983	743527	11254	25398	44676	15413	19923	164030	13687	13877	5796	10399	41001	10354	10602	6942	58459	14150	46028	20032	18675	21481	13342	54756	131173	6203	16069	32510	3933	11152	9153	13534	11503	13066
385_4473380.3	human-gut	18686	2258660	1671233	38268	58972	17699	8430	19522	22086	23987	83139	9408	9680	1655384	25035	204138	9817	7296	14736	31554	43720	4304	10055	14213	6268	19311	1705556	15630	13515	10046	4276	32358	7545	224191	6996	6031	59637	3371	232791	9850	99930	155891	3057	20625	11421	6190	35861	70644
385_4473381.3	human-oral	460709	98215	91045	37453	54135	410134	32365	63319	14442	29998	38889	976120	46522	64569	24009	817250	16108	50988	110641	25638	35434	154652	24117	18857	6384	16342	42329	17339	18707	8862	98280	24462	148690	35838	10504	50382	10797	95898	137902	9492	35952	28688	27284	20925	14623	29593	20805	24502
385_4473383.3	human-gut	14813	3682750	3627246	32273	42117	16234	8961	11616	25555	15276	34702	13368	7244	4341644	10830	158821	10428	6036	19496	20780	26521	4928	10200	11243	7849	14860	1639193	14073	12173	13119	3362	17732	3656	95223	6965	3801	119895	2555	273666	26767	27622	187132	4547	14125	7058	3921	20716	26739
385_4473384.3	human-skin	11542	3915	1563	14197	22518	12108	1651	7738	2760	9080	17626	2880	3257	1273	3352	879	184833	4148	994	11200	5018	2729	4834	5995	990	5491	905	6972	10865	1590	2189	7596	2702	4703	903	3662	1089	2040	443	1407	3298	996	238521	8319	67855	2251	6061	3474
385_4473386.3	human-oral	248992	2579	2685	9411	4951	10609	25368	13581	7804	7453	4334	7768	13710	1711	22614	1768	5297	14270	11463	2361	3240	95188	5298	4315	104092	4209	1586	4376	5285	3999	88444	2395	13805	1842	8165	11898	3135	50375	598	6298	1382	1219	48010	1564	1922	2821	1450	1343
385_4473387.3	human-oral	1013847	85547	108653	37699	33437	386054	1770070	73036	48649	34639	27258	542073	71367	79928	8993	276157	22475	63241	137758	17666	18715	369011	24926	17772	432033	17508	85964	16653	16337	28011	163642	14351	95510	12087	258713	49709	20595	161891	76293	10511	14846	132764	11089	12622	13173	29705	11292	9393
385_4473389.3	human-oral	89306	7615	8729	3133	4001	15959	93737	5966	3682	3039	2395	54826	4978	6534	851	42842	1598	5215	6562	1884	2224	34682	2621	1584	26505	1301	4673	1504	1520	2037	12664	1290	7792	1612	13616	3624	2541	10677	9681	866	1363	4469	1510	965	1153	4284	1324	1219
385_4473390.3	human-oral	85567	33213	32529	4782	9001	161236	29023	10125	2301	4401	12744	19832	7503	20823	1407	172041	2873	8109	13520	4023	3723	31547	2950	2549	33481	2198	16591	2142	1452	1410	17159	3420	16694	4337	4289	7711	2540	16360	53342	1072	2952	18289	1362	3379	4905	13348	2500	2498
385_4473392.3	human-oral	589977	112163	138596	36391	45602	473250	692658	51868	34963	31393	40064	530989	50092	102184	22421	502878	18287	45734	91386	22663	24580	203768	20105	17294	1277842	14793	93835	16479	17380	19099	116515	19305	69108	29963	106276	36920	33566	109411	113673	12327	37081	129714	29481	16167	14203	40426	14948	23046
385_4473393.3	human-gut	15928	3696653	3912938	37267	46658	17191	11271	15043	25988	17360	45069	7315	9450	4667120	13888	174645	8326	5900	31391	25213	33070	4582	10300	13361	8739	14843	1798190	16103	11996	13565	4073	25620	4561	203812	7919	4889	119543	3070	275589	12750	57965	201357	2915	17507	7003	5531	27145	48805
385_4473395.3	human-oral	1197180	354850	435169	131411	195311	1070198	444416	134254	65145	84366	179051	1677722	114945	287100	68762	3072680	56750	107765	228855	97902	103258	413972	63668	61440	1009751	46744	230452	59854	54661	36588	233845	90649	173645	178341	92001	92367	57527	219450	602051	33035	205725	159863	57757	72191	62946	610048	68931	120525
385_4473396.3	human-oral	418489	147053	184744	56677	84419	1092006	413732	55446	36706	36709	71657	1087636	43337	135767	22108	1131220	24850	50194	56365	42116	45156	147164	25062	25842	1315439	20020	115317	26574	24050	22052	78295	36116	117851	56595	80251	42323	188234	71339	197540	17519	63579	107163	26638	30852	25394	105304	32153	40742
385_4473398.3	human-oral	798347	12362	9651	10947	9695	57077	89860	32861	4634	12438	8160	128710	28714	7397	4931	79547	7464	29298	33930	5126	5227	327027	9310	6332	3222	5903	4705	5010	4646	2984	83528	4091	45579	4739	11151	22863	1990	85109	12567	1940	4349	4343	6032	3170	4016	7005	3401	2814
385_4473399.3	human-gut	13582	1559651	2076035	24787	38939	11319	5057	9194	16529	12774	34251	5418	7131	3333303	8313	80559	7130	4256	10700	19629	24653	4004	6119	9023	3485	10735	666360	11312	9079	9951	2611	21389	3008	196433	4290	3827	55750	2375	114584	8370	62265	91766	2236	12375	6017	3388	24691	48221
385_4473401.3	human-oral	429375	50695	72672	53642	42934	197667	429976	64769	64508	40444	36439	670432	71484	43547	93149	28431	22733	61077	57557	21904	30503	150495	26492	25834	500424	24069	44764	22982	24136	36291	611414	21712	62599	11780	93103	67608	183156	298901	12570	38503	12819	50000	287804	16968	13737	82513	15794	11619
385_4473402.3	human-gut	5230	1458263	1967979	14365	21616	6132	3918	5298	11202	7335	20891	2389	3394	2710892	7461	68106	3727	2144	9043	10320	14372	1668	3903	4784	2327	7206	671387	6388	5409	5296	1234	10087	1333	84995	2691	1250	53286	947	125313	5148	24816	77397	2799	6313	2792	1911	11705	16972
385_4473403.3	human-gut	42052	2243570	2955783	107999	157864	49835	15202	57365	37413	58666	163876	19554	29022	2802117	34231	145911	33412	18800	35450	88442	98254	10386	31917	43348	11890	42902	1138209	47393	46368	19087	11863	82353	14997	988166	13264	14287	129987	10767	236960	23227	154962	199540	8379	54653	25834	17505	121900	141754
385_4473405.3	human-oral	1845972	14591	10474	22024	14663	63017	455418	108457	17946	33371	15691	72019	103845	7308	22943	43296	19097	92760	198572	7727	6100	722245	28534	10665	102235	18108	6297	9452	11008	10734	318690	6428	131294	5132	67389	71421	5020	289083	8705	7488	5075	6090	35743	3698	9477	11798	3770	3221
385_4473406.3	human-oral	374947	18593	28444	17636	17427	154575	305961	23716	17149	18068	15774	232960	26185	20518	16769	21541	9418	27256	17544	8998	9157	140635	9964	8326	87953	9196	24933	8294	7148	9665	138369	9097	22288	4759	41243	26773	46829	89005	6739	7760	5073	31840	32578	6395	6357	123301	5464	4564
385_4473408.3	human-oral	5525334	162619	173702	82269	48287	114359	2003991	154733	64251	83922	33212	228171	165974	120085	9548	163138	51661	151195	89790	27881	26672	2476229	57661	44758	1048009	42941	89259	36875	35015	31789	376553	24876	182224	19597	194205	114544	33423	338063	92178	11963	12034	89736	10068	17281	17867	27004	14365	10232
385_4473409.3	human-oral	1196637	362679	425562	134460	199524	1072135	439295	135600	66542	84721	179989	1702085	113997	295526	74130	3113651	52772	108403	231320	100289	105123	418381	64869	62559	1062377	47120	237432	60529	55656	37404	234484	91223	174266	181865	92890	93778	58473	224256	612382	34087	207656	165486	63122	73384	60996	611758	70845	122279
385_4473411.3	human-oral	499202	26977	33186	8117	7878	76028	548255	20152	16078	9773	7435	83933	21240	24221	1904	68241	4987	18582	19968	4345	4192	202974	6665	4671	124587	4350	22920	3777	3640	8631	57720	3541	21261	3519	81895	12104	11094	47858	25438	2571	2973	29954	1957	2876	3139	7168	2349	2210
385_4473412.3	human-skin	413	492	387	295	179	111	149	123	1566	101	136	76	69	449	263	70	3357	63	49	85	64	187	82	89	804	92	178	123	69	842	51	35	47	31	84	34	55	49	47	201	50	25	8951	73	503	39	46	44
385_4473414.3	human-skin	11860	3171	1834	8864	21303	11664	1834	10996	2105	6828	19583	2423	2974	1533	1735	686	51394	4014	942	10724	5053	1904	3167	4055	718	4359	1014	3853	4364	1347	1707	7684	1847	4336	800	2411	731	1664	371	1014	3313	890	70258	8592	199945	2319	6260	4047
385_4473415.3	human-skin	4183	636	597	2111	647	389	1313	517	1515	836	225	516	383	428	1950	1900	21346	333	456	389	490	1777	449	687	943	470	364	817	578	867	682	223	435	152	482	378	155	551	607	1518	144	277	84943	292	124	104	248	117
385_4473417.3	human-oral	515159	27683	36491	8355	8536	81858	558978	20616	16981	9714	7218	85814	20975	26323	1751	70247	5146	18918	20807	4540	4065	208945	6808	4479	136512	4593	23262	3849	4011	8841	59107	2826	19773	4201	84521	11783	10059	48177	27176	2798	3728	31652	2176	2509	3139	6517	2845	2173
385_4473418.3	human-skin	4213	2082	1893	6994	2999	1437	7874	2007	10173	2514	1561	942	854	1082	1955	617	103685	943	649	1536	1622	1506	1430	2529	99005	1812	1114	2994	3360	6081	827	975	786	578	5448	703	1111	781	370	4289	441	748	35193	1019	689	474	898	450
385_4473420.3	human-skin	4465	1004	722	1201	1079	632	1346	805	1679	970	873	408	405	468	799	398	8635	548	291	486	414	1662	381	480	1707	527	338	504	678	688	528	262	351	325	607	229	215	511	172	582	233	128	50638	256	2641	112	330	278
385_4473421.3	human-skin	1444	668	333	1008	483	292	3233	663	1895	1528	317	159	582	223	160	38	1387	463	154	309	227	492	474	704	5008	968	135	462	321	963	365	149	322	113	1679	301	168	341	58	659	103	67	7686	167	246	205	134	93
385_4473423.3	human-gut	47659	2650397	1924256	115848	200992	57835	20471	52938	145501	73473	200945	35327	31807	1803820	67902	605953	29516	21233	44548	96213	134053	11983	32904	45230	16416	66172	1547503	50329	46088	35548	12123	105116	15929	770100	16294	16431	110840	10779	607086	34014	352217	243916	10669	71174	29231	19876	141289	254353
385_4473424.3	human-oral	999247	16967	13342	16744	11323	52811	457922	41646	14526	18226	9395	97854	43825	9927	8068	32168	11376	39475	36577	6495	4918	431858	13392	9434	122993	9205	9932	7787	8408	8200	194709	4465	52853	4392	63121	34105	8205	150573	8552	3951	3125	11691	17281	3073	4824	8832	3422	2421
385_4473426.3	human-oral	1504963	43406	44085	68922	60699	309621	2274748	111892	85050	70458	42367	1377433	115870	32865	68388	59137	34158	106689	92698	32112	40916	570155	44709	35064	1694624	37339	28075	30866	35104	50153	723640	29356	112085	16277	313621	115734	124252	430067	15789	31377	13837	22614	127656	21229	17701	78339	21608	13551
385_4473427.3	human-skin	1547	593	333	974	487	243	3642	684	1893	1407	279	190	517	199	166	43	1435	479	154	365	223	467	555	711	4743	798	173	488	557	939	351	184	313	130	1659	285	124	383	74	649	124	90	7611	180	243	190	124	86
385_4473429.3	human-oral	997524	14269	13427	16763	10468	53343	458186	42147	14791	18368	9072	105659	42956	9013	8568	32143	11826	39343	36334	6071	5067	432309	13566	9181	125087	8864	8998	7547	8003	7925	194489	4339	52315	3860	62738	34121	7038	151500	9099	4034	3786	11699	19931	3569	4819	9925	3313	2558
385_4473430.3	human-oral	463903	2984	1979	8486	3913	6809	115768	17024	2749	8310	4959	28261	15168	1543	1387	8673	8447	16136	10568	2078	1690	204643	4980	4280	5793	4649	828	3889	3512	1511	39374	1611	18840	1144	9099	9135	584	37879	2034	1069	1091	1415	3374	1357	3543	2776	824	885
385_4473432.3	human-oral	722288	359706	323856	168113	257232	532008	485622	198027	69189	110628	211284	2529942	142944	227592	127925	2908781	69446	162560	200434	125067	140350	245245	88606	77799	133953	61604	156824	76563	77290	41204	212161	132192	537158	264059	84971	177438	45912	207768	527484	42644	315059	98820	126246	90782	67628	1353456	98046	175167
385_4473433.3	human-gut	28745	787148	1167967	69105	139942	40885	13981	30648	26163	44638	133948	37242	18745	1372851	35884	193659	18345	13847	25030	70919	95203	7219	20589	29404	7538	36030	543994	30543	28208	14508	7701	71977	9917	491030	8996	11976	56626	7143	202960	18492	218129	109070	7216	52192	23979	12539	109313	218719
385_4473435.3	human-oral	980032	3788	2642	7245	5596	9492	270271	29755	9643	18735	10665	81201	39256	1115	7785	5504	9353	39414	31710	2734	3161	397088	8986	3925	73452	11394	1739	3292	4184	5158	96630	2143	37084	2018	38828	20459	1747	85453	1550	2751	1833	1304	12904	1498	6412	2499	1320	1138
385_4473436.3	human-gut	17898	2428615	1725295	40226	59623	18688	8811	19793	22755	23964	83972	9365	9622	1684401	24289	206375	9979	7136	14849	31583	44457	5157	10273	14809	6192	19755	1729782	15844	13176	10288	4221	32262	7833	266018	7161	6195	60344	3352	236729	9484	99758	158797	2765	20128	10855	6196	36222	69246
385_4473438.3	human-oral	489680	51293	54493	8014	7922	70292	338676	16772	11891	7632	6809	88207	17406	38221	2486	181426	4775	16190	15030	4412	4454	193182	5614	4028	149336	3508	34382	3428	3790	6542	49738	3591	18170	3869	50515	9975	14326	40338	49905	2730	2901	41223	5914	3282	2977	6578	2566	2253
385_4473439.3	human-oral	1013625	84167	104425	37925	34689	388321	1769268	72090	46995	34716	27127	540937	71593	78366	8480	275056	22576	63415	136752	18307	18998	370356	23796	18028	416768	18336	83019	16832	18320	27590	163334	14142	92773	14790	258752	49892	20687	161697	75727	9460	14761	129760	10772	11902	13000	29747	10275	9602
385_4473441.3	human-oral	811204	36075	61194	33385	34576	155597	174221	51092	23826	23528	23803	860443	51817	39349	21540	28115	13771	48916	49932	18235	24389	288005	19883	14851	78306	12632	46587	14218	16108	13943	255020	18815	68141	10418	38506	51560	158807	175866	13020	12363	9463	49073	41647	13100	9082	180875	13693	7873
385_4473442.3	human-gut	52893	2403115	1991430	130091	227273	63236	18007	53766	55047	92660	259297	43967	35962	2000268	78182	149741	34743	23984	47596	132971	151543	14399	36815	53273	12769	91928	790847	53184	48083	23642	14729	134260	22249	611657	16357	22484	90822	12872	216877	32167	348220	142932	10689	89487	40704	25510	189698	256817
385_4473444.3	human-oral	1222162	240648	283266	97834	123066	1559278	1386185	129984	59453	67435	113713	1793682	105353	205432	26982	2471339	45264	115521	153130	66210	68241	447291	51395	44852	876653	35233	162158	44385	39473	34195	203006	55594	275242	83841	185724	98686	46524	188251	389967	22524	87855	166762	26147	48348	56209	120720	47246	58038
385_4473445.3	human-oral	1282073	248511	294266	104138	137933	1648081	1417920	135601	62860	70551	119574	1869839	106981	212573	27119	2565622	47227	120889	161179	70095	71211	472515	54247	48462	889685	37356	165476	46116	43793	36489	214510	58766	288632	76814	191457	103498	49829	196463	406623	23327	91681	169517	26472	50786	56832	117572	49416	60344
385_4473447.3	human-oral	94499	11610	13333	5338	7838	142190	69704	10756	3415	5223	6886	62814	7977	9488	1896	93260	2796	8385	19367	3798	3617	33024	4038	2990	22182	2539	5923	2434	2456	2049	18454	3454	17703	4413	9277	7488	1622	17592	20607	1095	5847	6292	2042	3173	3368	20671	2346	3127
385_4473448.3	human-oral	93400	14230	12835	5774	8203	133551	69793	10491	3717	5293	6313	62076	7838	9335	1990	93430	2785	8308	19126	3618	3393	33174	3942	3064	21712	2518	6896	2500	2578	2017	17801	3319	16708	5255	9205	7400	1559	17635	21215	1088	5032	5796	1866	2381	3450	20741	2278	3608
385_4473450.3	human-oral	895523	211973	205456	113120	162461	873825	795877	130552	59498	75774	111951	2432297	102343	132548	85806	1779851	43497	108178	243400	77865	100451	301919	59909	50399	373087	39101	96746	49403	53843	36813	211037	74572	244355	106322	117766	100363	35501	204859	296358	31872	124714	67319	91588	59869	43323	245559	65913	84307
385_4473451.3	human-oral	931204	221251	204785	117326	168361	902586	843632	135597	61675	78969	115566	2479517	108246	137610	86665	1846740	44627	113892	251623	80906	103662	315875	61285	53025	388297	39868	101143	50810	55542	38542	220435	77347	254657	113725	120585	104368	36043	213622	309227	32571	131728	69813	95391	62353	44871	253074	68232	88300
385_4473453.3	human-oral	163526	34500	55326	15646	20159	264690	212715	15014	141347	9681	18024	107949	15588	36357	12332	85672	6193	13487	12056	10192	10972	61074	6830	6629	303229	5233	34898	6994	7054	21472	81408	8910	13058	7647	43803	13457	62960	54380	37918	7995	8786	39989	66383	8280	6555	51492	6726	6412
385_4473454.3	human-oral	164702	35037	56640	15757	20274	268694	214913	15174	144324	9624	18449	118310	16263	37951	12659	88110	6456	14058	12308	10140	10991	61999	6694	6523	305858	5350	36283	7518	7995	21874	82929	8752	13251	7808	44051	13664	64110	55255	38039	9072	9843	40422	68776	8659	6470	52504	6278	7757
385_4473456.3	human-oral	1439464	11575	9732	10759	9131	35060	42585	40256	3885	17856	7882	117722	40924	7261	3032	37355	8140	35256	29737	4934	4476	649256	12465	7184	2873	9325	6791	4635	4595	2476	106979	3690	48696	4122	7136	25921	3151	104558	7083	1489	3718	10004	3328	2415	4083	15660	2446	3469
385_4473459.3	human-skin	1839	633	192	818	437	170	253	1043	1311	1512	228	206	551	108	436	206	856	574	151	283	187	354	679	779	248	814	102	396	521	349	322	124	339	120	103	251	91	336	66	384	80	67	7935	190	148	72	96	69
385_4473460.3	human-skin	4315	641	616	2095	685	347	1337	514	1544	833	274	500	357	354	1861	1772	21397	364	405	354	527	1756	457	630	981	451	371	803	576	909	583	226	441	166	497	380	141	561	328	1502	147	232	84396	205	93	96	252	108
385_4473462.3	human-oral	647999	19096	27035	30177	22693	62936	154279	45622	29083	19333	12970	298987	44006	18405	81903	31160	11841	42064	35837	11351	17327	224572	18955	14320	100387	9728	20131	12648	16985	17015	312372	11809	42194	7990	35203	42687	36457	206578	10513	23704	6839	27543	165354	7272	4154	34630	7622	6918
385_4473463.3	human-oral	1515104	13518	10199	11163	9198	32920	44683	42227	4346	18265	8103	122688	42527	7130	3799	39778	8460	35649	30957	5325	4884	678932	13356	7574	3165	9235	8178	5030	5375	2786	112248	3893	51718	4055	7559	27159	2689	109427	7908	1784	3847	11004	3497	3008	4100	16351	2994	3702
385_4473465.3	human-oral	813648	39654	58724	21585	18177	183206	698522	38101	29274	18144	12368	221459	39314	44538	19876	61785	10416	33109	31009	10304	11673	307579	12986	10581	179334	9778	43394	9391	9250	17040	206257	8518	40406	5539	94261	34519	95943	164600	28235	9721	5448	53680	42907	7215	5006	28068	6551	5967
385_4473466.3	human-skin	3855	1907	1853	6462	2682	1309	7242	1871	9572	2255	1537	901	852	1367	1900	588	94922	822	600	1405	1457	1354	1286	2364	90695	1678	726	2773	2595	5480	742	823	765	527	5001	638	871	649	393	3882	440	634	35356	934	644	424	779	452
385_4473468.3	human-oral	820258	27288	29830	9164	8237	57301	630635	25687	14892	16563	10935	91121	32834	20875	2017	24778	7710	29230	20048	4288	4421	334275	7666	5247	62708	8717	20729	4333	4394	8438	142315	3668	29593	2167	65608	21720	11040	101872	7472	2838	2032	29913	6180	2802	6139	10463	2658	1841
385_4473469.3	human-oral	430878	40430	57959	34095	21760	119192	361203	52360	54302	28773	14077	30334	58145	41162	37840	30285	13687	51319	40033	12215	11502	163341	20507	16977	1529836	14836	38428	15128	14811	28469	429856	8566	49343	6132	94601	48793	185905	206918	15038	28261	5812	38496	100882	6392	6931	24834	7392	6336
385_4473471.3	human-oral	813898	27024	29957	9074	7584	56068	640053	25029	14416	16068	10358	90554	30827	20586	2129	24944	7962	28972	20113	4145	4375	333490	7569	5209	62301	9275	22862	4265	4417	8220	141071	3779	29827	2021	64167	21474	11002	101505	11175	2712	2509	29512	6056	2261	6038	10299	2501	2153
385_4473472.3	human-oral	1321070	168153	251134	96667	106990	1322882	1183382	84001	71615	65898	77542	1532166	84611	181117	27256	341488	40328	73714	99894	60376	60134	507394	43896	42367	78237	34744	198955	43514	42361	41348	275743	51187	88707	51428	187495	75677	480522	298623	106577	26513	61148	197538	22836	40591	30449	475751	38666	38374
385_4473474.3	human-oral	8971514	42296	6672	124045	53917	46960	3172610	255665	55658	134599	61177	37493	223366	3530	8020	4264	104460	247173	149513	34197	16821	4279863	89387	71000	31571	68546	4536	57918	58338	25800	630621	23606	263295	19822	211958	144677	6072	546896	2109	8341	12658	2166	4415	17530	45933	30336	12453	10212
385_4473475.3	human-oral	526530	126260	168428	43239	73753	1215492	38519	41449	18228	27742	73350	444553	33833	111827	11432	496001	18108	36776	33248	36516	32416	215768	18628	18644	12264	15611	106147	19334	16666	9895	124719	26732	38755	26859	10392	63688	64815	109566	165012	10392	22700	135754	7812	31094	37935	59900	23929	20083
385_4473477.3	human-oral	645175	78578	71165	46190	53121	201661	706555	77984	44680	56999	49839	886423	73011	47840	64360	734223	31303	76456	164284	26234	33651	217025	29632	23220	1362714	31298	36224	21117	20524	25911	153181	26909	139793	32114	116857	59047	15372	145526	103942	17810	33283	25421	75987	19760	23865	36109	20701	21611
385_4473478.3	human-skin	6161	1216	1439	519	523	6355	1802	427	510	414	267	2019	312	1027	354	752	4384	317	247	198	237	2379	193	284	7755	219	929	264	306	237	1182	92	388	100	413	550	3252	1350	449	316	205	1010	17215	138	153	1881	93	126
385_4473480.3	human-skin	242	134	181	148	107	82	108	55	694	78	69	34	35	113	195	67	2498	25	24	61	43	90	39	54	964	41	93	62	63	364	40	18	30	37	54	27	28	39	35	98	23	22	1734	56	197	10	34	17
385_4473481.3	human-oral	1887754	330490	412503	88123	101902	1109994	2323721	132425	105679	72523	98082	928216	129660	305257	53341	1115399	43027	113871	198361	54126	48730	626586	52039	44558	2115582	38285	273769	40122	41837	55587	307724	41022	147627	55513	316594	83423	78564	298290	329772	29218	53214	378049	54995	36823	42957	94158	34025	40308
385_4473483.3	human-oral	8119078	40461	6978	116521	48380	44565	2911993	232113	49400	128466	57414	36176	204749	3563	7415	4308	102744	226947	135853	32821	15725	3899107	82392	68263	28830	65244	4138	55870	58582	23763	564554	22873	239683	18423	191271	131812	6370	493976	2090	7641	11839	2313	4174	16225	43971	26369	11809	8336
385_4473484.3	human-skin	6194	1127	1832	572	494	5507	1686	441	591	371	259	2296	409	815	434	742	4223	347	293	216	204	1745	206	220	7994	188	830	283	171	291	1142	207	422	207	430	462	3305	1284	371	298	145	1106	19076	93	128	1860	162	161
385_4473486.3	human-oral	351348	209598	300645	79212	94656	674337	481503	49610	55864	38195	66203	805453	47026	202851	43954	378150	27964	40762	40130	51319	56257	125208	30010	33691	456180	22174	224725	35096	34511	30694	232104	44553	40431	38292	89512	60629	267287	156132	173696	29164	36507	240634	75307	36114	26432	360277	37274	33871
385_4473487.3	human-skin	135860	11115	8878	5733	2507	1062	42423	6254	4146	5448	1312	776	4513	7103	3496	1641	112969	4839	2839	1295	1348	65955	2992	2233	1538	3133	2064	2792	3378	1796	10388	964	4257	1158	3104	2819	754	9174	750	1948	726	592	680874	680	1736	533	502	690
385_4473489.3	human-skin	206	200	188	139	126	62	119	53	717	68	51	39	31	204	150	27	2578	34	23	68	37	67	51	63	926	63	61	63	80	389	44	32	35	32	64	15	16	24	38	102	12	13	1771	56	243	11	48	13
385_4473490.3	human-skin	710	53	46	160	92	39	90	155	445	95	37	87	110	17	335	32	1556	151	63	43	74	324	87	54	315	62	34	52	59	134	217	50	1014	23	60	120	21	168	19	229	27	22	79127	24	26	15	36	34
385_4473492.3	human-oral	363630	161457	168146	50818	68201	484239	98352	42519	20266	36705	50740	1010808	32985	90447	21422	1121569	19997	31934	61282	35285	42730	123580	23132	24091	9638	18609	93218	22772	21467	12583	65228	31348	50783	38051	20288	27938	21831	61611	220023	11786	45171	65266	17949	26449	19223	110516	26870	29368
385_4473493.3	human-oral	470621	86447	126169	78023	96908	1498142	239474	51247	50863	36236	64689	725070	53161	91570	68794	297705	27918	48329	35913	53619	51522	160471	31583	30630	296456	21606	100323	34963	33897	28873	173025	48803	45256	35642	61312	48550	221494	132785	76216	31275	43441	89257	145378	36473	19911	1131525	31594	28925
385_4473495.3	human-vaginal	14426	22125	13510	16756	10880	4316	3335	11222	7113	26171	4764	1779	8617	11524	2204	3506	9413	9201	2540	6057	3132	3440	19796	10808	1178	13869	5874	7493	5880	2319	4235	4145	4821	8273	1275	6980	1105	2901	2919	1718	2913	1282	1528	2087	1727	2441	1945	1728
385_4473496.3	human-oral	597633	64142	82093	33272	38446	742091	181986	40239	21980	25147	29520	295146	43415	58173	12868	68496	13536	39713	36710	21129	17636	222140	16799	13943	80682	13606	59266	14785	11479	11391	260889	17467	39888	10055	33856	38299	174270	183654	32030	9997	8374	57431	17343	13618	11040	303929	10581	9516
385_4473498.3	human-gut	20375	2592496	3698213	47012	67351	23609	13228	15955	31055	28583	81527	10984	15120	3726386	18404	157048	12629	8436	18580	36033	51784	5522	14831	16998	9574	23926	1643279	20301	19920	17157	4868	33066	5786	171984	8252	6463	131854	3614	254756	18049	64998	217538	4359	24111	10083	7416	45345	48376
385_4473499.3	human-oral	1725213	12633	5878	26596	13651	25116	334445	50755	10917	31129	12081	96849	62238	3493	2976	10257	20753	56078	33023	7925	5747	723396	17280	15161	31249	15482	3318	12534	12704	5726	131305	5262	65835	3736	44483	32399	6088	119285	2802	2665	2920	2444	3521	3754	10030	11897	3188	3280
385_4473501.3	human-oral	917559	357524	456966	166936	263801	5671477	1452157	124999	92707	95569	217228	1863364	114434	333975	52948	2230304	75874	105138	163424	137497	109962	299907	63571	69415	653915	54228	350691	75424	65903	52293	201770	105632	132255	133709	210934	80504	245882	203605	451823	39342	164187	413776	44347	97642	117597	728729	78655	109759
385_4473502.3	human-oral	469272	86658	127747	81310	98410	1484825	238901	51884	53431	36551	64659	725239	50544	92326	75858	295870	29349	49069	36117	52495	51822	160039	31469	30983	306849	22316	102378	35679	37248	30407	172640	50904	42474	36631	62169	48704	220710	132787	76629	33616	43909	91290	164980	35381	19859	1125950	32814	29286
385_4473503.3	human-oral	937514	51168	66916	50666	31855	191205	897808	92169	67299	36191	22775	84508	102308	47128	79905	23034	20726	95908	83698	19278	19490	341069	30015	23463	1108624	19086	42237	22154	24621	37176	914842	14193	94331	10144	143940	92058	223798	420555	10432	35560	9794	37251	282512	10806	9575	45226	10006	10544
385_4473505.3	human-vaginal	463	149	46	260	154	53	47	202	141	536	61	59	368	22	72	29	172	186	42	79	45	142	445	276	24	442	8	129	119	78	154	59	156	30	28	239	23	155	29	103	27	13	32	15	40	22	33	16
385_4473506.3	human-vaginal	2510	1072	412	2878	1551	458	335	2093	938	4691	753	219	1626	348	693	335	1601	2367	265	850	622	606	3792	2002	129	2529	139	1227	1105	371	671	675	803	551	214	1510	176	442	303	343	367	63	178	301	695	321	288	241
385_4473508.3	human-vaginal	2525	1029	405	2677	1673	414	325	2003	919	4657	612	188	1517	270	564	332	1621	2232	269	751	554	513	3735	1900	122	2380	86	1147	895	382	694	570	784	508	239	1451	150	394	296	377	349	70	174	270	633	290	250	214
385_4473509.3	human-vaginal	664	770	400	872	673	222	225	644	578	1748	350	126	434	327	134	166	536	539	125	404	197	238	1466	737	126	924	175	408	348	220	272	289	268	458	66	389	66	165	116	156	205	57	57	94	111	95	120	129
385_4473511.3	human-skin	3946	977	138	1194	682	167	129	1726	281	6022	3764	55	2981	62	290	48	2335	3571	121	450	119	663	1746	1466	157	4638	89	527	566	287	470	231	601	620	67	1422	108	540	37	209	251	16	110	510	3058	310	108	127
385_4473512.3	human-gut	14458	914558	1202172	29952	51848	14959	5395	14919	13975	19879	61282	9234	9701	1157748	14919	68779	8372	5709	11060	30123	35064	3305	9109	11639	4101	16066	360756	12502	11302	7952	3754	29323	4754	432214	4600	4875	44100	2943	92046	8580	79412	64455	3112	19717	8161	5775	41579	60241
385_4473514.3	human-oral	814118	274942	245762	130851	175475	842952	102088	271776	49068	99352	123766	2333955	187293	168234	88463	2595227	48632	214169	488215	87890	105191	277949	90559	68335	167476	53048	110374	57821	60840	29753	330795	85540	770294	132792	33134	234921	33045	328758	419142	32344	161774	70898	93036	64517	52399	538909	72487	101614
385_4473515.3	human-oral	854375	288143	245832	136358	185245	875733	103774	286007	51932	104225	134027	2422697	193981	174871	99273	2692028	50711	225512	510794	92427	111128	308122	91392	67920	179776	55746	114200	60258	63429	31229	348422	91162	802372	140564	35368	245293	35166	345872	440507	35187	172349	77075	101682	68055	52658	557279	76637	108228
385_4473517.3	human-oral	95570	12996	14669	18061	22187	106131	15335	18056	5282	10905	15991	266841	14575	8188	3511	157814	7472	19742	30435	11392	9090	47217	8749	6442	3624	6551	5497	8004	5357	2678	26037	9101	63799	10355	4571	18673	2851	22567	17179	1798	7501	3599	1251	6721	12555	275323	6191	7376
385_4473518.3	human-oral	1090782	247824	234847	120671	157553	229487	261937	227129	47546	81888	98445	2143382	158456	153234	99157	2254794	45633	196412	351788	78299	98170	381841	75989	52539	123923	45590	103880	52669	53648	30173	300146	78221	655456	114727	53452	202499	32626	290967	368256	31150	142648	66015	112674	54891	42033	533112	64635	86168
385_4473520.3	human-oral	982126	8033	6855	14850	9727	110468	568894	31657	14486	15504	9993	26359	35964	4727	4568	14777	12194	35596	27476	5114	3137	402908	10167	6674	85315	8398	5798	6810	6274	7441	90274	4048	35937	3282	67013	20847	4013	79150	4101	2711	3672	8001	9668	2469	5593	11391	2320	1948
385_4473521.3	human-skin	1436	752	706	1589	1525	932	3583	1010	2515	1404	953	329	526	345	829	159	2719	458	211	825	473	338	616	824	4525	781	316	652	578	1313	371	449	388	586	1925	302	180	304	141	721	331	184	126465	533	2558	262	358	239
385_4473523.3	human-skin	1161	120	111	362	319	210	371	344	369	457	210	81	175	46	192	72	3330	189	71	153	116	297	131	221	301	294	24	158	217	148	167	72	137	51	107	71	54	144	68	192	47	43	39443	73	1032	57	60	97
385_4473524.3	human-skin	1013	143	89	372	297	158	329	304	413	465	225	103	145	31	179	154	3561	140	61	149	123	437	129	217	268	254	58	173	181	139	133	152	129	67	142	77	51	148	52	123	55	21	39963	139	797	39	107	42
385_4473526.3	human-gut	28654	4100829	2503515	73256	125137	30810	11428	22376	33277	39370	117989	20165	17222	2363168	50374	135992	18583	13793	29364	71843	78135	7546	20933	26119	7639	31704	2774767	29585	28864	18490	7960	77497	10664	664358	9595	11637	84069	6798	224022	17798	137183	198446	5792	40817	21398	14045	116211	146699
385_4473541.3	human-gut	20842	4291034	3045167	38640	63872	19264	61578	15354	28099	21543	70449	17888	10479	2837866	26338	126088	10301	8164	18903	34487	37096	7256	10007	14748	5843	17872	2299655	16092	15166	12249	4191	34768	5199	525369	11630	5555	74986	4000	219712	9635	89179	165183	2944	20272	11325	5792	40098	90161
385_4473542.3	human-gut	21504	4303080	3041005	37594	63558	19123	60305	15573	27415	22245	69164	18032	11326	2821123	26365	126266	10699	8325	18937	34182	36730	7330	10712	14794	5779	17720	2294641	15808	15054	12148	4713	33174	5003	522337	12061	5555	73734	3979	218743	10203	87773	164505	2842	19158	11173	5985	37007	89646
385_4473544.3	human-oral	81968	2530	4475	1374	1733	7361	12121	4727	1423	1612	1538	27149	4395	2962	1170	15600	942	4703	5890	728	1047	30571	1445	774	4329	799	2100	650	389	601	15027	595	9283	1054	1511	3812	657	12219	4296	580	1378	1788	2255	432	673	3267	543	1217
385_4473545.3	human-oral	1035152	32601	39243	20962	16759	101660	2257029	55508	51843	25596	14954	234584	60981	30357	9123	38010	13719	50474	101775	8846	8145	392474	16196	10479	110515	13834	37885	9281	11193	28313	140643	7577	66697	7134	273699	37127	9271	142818	15280	7451	6898	66423	12684	4703	7222	11378	5485	4281
385_4473547.3	human-oral	1037382	33286	41185	20385	16070	108545	2256587	55185	51665	25665	15459	234776	61224	31060	9415	39338	14062	50558	101609	8676	8182	392836	16046	10463	110750	14212	39455	9217	11273	28742	141267	7931	66925	7182	273505	37848	9685	143468	15914	7260	6269	67291	12108	5196	7436	11570	5502	4371
385_4473548.3	human-oral	103137	1503	2127	1177	1086	10266	34542	4092	1780	1412	803	14141	3796	1518	585	6717	866	3910	4370	536	597	45986	1183	620	7789	675	1443	523	386	822	14915	345	5045	493	5451	3109	1033	14477	1310	376	555	1408	9090	403	362	1972	234	199
385_4473550.3	human-oral	143662	9836	9768	3700	4492	55919	105239	10196	3656	4318	4247	46258	9755	6180	1540	44536	2782	9601	15910	1905	1778	52439	3170	1998	20918	2226	5941	1778	1189	2265	26786	1635	13772	2433	12938	6631	2202	25223	8207	920	2871	8935	1780	1125	1977	7358	1363	2119
385_4473551.3	human-gut	31486	3002395	2220577	48904	77715	28289	10574	24352	27380	37719	108405	53673	16370	2232908	28486	111225	12745	11743	24928	43703	59601	10067	18033	18490	9750	47926	991080	21343	19088	14910	9473	45581	14579	391281	8847	9777	70662	8219	178477	14619	193435	119740	6506	31862	12890	9234	50712	96060
385_4473553.3	human-oral	724943	10799	10405	14534	10934	28166	72040	52300	9654	18158	8838	155697	39248	7386	11347	33937	9781	48101	62847	6398	5617	272467	13759	8157	86976	9364	6156	6806	7249	4887	147050	4799	90947	3298	13333	37748	13004	119389	6288	4158	3213	7653	19181	3276	3872	22648	3277	3027
385_4473554.3	human-gut	54222	3572625	2898045	103035	184925	52988	17049	41978	44423	67145	211702	35172	28046	3065012	57440	151190	29421	20541	42450	101852	119565	13335	33653	42393	12592	58123	1109975	45647	42191	22091	16335	107896	18555	834493	14720	18665	93031	13164	221212	25150	268020	152530	8073	66297	30216	19706	137679	245600
385_4473556.3	human-oral	696409	9623	10426	14354	10696	26741	64654	49960	9184	17500	7939	148017	37968	7333	10634	32652	9389	46694	60766	6486	5677	261049	12843	7859	88768	9118	5924	6652	5798	4785	140264	4077	87129	3099	12624	35987	13416	114947	6788	4343	2757	7334	21825	3346	3854	21650	3099	2854
385_4473557.3	human-vaginal	5047	2420	249	5066	3075	957	1083	3639	2213	9206	2815	469	3482	447	852	212	2940	3849	654	1975	1181	1493	6841	4278	314	5402	213	2232	2371	1110	1721	1621	1803	966	361	3934	303	1039	257	990	614	111	400	741	1155	639	530	558
385_4473559.3	human-skin	372	84	111	64	35	94	278	51	184	76	20	92	54	68	33	142	5219	42	60	7	21	155	73	32	401	15	40	21	33	35	82	8	87	30	63	32	28	56	50	77	8	63	5712	14	15	10	14	10
385_4473560.3	human-vaginal	3196	1361	308	2880	1448	478	459	2404	1229	5451	1081	173	1509	248	384	180	1176	1874	336	1176	448	713	4201	2403	165	3218	138	1242	949	564	887	770	1022	510	173	2017	295	730	162	400	349	80	301	336	521	157	277	344
385_4473562.3	human-skin	3824	1253	192	2167	1096	364	416	1715	929	3683	719	132	1148	178	1174	138	9650	1089	267	683	484	1063	1204	1676	289	1793	120	1019	857	439	625	329	664	158	203	631	127	699	89	673	172	117	88543	516	1073	232	237	245
385_4473563.3	human-skin	353	117	129	90	37	97	251	45	162	49	28	159	35	129	29	93	5414	39	54	16	17	151	62	34	365	15	46	36	28	49	78	10	68	20	45	30	22	70	23	75	6	42	5941	11	10	13	14	15
385_4473565.3	human-oral	515119	7932	7949	11901	8763	44589	70739	26165	4533	12503	8703	123546	23732	5642	5556	31766	9827	27712	19856	4690	4740	215786	8047	6382	22585	7121	4929	5390	5461	2512	76665	3679	45378	4051	10671	21699	4770	71193	6984	1763	4025	3612	7312	2642	3775	9612	3026	2290
385_4473566.3	human-oral	544177	8251	7567	12386	8868	47754	74059	28261	5012	13175	9469	121754	25587	5794	6653	33775	10322	29056	20921	4829	4531	227324	8594	6636	23932	7420	5135	5664	4914	2760	80973	3548	48134	3861	10651	23290	4992	74601	7294	1863	4250	3774	7484	3483	4446	10307	3083	2612
385_4473568.3	human-oral	1923380	140240	168218	96260	93787	1199017	4118383	185516	113812	89211	75242	1185300	185583	123499	77287	309484	53970	155399	352547	52300	50627	616873	63513	48582	507908	46472	128890	42553	47078	63827	431961	42960	227073	51596	503612	126730	86780	437749	103839	29414	58883	194311	99130	36832	40842	104630	32363	37650
385_4473569.3	human-skin	3243	1136	249	1911	841	372	453	1547	4992	3065	597	410	1203	240	554	332	10838	1462	268	424	260	821	1172	1521	342	1769	136	859	1071	367	623	353	676	148	187	618	79	757	123	292	114	77	24463	301	415	176	129	216
385_4473571.3	human-skin	3391	1219	220	1749	894	366	433	1546	4910	3294	522	255	1128	208	497	367	11030	1432	268	475	299	816	1189	1469	394	1830	87	824	1111	335	581	362	637	124	197	555	94	814	128	331	109	106	24910	309	413	188	175	214
385_4473572.3	human-oral	367347	2261	1433	2719	2084	3527	41262	31024	2701	4614	1690	53617	22449	649	1921	8111	1916	28733	22735	1282	1642	142174	6556	1920	12452	2423	432	1227	896	1354	49369	1242	103129	1026	7598	25638	400	43742	1206	644	669	563	4623	640	1014	3293	574	576
385_4473574.3	human-gut	21109	3407641	3778562	52658	80200	25143	17660	21482	41859	27228	76892	32870	14536	5679142	28308	155800	12970	9158	21130	39467	57671	6540	15273	19315	17646	30089	1939308	22034	21962	20794	5582	40801	6635	353392	11879	6598	123433	4404	268447	22264	109758	201888	4518	29799	10645	8817	43926	89871
385_4473575.3	human-gut	21158	3397190	3753424	52208	79406	25061	16935	21104	41711	25578	76319	33612	14295	5645248	28002	153787	12590	8841	21075	40568	56414	5809	14537	18007	17558	29864	1920752	21560	19573	20565	5461	41187	6571	350155	12031	6702	122523	4422	268943	21071	108981	200152	4552	28370	10354	8679	43131	88757
385_4473577.3	human-oral	607054	24028	26602	49924	37262	104166	462996	42523	43403	30396	24282	627844	47674	17823	98052	13745	21077	44426	33798	20524	26266	222390	24397	21633	386390	17645	20797	22067	24341	26479	222352	19556	44218	10336	85161	44235	51648	203409	5577	29671	8506	24947	222912	13197	8971	228722	12508	10375
385_4473578.3	human-oral	672657	20801	25974	47769	38005	118828	502671	45919	40807	31519	26095	690789	52545	17853	79355	13069	21497	48088	36306	21023	25444	243235	24475	20995	362952	17467	21256	21012	25816	25339	244339	21168	48340	10304	88745	47459	56480	223706	5522	24339	8497	24539	171108	13781	9222	263108	13019	10336
385_4473580.3	human-oral	666084	218462	262169	48564	56308	718526	1278186	63631	48985	44990	47003	814407	57370	192253	31820	1381283	25096	51505	91238	28895	30077	228964	27319	26502	385247	22629	159007	21892	21803	27919	121948	22531	72297	24715	161832	40178	33806	115635	258913	14838	22021	183660	36112	20601	19799	47724	17974	16522
385_4473581.3	human-oral	1554086	20354	17242	30066	18575	47891	424385	89712	28900	32312	11683	243859	88233	11175	43293	42347	14758	79967	77667	11039	12340	587295	26576	16712	348154	14707	13143	12655	14067	16074	667632	9655	95155	5927	67537	81898	29480	444149	7865	13046	4851	14739	91783	5397	5132	23060	6919	5598
385_4473583.3	human-oral	996613	23107	26488	22377	14561	39577	356767	65662	24314	26240	14780	36299	73900	17580	36808	16781	12068	66830	58200	8158	8444	398400	19666	12754	330501	13703	29107	10562	10670	14145	640934	7457	69444	5951	49716	67387	13726	315635	9067	14053	5638	71792	74229	5468	7041	9143	4906	5295
385_4473584.3	human-gut	20663	2573588	3113531	30953	53214	14596	17264	18210	25869	19059	68414	16669	9545	3998486	14331	103360	9109	6640	20027	28957	33278	6218	9357	13327	5011	16906	593414	13897	12126	10522	4827	32115	3925	490335	6794	4440	73126	4724	173526	9554	133229	79583	3165	18516	6927	4793	26392	100414
385_4473586.3	human-oral	128494	1841	1602	2168	1468	2581	18285	8643	1957	2555	1483	29245	6855	1028	3308	8815	1305	7666	7461	674	1003	48520	2296	1201	16064	1189	875	944	1178	915	33517	560	10546	582	2701	14397	705	25181	1128	1121	755	493	8293	501	586	915	634	444
385_4473587.3	human-oral	130111	1937	1520	2012	1678	2627	17000	8269	1908	2478	1385	32802	6919	662	3269	8537	1383	7449	7441	769	1053	49543	2273	1303	15787	1186	495	910	1246	917	34487	698	10790	565	2735	14505	571	25542	1179	1182	702	485	8539	494	553	887	348	428
385_4473589.3	human-oral	766022	23676	30922	33353	20863	66948	358502	51917	41318	28101	16225	171704	45783	21291	71729	31304	16500	44591	33264	10702	14504	276934	19162	15017	1601042	14902	23777	14744	18646	22337	238469	9958	42121	6582	77431	42827	38230	178624	12533	24622	6054	27860	149892	6127	6731	20759	7293	6400
385_4473590.3	human-oral	3234360	20274	15261	29898	16079	54369	708571	83781	21025	37206	17009	65551	85076	10723	4889	39540	25005	104754	55176	9206	6278	1329826	29679	16857	118231	21022	10400	13807	14690	10090	215720	6414	96595	6314	72202	51388	6820	200131	10196	3947	4071	15014	6926	4136	12162	12168	3730	2507
385_4473592.3	human-oral	3215902	21286	14667	29839	15899	54660	702785	83007	21119	37430	17288	70195	84704	10568	4764	39509	24952	102733	54231	8711	6442	1322310	30077	16676	116193	19726	11070	13729	14468	10068	215179	6584	95596	6299	70998	52160	6740	199313	9212	4050	3625	14769	6938	4800	11664	12270	3330	2479
385_4473593.3	human-oral	1091322	124908	164774	69158	94741	1407802	365455	88363	39375	54195	99365	1493166	95491	112774	31203	446107	28864	87750	76104	48795	55219	382393	35105	30512	69269	33410	97314	29839	29935	22677	515393	45293	82578	48603	59885	83451	82713	446529	182255	19658	56961	81511	47506	40206	33745	183390	36248	45710
385_4473595.3	human-skin	732	1078	795	1555	651	229	396	484	2130	488	262	240	252	767	2537	293	10996	291	207	289	603	179	368	453	517	368	311	685	535	678	214	258	285	212	237	261	165	153	337	1176	142	178	135122	203	192	79	191	195
385_4473596.3	human-oral	297136	1548	1029	3439	2496	2995	19942	18027	2576	4671	2431	76762	16140	624	4466	1955	1966	16092	13064	1521	1932	120388	4703	2229	4452	2360	727	1414	1487	1354	100493	1141	25927	778	3527	21939	1065	73293	353	1460	731	600	11920	997	1073	1380	951	567
385_4473598.3	human-oral	270464	4240	5979	7580	5517	37598	120710	13199	13034	5753	3538	76590	13813	3876	23053	6868	3492	14319	10975	2862	4185	107481	5178	3732	63723	3329	3408	3226	3816	5644	89442	2280	14133	1785	17865	12744	4960	59500	3974	5867	1643	2705	53687	1392	1311	6660	1596	1995
385_4473599.3	human-oral	276438	4162	6105	8070	6254	38310	123420	13652	13547	5855	3382	77784	14456	3989	23458	7404	3697	14771	11283	2586	4029	109621	5222	3665	65937	3193	3432	3341	3668	5661	91933	2730	14735	1862	18266	13434	5196	60738	4166	6283	1958	2508	61929	1881	1393	6667	1549	2049
385_4473601.3	human-oral	1101642	150872	177286	69471	94849	1423476	378557	89314	39121	55042	100089	1501739	95313	113217	31510	447494	28560	88289	76829	48702	57229	384411	36202	30477	68463	33239	97512	30339	30447	22654	516241	45436	83098	50844	61081	83831	83720	442080	183628	20367	56452	78368	47970	38969	34094	185112	35550	51210
385_4473602.3	human-skin	3007	1364	1156	305	342	196	161	370	2776	239	281	202	158	867	208	328	3828	220	135	168	141	1131	265	150	70	127	716	147	146	368	305	134	212	324	45	98	214	357	477	1656	94	121	29179	144	906	42	54	77
385_4473603.3	human-oral	635387	49319	75044	36067	34123	240591	433823	57856	30864	26809	21562	550997	61789	51969	24530	68778	13968	49913	50593	19269	21723	224798	22239	16882	447520	14190	58227	17024	16604	16874	473582	16516	58439	11103	67261	68814	136321	254163	29147	14112	12738	69920	43888	12024	8503	171432	11539	9043
385_4473605.3	human-oral	2513771	199318	184709	114486	124641	129372	232472	484497	41384	134262	76333	2006345	343399	136833	117250	2153737	55056	380017	935084	63335	77894	857570	134258	65997	27728	68433	90021	50710	53979	27892	724651	63589	1419349	86791	41411	424167	26854	724853	342242	29931	93029	55463	141572	42107	30890	96805	48024	61743
385_4473606.3	human-oral	2433064	230259	175890	107302	119590	126956	226765	465801	39522	131069	73593	1940916	338719	131039	99207	2092608	51940	370018	908734	61177	75206	834531	128991	63492	26110	66000	86403	48276	51498	26075	700864	60963	1370098	84354	40127	409907	25769	703787	330610	28789	89208	53530	122279	40743	30863	95338	47110	59131
385_4473608.3	human-oral	777343	10137	10563	17174	11862	59391	693429	49540	30010	20382	11031	104788	56706	6464	32608	4729	9097	44839	43786	6775	8433	294147	14698	10228	185511	10968	8208	7426	8950	18072	472916	5424	53779	4449	96757	50369	19360	240022	2789	12371	3710	8345	87725	3542	4851	8473	4123	5253
385_4473609.3	human-gut	294	46269	57235	724	1759	410	220	722	536	571	1607	157	215	39789	402	2181	203	170	311	740	1379	93	229	327	134	429	26883	282	215	277	94	822	111	9984	146	132	1662	82	3411	225	1800	3866	77	550	262	138	1496	1247
385_4473611.3	human-gut	72	6921	14747	168	268	134	65	75	184	73	202	152	41	25198	86	2458	65	50	133	126	187	21	51	84	35	90	4168	77	93	112	15	136	15	612	40	41	367	17	3208	88	240	1166	22	82	42	36	152	196
385_4473612.3	human-gut	436	24026	25299	746	2314	418	109	619	841	719	2571	354	439	16413	638	2504	202	201	292	989	1612	126	193	336	85	569	7542	293	187	296	97	1364	104	17416	144	126	654	93	1772	113	4236	1016	48	867	247	82	1716	3614
385_4473614.3	human-gut	195	105986	68368	318	863	195	639	157	306	261	756	144	98	54880	353	2395	144	58	212	437	513	61	98	128	60	162	33601	123	150	227	34	433	36	5841	97	44	1143	36	4380	63	1211	2154	28	221	107	70	391	697
385_4473615.3	human-gut	171	88700	55862	281	731	218	553	143	250	186	506	60	86	44272	291	1766	110	51	204	279	486	76	65	122	51	152	28375	92	124	185	28	246	27	4880	91	44	1263	27	3870	76	511	2027	24	162	79	49	259	551
385_4473617.3	human-gut	404	23793	25348	737	2018	457	117	613	883	643	2971	151	482	18788	664	2685	199	214	283	1071	1814	106	220	382	113	610	7650	313	188	301	93	1385	115	14162	155	137	386	97	1787	108	3593	1482	48	859	293	180	1335	3642
385_4473618.3	human-gut	222	92542	55076	264	664	190	361	124	269	222	569	72	106	46245	277	1845	94	57	189	291	462	53	91	112	53	188	31627	93	97	188	27	367	30	5203	76	39	1112	33	4248	54	552	2228	27	180	92	43	223	1082
385_4473620.3	human-gut	346	42564	52888	692	1539	448	210	657	485	448	1609	356	271	46649	239	1928	178	150	279	734	1172	60	193	247	116	371	24916	302	393	288	50	1011	81	8601	123	70	1745	76	3217	168	1526	3555	77	602	172	55	1187	2206
385_4473621.3	human-gut	678	32821	35822	1064	2798	661	225	914	1187	919	3564	490	590	23936	992	2335	281	312	575	1426	2218	205	237	521	118	971	13221	415	426	455	87	1630	216	19978	151	188	978	132	3478	157	5569	2004	70	664	412	240	2052	5514
385_4473623.3	human-gut	546	29641	29639	956	2284	537	139	762	991	891	3645	220	546	23087	1035	2026	255	265	358	932	1902	178	220	440	107	917	6523	386	518	356	84	1801	196	20752	165	130	683	140	3184	119	4577	1412	74	442	370	120	2322	4741
385_4473624.3	human-gut	185	19844	52604	497	823	459	160	189	540	275	688	1109	91	73808	363	9338	151	85	370	406	802	52	139	229	83	194	16026	194	280	333	74	448	50	1497	91	71	1725	51	8020	166	949	3142	54	197	89	95	528	597
385_4473626.3	human-gut	207	22233	49195	486	831	338	178	218	551	313	742	1363	101	58426	288	9411	134	72	322	377	892	49	112	229	74	274	15827	165	207	353	64	466	56	1461	86	85	1828	58	9286	131	554	3353	38	237	94	56	344	370
385_4473627.3	human-gut	154	59322	73863	312	549	283	100	88	452	126	363	39	65	75290	160	2273	91	44	347	209	441	32	72	87	84	93	23147	119	138	149	26	260	35	1169	72	43	1495	15	3578	85	299	3156	28	102	67	45	226	188
385_4473629.3	human-gut	137	46913	51638	213	428	165	90	90	308	109	266	29	62	59918	96	2078	66	29	206	136	320	19	52	94	82	78	10095	88	115	135	32	205	18	858	79	26	930	7	3214	61	189	2397	17	74	34	31	187	259
385_4473630.3	human-gut	240	49376	64009	491	1169	283	123	242	733	371	1044	143	159	51587	510	1974	153	132	284	580	930	57	153	224	135	321	16013	182	257	197	67	702	64	7896	123	97	957	28	3398	94	1740	3043	21	406	96	110	794	1470
385_4473632.3	human-gut	126	49121	56698	217	463	178	87	73	381	122	354	81	54	64105	134	1733	74	38	238	171	392	26	71	77	80	83	15039	75	135	140	26	167	25	510	59	22	1365	16	3383	100	250	2225	17	187	49	15	199	348
385_4473633.3	human-gut	158	63817	76223	305	526	184	114	96	398	169	414	79	59	81716	113	2395	94	45	430	272	477	28	77	100	104	143	13928	120	80	166	30	209	31	577	93	35	1757	17	3720	70	270	2774	23	199	36	52	163	404
385_4473635.3	human-gut	160	58608	72976	274	576	250	122	75	386	134	345	88	69	75410	172	2263	93	49	321	253	520	35	79	96	127	94	18259	86	117	163	29	256	22	1096	76	39	1216	23	3908	66	272	2530	21	225	48	15	196	143
385_4473636.3	human-gut	290	54680	72767	584	1126	259	135	243	826	404	1355	316	158	60165	585	2253	151	104	288	603	989	92	144	251	159	344	15128	176	179	250	56	363	77	8937	147	87	1701	65	3724	79	1898	2954	40	200	128	76	485	903
385_4473638.3	human-gut	180	42281	52057	376	767	226	110	179	572	302	813	201	90	45168	428	1473	103	79	225	459	751	47	116	180	123	282	10834	127	181	152	34	546	43	6309	138	61	1124	27	2824	99	1274	1944	23	246	157	59	649	677
385_4473639.3	human-gut	194	43166	50963	356	880	187	100	202	578	304	808	114	116	43667	393	1853	107	70	276	395	702	55	114	154	105	294	11433	120	97	193	21	534	65	6731	97	70	1117	28	2263	92	739	1898	29	275	65	75	363	632
385_4473641.3	human-gut	125	48027	55690	225	381	162	102	65	316	101	311	67	53	62869	114	2258	73	27	308	169	305	13	65	83	65	90	17463	91	116	157	23	132	23	503	76	21	1352	6	2679	87	206	2404	19	140	34	43	221	140
385_4473642.3	human-gut	82	33982	41864	175	319	94	72	55	279	88	187	57	39	44446	84	1215	30	26	202	151	204	16	52	92	51	66	10127	87	84	87	12	148	21	678	56	22	582	14	1873	55	334	1769	18	133	20	31	66	108
385_4473644.3	human-gut	222	42363	53779	420	897	264	93	193	636	328	1003	288	143	45964	497	1960	135	101	227	393	739	32	126	191	107	233	11526	157	161	172	38	581	49	5252	99	65	1246	49	2258	83	1237	2060	27	347	60	99	717	506
385_4473645.3	human-gut	225	47442	61666	445	932	268	101	191	648	355	1110	238	143	51188	472	1621	137	88	245	526	859	68	125	197	137	254	8689	165	167	141	46	609	60	6129	119	69	1187	40	2706	108	931	2313	31	376	139	93	465	1199
385_4473647.3	human-gut	102	38970	45984	201	368	126	53	51	266	90	221	49	54	48658	115	1442	58	32	239	135	279	32	50	85	74	74	11803	84	32	151	18	114	22	679	66	20	741	10	2070	59	389	2080	14	98	37	33	100	119
385_4473648.3	human-gut	187	42733	52277	409	799	253	105	183	603	288	915	245	113	42450	436	1584	103	87	225	356	750	32	124	179	101	239	11072	158	105	150	41	518	71	6441	91	64	1194	36	2690	76	1293	1571	33	103	117	96	545	945
385_4473650.3	human-gut	139	55494	64110	248	352	175	96	82	398	125	363	34	49	70095	192	2549	83	21	309	195	465	33	74	123	84	113	19932	96	106	190	17	259	41	654	77	24	1593	22	3604	65	259	2280	15	151	36	41	229	391
385_4473651.3	human-gut	211	47452	61479	416	1195	278	87	211	710	381	947	143	123	49750	554	1839	133	93	228	424	925	68	105	208	136	334	13084	170	147	165	62	685	71	7245	126	74	1408	35	2607	87	1425	2838	26	430	86	96	526	1249
385_4473653.3	human-gut	199	50510	63884	500	987	338	107	236	740	363	1093	290	148	54644	517	1888	144	87	263	425	802	63	89	216	149	332	13675	178	180	214	35	653	56	7414	121	90	1346	50	2792	125	1347	2505	39	392	118	95	830	1247
385_4473654.3	human-gut	210	45529	56026	401	913	276	111	171	607	324	1106	122	125	46397	520	1637	154	73	247	415	814	63	85	174	108	280	15175	163	116	170	31	598	44	7097	111	57	1266	45	3014	100	1478	2161	27	324	135	63	337	1116
385_4473656.3	human-gut	253	50561	67110	492	1092	387	135	245	762	384	1146	138	174	53972	363	2020	162	106	257	578	972	75	127	236	139	382	14046	166	150	171	36	376	74	8026	106	86	1423	48	2771	119	1809	2574	33	313	174	96	933	873
385_4473657.3	human-gut	126	54343	64644	255	519	163	88	68	387	123	328	76	49	69389	89	2563	76	39	291	217	401	42	58	83	69	90	17120	98	73	193	21	102	26	573	83	51	1585	11	3786	92	501	2189	16	140	31	29	123	368
385_4473659.3	human-gut	148	59794	68351	319	511	178	107	99	359	151	370	101	74	77243	162	2192	73	39	419	309	465	35	92	124	106	98	22002	137	85	194	30	149	40	1053	106	29	1773	12	3514	88	543	2489	23	88	45	51	149	417
385_4473660.3	human-gut	100	51486	61010	260	525	173	99	69	393	116	311	32	82	66087	161	2045	70	33	325	241	393	28	60	102	92	109	20268	126	111	178	12	216	35	551	69	39	1508	15	3510	85	467	1972	10	115	65	42	266	305
385_4473662.3	human-oral	948780	112385	106301	61069	74657	538832	891106	206564	38846	63284	65419	858085	144244	74492	36357	685556	37207	168735	263028	37109	38634	338238	50679	32332	175374	34981	60035	27311	27913	23460	283039	32146	590427	51211	113050	175792	17434	278718	135766	14342	63886	57794	45965	28826	28200	63496	27058	40231
385_4473663.3	human-oral	1646928	201504	275331	107593	132858	2571081	2152365	104714	113326	61987	98074	757528	107195	200631	98194	623515	41043	92135	86568	67579	72003	598355	47616	45087	429995	35994	160976	45508	48896	60705	635879	60948	97842	60202	280301	95904	246217	362657	255972	48036	70915	183609	186266	51515	35464	389169	45693	50880
385_4473665.3	human-oral	1148501	11080	9596	8455	8229	59944	132044	34884	5676	8935	7025	132840	32500	5156	3969	35387	5357	32893	28219	4490	5002	473942	10280	4011	9076	4636	6100	3093	3335	3361	117836	3906	50969	4410	14642	24145	3773	92117	8798	2341	4262	6397	10889	2354	3368	10242	2311	2674
385_4473666.3	human-oral	763179	251463	360273	87901	111683	1731290	1332719	64532	92619	54321	82178	511829	60239	258748	46513	622471	33812	56728	45599	58059	53704	262305	34010	37723	927907	30980	319099	38845	36457	52042	218296	49308	49052	43969	243694	49950	324382	175463	276349	37054	53758	335824	83097	44125	27199	588139	37471	40749
385_4473668.3	human-oral	25895	8177	5939	1207	1285	18063	26200	1360	1314	823	1155	15132	1433	5557	1893	8648	651	1383	1086	621	844	8949	866	542	5722	472	2827	538	450	853	8869	599	1394	1086	3487	1298	1102	4900	3881	729	451	1543	4106	314	360	959	479	577
385_4473669.3	human-vaginal	1109	944	118	1501	616	205	96	908	381	2741	718	63	512	96	5028	13	492	638	207	371	183	308	1655	933	6	1730	34	347	516	630	390	416	289	216	48	772	91	302	34	74	151	8	135	199	130	179	241	151
385_4473671.3	human-oral	272081	25344	26063	12069	18262	420582	602847	16437	18138	10662	15488	322634	17810	17650	2892	139106	5763	17792	12547	7751	9895	105450	6882	5337	21434	5621	15841	4867	4706	9794	106222	8020	16118	5997	74707	16010	9044	59340	33748	3268	5107	25316	2629	6841	7141	22973	5890	4851
385_4473672.3	human-oral	810969	235130	327405	88361	110238	1972277	1357180	68187	89824	57731	88935	546123	63797	241358	35786	594857	33420	60185	47308	61326	54005	277141	35272	37558	814427	32604	208741	38910	35227	49370	232357	50761	51522	45737	243828	52252	332196	186099	259530	30470	56028	301812	54187	45960	29592	671928	37880	46401
385_4473674.3	human-gut	158	40876	101696	261	521	131	96	65	530	91	355	93	52	149578	269	2682	105	34	261	117	290	23	49	67	96	116	11151	81	181	191	23	205	29	258	84	28	2079	12	3855	68	587	1264	36	80	55	20	124	384
385_4473675.3	human-gut	2906	1234	448	2158	2638	915	400	1858	1152	2764	2518	805	1390	328	7776	95	491	1361	342	2103	2555	873	1425	907	185	1851	335	865	1095	643	758	1722	313	3348	301	378	149	865	100	1115	1842	399	6675	795	2166	705	1728	1522
385_4473677.3	human-gut	344	85830	86967	708	1779	328	243	406	458	357	882	162	183	75438	315	3008	362	91	290	1014	1644	67	237	288	120	306	18941	265	215	211	76	884	85	4144	192	137	1999	54	5401	129	2018	2330	53	480	150	136	2043	1653
385_4473678.3	human-gut	276	79574	74165	649	1690	337	191	344	409	300	892	203	158	89794	291	2728	358	106	261	737	1504	65	226	256	97	270	17300	212	167	236	97	1014	72	5246	147	115	1857	29	5168	102	1267	2669	44	264	139	79	1783	2199
385_4473680.3	human-gut	537	29040	45082	1501	2827	884	206	734	574	1062	3124	380	496	37073	2521	3305	377	287	485	1490	2420	137	432	648	132	723	19373	567	340	371	140	1416	244	9100	161	271	2513	137	3127	285	3341	6065	128	982	425	238	3025	2414
[truncated: 255 more rows]
[truncated: 52 more columns]
