# Supplementary material for: Variable habitat conditions drive species covariation in the human microbiota
Source: PLoS Comput Biol. 2017 Apr 27;13(4):e1005435. doi: 10.1371/journal.pcbi.1005435 (PMC5407567; doi:10.1371/journal.pcbi.1005435)
Supplement: S1 Code — (ZIP) [file pcbi.1005435.s011.zip › code/readme.txt]

This folder contains code and data from the manuscript “Habitat fluctuations drive species covariation in the human microbiota” by Charles K. Fisher, Thierry Mora, and Aleksandra M. Walczak.

Data files:
hmp_top_species_counts.dat - Contains the counts for 100 highly ranked species from the Human Microbiome Project.
taxa.dat - Contains taxonomic classification of the 100 species.
enzyme_numbers_pathways.dat - Maps EC numbers to KEGG functional pathways.
enzyme_numbers_averages.dat - For each species, describes the fraction of strains of that species encoding each of the EC numbers.

Code:
common_components.py - Performs common components analysis (CCA) of the data in hmp_top_species_counts.dat. Exports results to a folder “common_components_output”.
common_components_randomize.py - Performs randomized CCA of the data in hmp_top_species_counts.data to check for significance. Exports results to a folder “common_components_output_randomization”.

Remarks:

Each round of CCA takes approximately 1 hour on a Macbook Pro with a 2.6 GHz Intel Core i5 processor. 
Thus, randomized CCA takes approximately “max_iter” hours - currently set to 20. 

License:

This software may be used as is, extended, modified, or incorporated into other packages for any reasonable use, academic or commercial. 
Please cite the manuscript: “Habitat fluctuations drive species covariation in the human microbiota” by Charles K. Fisher, Thierry Mora, and Aleksandra M. Walczak.
The software and data are provided “as is”, with no warranty or guarantees. 
