# Supplementary material for: Variable habitat conditions drive species covariation in the human microbiota
Source: PLoS Comput Biol. 2017 Apr 27;13(4):e1005435. doi: 10.1371/journal.pcbi.1005435 (PMC5407567; doi:10.1371/journal.pcbi.1005435)
Supplement: S1 Code — (ZIP) [file pcbi.1005435.s011.zip › code/taxa.dat]

ID	kingdom		phylum		class			order			family			genus			species
1	bacteria	Firmicutes	Bacilli			Lactobacillales		Streptococcaceae	Streptococcus		Streptococcus_pneumoniae
2	bacteria	Bacteroidetes	Bacteroidetes		Bacteroidales		Bacteroidaceae		Bacteroides		Bacteroides_vulgatus
3	bacteria	Bacteroidetes	Bacteroidetes		Bacteroidales		Bacteroidaceae		Bacteroides		Bacteroides_fragilis
4	bacteria	Firmicutes	Bacilli			Bacillales		Bacillaceae		Bacillus		Bacillus_cereus
5	bacteria	Firmicutes	Clostridia		Clostridiales		Clostridiaceae		Clostridium		Clostridium_botulinum
6	bacteria	Fusobacteria	Fusobacteria		Fusobacteriales 	Fusobacteriaceae	Fusobacterium		Fusobacterium_nucleatum
7	bacteria	Proteobacteria	Gproteobacteria		Pasteurellales		Pasteurellaceae		Haemophilus		Haemophilus_influenzae
8	bacteria	Firmicutes	Bacilli			Lactobacillales		Streptococcaceae	Streptococcus		Streptococcus_pyogenes
9	bacteria	Proteobacteria	Gproteobacteria		Enterobacteriales	Enterobacteriaceae	Escherichia		Escherichia_coli
10	bacteria	Firmicutes	Bacilli			Lactobacillales		Enterococcaceae		Enterococcus		Enterococcus_faecalis
11	bacteria	Firmicutes	Clostridia		Clostridiales		Clostridiaceae		Clostridium		Clostridium_difficile
12	bacteria	Firmicutes	Clostridia		Clostridiales		Veillonellaceae		Veillonella		Veillonella_parvula
13	bacteria	Firmicutes	Bacilli			Lactobacillales		Streptococcaceae	Streptococcus		Streptococcus_suis
14	bacteria	Bacteroidetes	Bacteroidetes		Bacteroidales		Bacteroidaceae		Bacteroides		Bacteroides_thetaiotaomicron
15	bacteria	Actinobacteria	Actinobacteria		Bifidobacteriales	Bifidobacteriaceae	Bifidobacterium		Bifidobacterium_longum
16	bacteria	Bacteroidetes	Bacteroidetes		Bacteroidales		Prevotellaceae		Prevotella		Prevotella_melaninogenica
17	bacteria	Firmicutes	Bacilli			Bacillales		Staphylococcaceae	Staphylococcus		Staphylococcus_aureus
18	bacteria	Firmicutes	Bacilli			Lactobacillales		Streptococcaceae	Streptococcus		Streptococcus_agalactiae
19	bacteria	Fibrobacteres	Fibrobacteres		Fibrobacterales		Fibrobacteraceae	Fibrobacter		Fibrobacter_succinogenes
20	bacteria	Firmicutes	Clostridia		Clostridiales		Clostridiaceae		Clostridium		Clostridium_perfringens
21	bacteria	Firmicutes	Clostridia		Clostridiales		Peptococcaceae		Desulfitobacterium	Desulfitobacterium_hafniense
22	bacteria	Firmicutes	Bacilli			Lactobacillales		Streptococcaceae	Streptococcus		Streptococcus_mitis
23	bacteria	Firmicutes	Bacilli			Lactobacillales		Streptococcaceae	Lactococcus		Lactococcus_lactis
24	bacteria	Firmicutes	Bacilli			Bacillales		Listeriaceae		Listeria		Listeria_monocytogenes
25	bacteria	Proteobacteria	Bproteobacteria		Neisseriales		Neisseriaceae		Neisseria		Neisseria_meningitidis
26	bacteria	Firmicutes	Bacilli			Lactobacillales		Enterococcaceae		Enterococcus		Enterococcus_faecium
27	bacteria	Bacteroidetes	Bacteroidetes		Bacteroidales		Porphyromonadaceae	Parabacteroides		Parabacteroides_distasonis
28	bacteria	Firmicutes	Bacilli			Bacillales		Bacillaceae		Bacillus		Bacillus_thuringiensis
29	bacteria	Firmicutes	Bacilli			Bacillales		Bacillaceae		Bacillus		Bacillus_subtilis
30	bacteria	Proteobacteria	Gproteobacteria		Enterobacteriales	Enterobacteriaceae	Salmonella		Salmonella_enterica
31	bacteria	Firmicutes	Bacilli			Lactobacillales		Streptococcaceae	Streptococcus		Streptococcus_sanguinis
32	bacteria	Firmicutes	Clostridia		Clostridiales		Clostridiaceae		Clostridium		Clostridium_beijerinckii
33	bacteria	Firmicutes	Bacilli			Lactobacillales		Streptococcaceae	Streptococcus		Streptococcus_thermophilus
34	bacteria	Firmicutes	Clostridia		Clostridiales		Eubacteriaceae		Eubacterium		Eubacterium_rectale
35	bacteria	Proteobacteria	Gproteobacteria		Pasteurellales		Pasteurellaceae		Actinobacillus		Actinobacillus_pleuropneumoniae
36	bacteria	Firmicutes	Bacilli			Lactobacillales		Streptococcaceae	Streptococcus		Streptococcus_mutans
37	bacteria	Bacteroidetes	Flavobacteriia		Flavobacteriales	Flavobacteriaceae	Flavobacterium		Flavobacterium_johnsoniae
38	bacteria	Firmicutes	Bacilli			Lactobacillales		Streptococcaceae	Streptococcus		Streptococcus_gordonii
39	bacteria	Bacteroidetes	Bacteroidetes		Bacteroidales		Bacteroidaceae		Prevotellaceae		Prevotella_ruminicola
40	bacteria	Proteobacteria	Aroteobacteria		Rhizobiales		Bradyrhizobiaceae	Rhodopseudomonas	Rhodopseudomonas_palustris
41	bacteria	Firmicutes	Clostridia		Clostridiales		Clostridiaceae		Clostridium		Clostridium_saccharolyticum
42	bacteria	Bacteroidetes	Bacteroidetes		Bacteroidales		Porphyromonadaceae	Porphyromonas		Porphyromonas_gingivalis
43	bacteria	Actinobacteria	Actinobacteria		Actinomycetales		Propionibacteriaceae	Propionibacterium	Propionibacterium_acnes
44	bacteria	Firmicutes	Clostridia		Clostridiales		Clostridiaceae		Alkaliphilus		Alkaliphilus_metalliredigens
45	bacteria	Firmicutes	Clostridia		Clostridiales		Peptostreptococcaceae	Finegoldia		Finegoldia_magna
46	bacteria	Fusobacteria	Fusobacteria		Fusobacteriales		Fusobacteriaceae	Leptotrichia		Leptotrichia_buccalis
48	bacteria	Firmicutes	Clostridia		Clostridiales		Clostridiaceae		Clostridium		Clostridium_phytofermentans
47	bacteria	Firmicutes	Clostridia		Clostridiales		Clostridiaceae		Clostridium		Clostridium_thermocellum
49	bacteria	Actinobacteria	Actinobacteria		Actinomycetales		Kineosporiaceae		Kineococcus		Kineococcus_radiotolerans
50	bacteria	Firmicutes	Clostridia		Clostridiales		Clostridiaceae		Clostridium		Clostridium_kluyveri
51	bacteria	Firmicutes	Bacilli			Lactobacillales		Streptococcaceae	Streptococcus		Streptococcus_equi
52	bacteria	Actinobacteria	Actinobacteria		Bifidobacteriales	Bifidobacteriaceae	Bifidobacterium		Bifidobacterium_adolescentis
53	bacteria	Firmicutes	Clostridia		Clostridiales		Clostridiaceae		Faecalibacterium	Faecalibacterium_prausnitzii
54	bacteria	Proteobacteria	Gproteobacteria		Pseudomonadales		Pseudomonadaceae	Pseudomonas		Pseudomonas_fluorescens
55	bacteria	Bacteroidetes	Bacteroidetes		Bacteroidales		Bacteroidaceae		Bacteroides		Bacteroides_ovatus
56	bacteria	Fusobacteria	Fusobacteria		Fusobacteriales		Fusobacteriaceae	Sebaldella		Sebaldella_termitidis
57	bacteria	Firmicutes	Bacilli			Bacillales		Staphylococcaceae	Staphylococcus		Staphylococcus_epidermidis
58	bacteria	Firmicutes	Clostridia		Clostridiales		Lachnospiraceae		Ruminococcus		Ruminococcus_albus
59	bacteria	Firmicutes	Clostridia		Clostridiales		Clostridiaceae		Clostridium		Clostridium_acetobutylicum
60	bacteria	Firmicutes	Bacilli			Lactobacillales		Streptococcaceae	Streptococcus		Streptococcus_gallolyticus
61	bacteria	Firmicutes	Clostridia		Thermoanaerobacterales	Thermoanaerobacteraceae	Caldanaerobacter	Caldanaerobacter_subterraneus
62	bacteria	Actinobacteria	Actinobacteria		Actinomycetales		Streptomycetaceae	Streptomyces		Streptomyces_coelicolor
63	bacteria	Proteobacteria	Gproteobacteria		Pseudomonadales		Pseudomonadaceae	Pseudomonas		Pseudomonas_aeruginosa
64	bacteria	Proteobacteria	Gproteobacteria		Vibrionales		Vibrionaceae		Vibrio			Vibrio_cholerae
65	bacteria	Firmicutes	Bacilli			Lactobacillales		Lactobacillaceae	Lactobacillus		Lactobacillus_plantarum
66	bacteria	Proteobacteria	Gproteobacteria		Enterobacteriales	Enterobacteriaceae	Klebsiella		Klebsiella_pneumoniae
67	bacteria	Bacteroidetes	Sphingobacteria		Sphingobacteriales	Crenotrichaceae		Chitinophaga		Chitinophaga_pinensis
68	bacteria	Firmicutes	Clostridia		Clostridiales		Clostridiaceae		Clostridium		Clostridium_tetani
69	bacteria	Bacteroidetes	Bacteroidetes		Bacteroidales		Prevotellaceae		Prevotella		Prevotella_oris
70	bacteria	Proteobacteria	Eproteobacteria		Campylobacterales	Campylobacteraceae	Campylobacter		Campylobacter_jejuni
71	bacteria	Proteobacteria	Gproteobacteria		Pseudomonadales		Moraxellaceae		Acinetobacter		Acinetobacter_baumannii
72	bacteria	Bacteroidetes	Flavobacteriia		Flavobacteriales	Flavobacteriaceae	Capnocytophaga		Capnocytophaga_ochracea
73	bacteria	Spirochaetes	Spirochaetes		Spirochaetales		Spirochaetaceae		Treponema		Treponema_denticola
74	bacteria	Firmicutes	Bacilli			Bacillales		Bacillaceae		Bacillus		Bacillus_licheniformis
75	bacteria	Bacteroidetes	Flavobacteriia		Flavobacteriales	Flavobacteriaceae	Gramella		Gramella_forsetii
76	bacteria	Proteobacteria	Gproteobacteria		Pasteurellales		Pasteurellaceae		Histophilus		Histophilus_somni
77	bacteria	Proteobacteria	Gproteobacteria		Pasteurellales		Pasteurellaceae		Aggregatibacter		Aggregatibacter_actinomycetemcomitans
78	bacteria	Proteobacteria	Gproteobacteria		Pseudomonadales		Pseudomonadaceae	Pseudomonas		Pseudomonas_syringae
79	bacteria	Actinobacteria	Actinobacteria		Actinomycetales		Corynebacteriaceae	Corynebacterium		Corynebacterium_glutamicum
80	bacteria	Firmicutes	Clostridia		Clostridiales		Acidaminococcaceae	Acidaminococcus		Acidaminococcus_fermentans
81	bacteria	Proteobacteria	Gproteobacteria		Pasteurellales		Pasteurellaceae		Pasteurella		Pasteurella_multocida
82	bacteria	Firmicutes	Bacilli			Lactobacillales		Lactobacillaceae	Lactobacillus		Lactobacillus_casei
83	bacteria	Actinobacteria	Actinobacteria		Bifidobacteriales	Bifidobacteriaceae	Gardnerella		Gardnerella_vaginalis
84	bacteria	Firmicutes	Bacilli			Lactobacillales		Lactobacillaceae	Lactobacillus		Lactobacillus_salivarius
85	bacteria	Proteobacteria	Bproteobacteria		Burkholderiales		Burkholderiaceae	Burkholderia		Burkholderia_pseudomallei
86	bacteria	Actinobacteria	Actinomycetales		Corynebacterineae	Nocardiaceae		Rhodococcus		Rhodococcus_jostii
87	bacteria	Firmicutes	Bacilli			Bacillales		Bacillaceae		Bacillus		Bacillus_halodurans
88	bacteria	Actinobacteria	Actinobacteria		Actinomycetales		Actinomycetaceae	Mobiluncus		Mobiluncus_curtisii
89	bacteria	Proteobacteria	Eproteobacteria		Campylobacterales	Helicobacteraceae	Helicobacter		Helicobacter_pylori
90	bacteria	Cyanobacteria	NA			Prochlorales		Prochlorococcaceae	Prochlorococcus		Prochlorococcus_marinus
91	bacteria	Firmicutes	Bacilli			Bacillales		Bacillaceae		Bacillus		Bacillus_clausii
92	bacteria	Firmicutes	Erysipelotrichia	Erysipelotrichales	Erysipelotrichaceae	Holdemania		Holdemania_filiformis
93	bacteria	Firmicutes	Clostridia		Clostridiales		Peptococcaceae		Desulfotomaculum	Desulfotomaculum_reducens
94	bacteria	Firmicutes	Clostridia		Clostridiales		Clostridiaceae		Clostridium		Clostridium_novyi
95	bacteria	Firmicutes	Bacilli			Lactobacillales		Aerococcaceae		Abiotrophia		Abiotrophia_defectiva
96	bacteria	Bacteroidetes	Bacteroidetes		Bacteroidales		Prevotellaceae		Prevotella		Prevotella_buccae
97	bacteria	Proteobacteria	Gproteobacteria		Pseudomonadales		Pseudomonadaceae	Pseudomonas		Pseudomonas_putida
98	bacteria	Firmicutes	Bacilli			Bacillales		Bacillaceae		Bacillus		Bacillus_amyloliquefaciens
99	bacteria	Actinobacteria	Actinobacteria		Actinomycetales		Micrococcaceae		Arthrobacter		Arthrobacter_aurescens
100	bacteria	Firmicutes	Bacilli			Lactobacillales		Lactobacillaceae	Lactobacillus		Lactobacillus_reuteri
